# Supplementary material for: Phylogeny, character evolution and spatiotemporal diversification of the species-rich and world-wide distributed tribe Rubieae (Rubiaceae)
Source: PLoS One. 2018 Dec 5;13(12):e0207615. doi: 10.1371/journal.pone.0207615 (PMC6281350; doi:10.1371/journal.pone.0207615)
Supplement: S1 Appendix — (XML) [file pone.0207615.s003.xml]

<?xml version="1.0" standalone="yes"?>

<!-- Generated by BEAUTi v1.6.2                                              -->
<!--       by Alexei J. Drummond, Andrew Rambaut and Marc A. Suchard         -->
<!--       Department of Computer Science, University of Auckland and        -->
<!--       Institute of Evolutionary Biology, University of Edinburgh        -->
<!--       David Geffen School of Medicine, University of California, Los Angeles-->
<!--       http://beast.bio.ed.ac.uk/                                        -->
<beast>

	<!-- The list of taxa analyse (can also include dates/ages).                 -->
	<!-- ntax=254                                                                -->
	<taxa id="taxa">
		<taxon id="Asperula_accrescens_91">
			<attr name="Location">
				SWAsia
			</attr>
			<attr name="Growth">
				P
			</attr>
			<attr name="Pollen">
				PC
			</attr>
			<attr name="Stipule">
				InfFour
			</attr>
			<attr name="Fruit">
				D
			</attr>
			<attr name="FruitIndum">
				NU
			</attr>
			<attr name="Corolla">
				T
			</attr>
		</taxon>
		<taxon id="Asperula_prostrata_88">
			<attr name="Location">
				SWAsia
			</attr>
			<attr name="Growth">
				P
			</attr>
			<attr name="Pollen">
				PC
			</attr>
			<attr name="Stipule">
				FourSup
			</attr>
			<attr name="Fruit">
				D
			</attr>
			<attr name="FruitIndum">
				NU
			</attr>
			<attr name="Corolla">
				T
			</attr>
		</taxon>
		<taxon id="Asperula_aristata_509M">
			<attr name="Location">
				Mediter
			</attr>
			<attr name="Growth">
				P
			</attr>
			<attr name="Pollen">
				PC
			</attr>
			<attr name="Stipule">
				InfFour
			</attr>
			<attr name="Fruit">
				D
			</attr>
			<attr name="FruitIndum">
				NU
			</attr>
			<attr name="Corolla">
				T
			</attr>
		</taxon>
		<taxon id="Asperula_arvensis_137M">
			<attr name="Location">
				Mediter
			</attr>
			<attr name="Growth">
				A
			</attr>
			<attr name="Pollen">
				PC
			</attr>
			<attr name="Stipule">
				FourSup
			</attr>
			<attr name="Fruit">
				D
			</attr>
			<attr name="FruitIndum">
				NU
			</attr>
			<attr name="Corolla">
				T
			</attr>
		</taxon>
		<taxon id="Asperula_breviflora_41">
			<attr name="Location">
				Mediter
			</attr>
			<attr name="Growth">
				P
			</attr>
			<attr name="Pollen">
				PC
			</attr>
			<attr name="Stipule">
				FourSup
			</attr>
			<attr name="Fruit">
				D
			</attr>
			<attr name="FruitIndum">
				NU
			</attr>
			<attr name="Corolla">
				T
			</attr>
		</taxon>
		<taxon id="Asperula_capitata_51">
			<attr name="Location">
				Europe
			</attr>
			<attr name="Growth">
				P
			</attr>
			<attr name="Pollen">
				PC
			</attr>
			<attr name="Stipule">
				FourSup
			</attr>
			<attr name="Fruit">
				D
			</attr>
			<attr name="FruitIndum">
				NU
			</attr>
			<attr name="Corolla">
				T
			</attr>
		</taxon>
		<taxon id="Asperula_chlorantha_69M">
			<attr name="Location">
				Mediter
			</attr>
			<attr name="Growth">
				P
			</attr>
			<attr name="Pollen">
				PC
			</attr>
			<attr name="Stipule">
				FourSup
			</attr>
			<attr name="Fruit">
				D
			</attr>
			<attr name="FruitIndum">
				NU
			</attr>
			<attr name="Corolla">
				L
			</attr>
		</taxon>
		<taxon id="Asperula_conferta_24">
			<attr name="Location">
				Australia
			</attr>
			<attr name="Growth">
				P
			</attr>
			<attr name="Pollen">
				PC
			</attr>
			<attr name="Stipule">
				FourSup
			</attr>
			<attr name="Fruit">
				D
			</attr>
			<attr name="FruitIndum">
				NU
			</attr>
			<attr name="Corolla">
				T
			</attr>
		</taxon>
		<taxon id="Asperula_cynanchica_81M">
			<attr name="Location">
				Europe
			</attr>
			<attr name="Growth">
				P
			</attr>
			<attr name="Pollen">
				PC
			</attr>
			<attr name="Stipule">
				InfFour
			</attr>
			<attr name="Fruit">
				D
			</attr>
			<attr name="FruitIndum">
				NU
			</attr>
			<attr name="Corolla">
				T
			</attr>
		</taxon>
		<taxon id="Asperula_cypria_133M">
			<attr name="Location">
				Mediter
			</attr>
			<attr name="Growth">
				P
			</attr>
			<attr name="Pollen">
				PC
			</attr>
			<attr name="Stipule">
				FourSup
			</attr>
			<attr name="Fruit">
				D
			</attr>
			<attr name="FruitIndum">
				NU
			</attr>
			<attr name="Corolla">
				L
			</attr>
		</taxon>
		<taxon id="Asperula_deficiens_124M">
			<attr name="Location">
				Mediter
			</attr>
			<attr name="Growth">
				P
			</attr>
			<attr name="Pollen">
				PC
			</attr>
			<attr name="Stipule">
				InfFour
			</attr>
			<attr name="Fruit">
				D
			</attr>
			<attr name="FruitIndum">
				NU
			</attr>
			<attr name="Corolla">
				T
			</attr>
		</taxon>
		<taxon id="Asperula_gunnii_22">
			<attr name="Location">
				Australia
			</attr>
			<attr name="Growth">
				P
			</attr>
			<attr name="Pollen">
				PC
			</attr>
			<attr name="Stipule">
				FourSup
			</attr>
			<attr name="Fruit">
				D
			</attr>
			<attr name="FruitIndum">
				NU
			</attr>
			<attr name="Corolla">
				T
			</attr>
		</taxon>
		<taxon id="Asperula_gussonei_82M">
			<attr name="Location">
				Mediter
			</attr>
			<attr name="Growth">
				P
			</attr>
			<attr name="Pollen">
				PC
			</attr>
			<attr name="Stipule">
				InfFour
			</attr>
			<attr name="Fruit">
				D
			</attr>
			<attr name="FruitIndum">
				NU
			</attr>
			<attr name="Corolla">
				T
			</attr>
		</taxon>
		<taxon id="Asperula_hirsuta_R273M">
			<attr name="Location">
				Mediter
			</attr>
			<attr name="Growth">
				P
			</attr>
			<attr name="Pollen">
				PC
			</attr>
			<attr name="Stipule">
				FourSup
			</attr>
			<attr name="Fruit">
				D
			</attr>
			<attr name="FruitIndum">
				NU
			</attr>
			<attr name="Corolla">
				T
			</attr>
		</taxon>
		<taxon id="Asperula_hirta_51M">
			<attr name="Location">
				Europe
			</attr>
			<attr name="Growth">
				P
			</attr>
			<attr name="Pollen">
				PC
			</attr>
			<attr name="Stipule">
				FourSup
			</attr>
			<attr name="Fruit">
				D
			</attr>
			<attr name="FruitIndum">
				NU
			</attr>
			<attr name="Corolla">
				T
			</attr>
		</taxon>
		<taxon id="Asperula_laevigata_83">
			<attr name="Location">
				Mediter
			</attr>
			<attr name="Growth">
				P
			</attr>
			<attr name="Pollen">
				PC
			</attr>
			<attr name="Stipule">
				InfFour
			</attr>
			<attr name="Fruit">
				D
			</attr>
			<attr name="FruitIndum">
				NU
			</attr>
			<attr name="Corolla">
				T
			</attr>
		</taxon>
		<taxon id="Asperula_libanotica_42">
			<attr name="Location">
				Mediter
			</attr>
			<attr name="Growth">
				P
			</attr>
			<attr name="Pollen">
				PC
			</attr>
			<attr name="Stipule">
				InfFour
			</attr>
			<attr name="Fruit">
				D
			</attr>
			<attr name="FruitIndum">
				NU
			</attr>
			<attr name="Corolla">
				T
			</attr>
		</taxon>
		<taxon id="Asperula_maximoviczii_136">
			<attr name="Location">
				EAsia
			</attr>
			<attr name="Growth">
				P
			</attr>
			<attr name="Pollen">
				PC
			</attr>
			<attr name="Stipule">
				FourSup
			</attr>
			<attr name="Fruit">
				D
			</attr>
			<attr name="FruitIndum">
				NU
			</attr>
			<attr name="Corolla">
				T
			</attr>
		</taxon>
		<taxon id="Asperula_orientalis_78M">
			<attr name="Location">
				SWAsia
			</attr>
			<attr name="Growth">
				A
			</attr>
			<attr name="Pollen">
				PC
			</attr>
			<attr name="Stipule">
				FourSup
			</attr>
			<attr name="Fruit">
				D
			</attr>
			<attr name="FruitIndum">
				NU
			</attr>
			<attr name="Corolla">
				T
			</attr>
		</taxon>
		<taxon id="Asperula_paui_subsp_paui_R275M">
			<attr name="Location">
				Mediter
			</attr>
			<attr name="Growth">
				P
			</attr>
			<attr name="Pollen">
				PC
			</attr>
			<attr name="Stipule">
				InfFour
			</attr>
			<attr name="Fruit">
				D
			</attr>
			<attr name="FruitIndum">
				NU
			</attr>
			<attr name="Corolla">
				T
			</attr>
		</taxon>
		<taxon id="Asperula_paui_subsp_dianensis_90">
			<attr name="Location">
				Mediter
			</attr>
			<attr name="Growth">
				P
			</attr>
			<attr name="Pollen">
				PC
			</attr>
			<attr name="Stipule">
				InfFour
			</attr>
			<attr name="Fruit">
				D
			</attr>
			<attr name="FruitIndum">
				NU
			</attr>
			<attr name="Corolla">
				T
			</attr>
		</taxon>
		<taxon id="Asperula_purpurea_77M">
			<attr name="Location">
				Mediter
			</attr>
			<attr name="Growth">
				P
			</attr>
			<attr name="Pollen">
				PC
			</attr>
			<attr name="Stipule">
				FourSup
			</attr>
			<attr name="Fruit">
				D
			</attr>
			<attr name="FruitIndum">
				NU
			</attr>
			<attr name="Corolla">
				L
			</attr>
		</taxon>
		<taxon id="Asperula_rupestris_504M">
			<attr name="Location">
				Mediter
			</attr>
			<attr name="Growth">
				P
			</attr>
			<attr name="Pollen">
				PC
			</attr>
			<attr name="Stipule">
				FourSup
			</attr>
			<attr name="Fruit">
				D
			</attr>
			<attr name="FruitIndum">
				NU
			</attr>
			<attr name="Corolla">
				T
			</attr>
		</taxon>
		<taxon id="Asperula_taurina_84">
			<attr name="Location">
				Europe_SWAsia
			</attr>
			<attr name="Growth">
				P
			</attr>
			<attr name="Pollen">
				PC
			</attr>
			<attr name="Stipule">
				InfFour
			</attr>
			<attr name="Fruit">
				D
			</attr>
			<attr name="FruitIndum">
				NU
			</attr>
			<attr name="Corolla">
				T
			</attr>
		</taxon>
		<taxon id="Asperula_tinctoria_01M">
			<attr name="Location">
				Europe
			</attr>
			<attr name="Growth">
				P
			</attr>
			<attr name="Pollen">
				PC
			</attr>
			<attr name="Stipule">
				FourSup
			</attr>
			<attr name="Fruit">
				D
			</attr>
			<attr name="FruitIndum">
				NU
			</attr>
			<attr name="Corolla">
				T
			</attr>
		</taxon>
		<taxon id="Asperula_crassifolia_95">
			<attr name="Location">
				Mediter
			</attr>
			<attr name="Growth">
				P
			</attr>
			<attr name="Pollen">
				PC
			</attr>
			<attr name="Stipule">
				InfFour
			</attr>
			<attr name="Fruit">
				D
			</attr>
			<attr name="FruitIndum">
				NU
			</attr>
			<attr name="Corolla">
				T
			</attr>
		</taxon>
		<taxon id="Galium_bermudense_287M">
			<attr name="Location">
				NAmer
			</attr>
			<attr name="Growth">
				P
			</attr>
			<attr name="Pollen">
				PC
			</attr>
			<attr name="Stipule">
				InfFour
			</attr>
			<attr name="Fruit">
				F
			</attr>
			<attr name="FruitIndum">
				NU
			</attr>
			<attr name="Corolla">
				L
			</attr>
		</taxon>
		<taxon id="Callipeltis_aperta_165M">
			<attr name="Location">
				SWAsia
			</attr>
			<attr name="Growth">
				A
			</attr>
			<attr name="Pollen">
				PC
			</attr>
			<attr name="Stipule">
				InfFour
			</attr>
			<attr name="Fruit">
				D
			</attr>
			<attr name="FruitIndum">
				NU
			</attr>
			<attr name="Corolla">
				L
			</attr>
		</taxon>
		<taxon id="Callipeltis_cucullaria_61">
			<attr name="Location">
				Mediter_SWAsia
			</attr>
			<attr name="Growth">
				A
			</attr>
			<attr name="Pollen">
				PC
			</attr>
			<attr name="Stipule">
				InfFour
			</attr>
			<attr name="Fruit">
				D
			</attr>
			<attr name="FruitIndum">
				NU
			</attr>
			<attr name="Corolla">
				L
			</attr>
		</taxon>
		<taxon id="Callipeltis_microstegia_17">
			<attr name="Location">
				SWAsia
			</attr>
			<attr name="Growth">
				A
			</attr>
			<attr name="Pollen">
				PC
			</attr>
			<attr name="Stipule">
				InfFour
			</attr>
			<attr name="Fruit">
				D
			</attr>
			<attr name="FruitIndum">
				NU
			</attr>
			<attr name="Corolla">
				L
			</attr>
		</taxon>
		<taxon id="Crucianella_aegyptica_131M">
			<attr name="Location">
				Mediter
			</attr>
			<attr name="Growth">
				A
			</attr>
			<attr name="Pollen">
				PC
			</attr>
			<attr name="Stipule">
				FourSup
			</attr>
			<attr name="Fruit">
				D
			</attr>
			<attr name="FruitIndum">
				NU
			</attr>
			<attr name="Corolla">
				T
			</attr>
		</taxon>
		<taxon id="Crucianella_angustifolia_29M">
			<attr name="Location">
				Mediter
			</attr>
			<attr name="Growth">
				A
			</attr>
			<attr name="Pollen">
				PC
			</attr>
			<attr name="Stipule">
				FourSup
			</attr>
			<attr name="Fruit">
				D
			</attr>
			<attr name="FruitIndum">
				NU
			</attr>
			<attr name="Corolla">
				T
			</attr>
		</taxon>
		<taxon id="Crucianella_gilanica_285M">
			<attr name="Location">
				SWAsia
			</attr>
			<attr name="Growth">
				P
			</attr>
			<attr name="Pollen">
				PC
			</attr>
			<attr name="Stipule">
				FourSup
			</attr>
			<attr name="Fruit">
				D
			</attr>
			<attr name="FruitIndum">
				NU
			</attr>
			<attr name="Corolla">
				T
			</attr>
		</taxon>
		<taxon id="Crucianella_imbricata_15">
			<attr name="Location">
				Mediter
			</attr>
			<attr name="Growth">
				A
			</attr>
			<attr name="Pollen">
				PC
			</attr>
			<attr name="Stipule">
				FourSup
			</attr>
			<attr name="Fruit">
				D
			</attr>
			<attr name="FruitIndum">
				NU
			</attr>
			<attr name="Corolla">
				T
			</attr>
		</taxon>
		<taxon id="Crucianella_latifolia_16">
			<attr name="Location">
				Mediter
			</attr>
			<attr name="Growth">
				A
			</attr>
			<attr name="Pollen">
				PC
			</attr>
			<attr name="Stipule">
				FourSup
			</attr>
			<attr name="Fruit">
				D
			</attr>
			<attr name="FruitIndum">
				NU
			</attr>
			<attr name="Corolla">
				T
			</attr>
		</taxon>
		<taxon id="Crucianella_macrostachya_5">
			<attr name="Location">
				Mediter
			</attr>
			<attr name="Growth">
				A
			</attr>
			<attr name="Pollen">
				PC
			</attr>
			<attr name="Stipule">
				FourSup
			</attr>
			<attr name="Fruit">
				D
			</attr>
			<attr name="FruitIndum">
				NU
			</attr>
			<attr name="Corolla">
				T
			</attr>
		</taxon>
		<taxon id="Crucianella_maritima_502M">
			<attr name="Location">
				Mediter
			</attr>
			<attr name="Growth">
				P
			</attr>
			<attr name="Pollen">
				PC
			</attr>
			<attr name="Stipule">
				InfFour
			</attr>
			<attr name="Fruit">
				D
			</attr>
			<attr name="FruitIndum">
				NU
			</attr>
			<attr name="Corolla">
				T
			</attr>
		</taxon>
		<taxon id="Crucianella_patula_283M">
			<attr name="Location">
				Mediter
			</attr>
			<attr name="Growth">
				A
			</attr>
			<attr name="Pollen">
				PC
			</attr>
			<attr name="Stipule">
				InfFour
			</attr>
			<attr name="Fruit">
				D
			</attr>
			<attr name="FruitIndum">
				NU
			</attr>
			<attr name="Corolla">
				T
			</attr>
		</taxon>
		<taxon id="Crucianella_rupestris_501M">
			<attr name="Location">
				Mediter
			</attr>
			<attr name="Growth">
				P
			</attr>
			<attr name="Pollen">
				PC
			</attr>
			<attr name="Stipule">
				FourSup
			</attr>
			<attr name="Fruit">
				D
			</attr>
			<attr name="FruitIndum">
				NU
			</attr>
			<attr name="Corolla">
				T
			</attr>
		</taxon>
		<taxon id="Crucianella_suaveolens_284M">
			<attr name="Location">
				SWAsia
			</attr>
			<attr name="Growth">
				P
			</attr>
			<attr name="Pollen">
				PC
			</attr>
			<attr name="Stipule">
				InfFour
			</attr>
			<attr name="Fruit">
				D
			</attr>
			<attr name="FruitIndum">
				NU
			</attr>
			<attr name="Corolla">
				T
			</attr>
		</taxon>
		<taxon id="Cruciata_articulata_50">
			<attr name="Location">
				SWAsia
			</attr>
			<attr name="Growth">
				A
			</attr>
			<attr name="Pollen">
				PC
			</attr>
			<attr name="Stipule">
				InfFour
			</attr>
			<attr name="Fruit">
				D
			</attr>
			<attr name="FruitIndum">
				NU
			</attr>
			<attr name="Corolla">
				L
			</attr>
		</taxon>
		<taxon id="Cruciata_laevipes_34M">
			<attr name="Location">
				Europe
			</attr>
			<attr name="Growth">
				P
			</attr>
			<attr name="Pollen">
				PC
			</attr>
			<attr name="Stipule">
				InfFour
			</attr>
			<attr name="Fruit">
				D
			</attr>
			<attr name="FruitIndum">
				NU
			</attr>
			<attr name="Corolla">
				L
			</attr>
		</taxon>
		<taxon id="Cruciata_pedemontana_125M">
			<attr name="Location">
				Mediter_SWAsia
			</attr>
			<attr name="Growth">
				A
			</attr>
			<attr name="Pollen">
				PC
			</attr>
			<attr name="Stipule">
				InfFour
			</attr>
			<attr name="Fruit">
				D
			</attr>
			<attr name="FruitIndum">
				NU
			</attr>
			<attr name="Corolla">
				L
			</attr>
		</taxon>
		<taxon id="Cruciata_taurica_282M">
			<attr name="Location">
				SWAsia
			</attr>
			<attr name="Growth">
				P
			</attr>
			<attr name="Pollen">
				PC
			</attr>
			<attr name="Stipule">
				InfFour
			</attr>
			<attr name="Fruit">
				D
			</attr>
			<attr name="FruitIndum">
				NU
			</attr>
			<attr name="Corolla">
				L
			</attr>
		</taxon>
		<taxon id="Cruciata_verna_22M">
			<attr name="Location">
				Europe
			</attr>
			<attr name="Growth">
				P
			</attr>
			<attr name="Pollen">
				PC
			</attr>
			<attr name="Stipule">
				InfFour
			</attr>
			<attr name="Fruit">
				D
			</attr>
			<attr name="FruitIndum">
				NU
			</attr>
			<attr name="Corolla">
				L
			</attr>
		</taxon>
		<taxon id="Didymaea_alsinoides_71M">
			<attr name="Location">
				CAmer
			</attr>
			<attr name="Growth">
				P
			</attr>
			<attr name="Pollen">
				PC
			</attr>
			<attr name="Stipule">
				ST
			</attr>
			<attr name="Fruit">
				F
			</attr>
			<attr name="FruitIndum">
				NU
			</attr>
			<attr name="Corolla">
				L
			</attr>
		</taxon>
		<taxon id="Galium_acutum_150">
			<attr name="Location">
				EAsia
			</attr>
			<attr name="Growth">
				P
			</attr>
			<attr name="Pollen">
				PC
			</attr>
			<attr name="Stipule">
				FourSup
			</attr>
			<attr name="Fruit">
				D
			</attr>
			<attr name="FruitIndum">
				NU
			</attr>
			<attr name="Corolla">
				L
			</attr>
		</taxon>
		<taxon id="Galium_aetnicum_21M">
			<attr name="Location">
				Mediter
			</attr>
			<attr name="Growth">
				P
			</attr>
			<attr name="Pollen">
				PC
			</attr>
			<attr name="Stipule">
				FourSup
			</attr>
			<attr name="Fruit">
				D
			</attr>
			<attr name="FruitIndum">
				NU
			</attr>
			<attr name="Corolla">
				L
			</attr>
		</taxon>
		<taxon id="Galium_album_107">
			<attr name="Location">
				Europe
			</attr>
			<attr name="Growth">
				P
			</attr>
			<attr name="Pollen">
				PC
			</attr>
			<attr name="Stipule">
				FourSup
			</attr>
			<attr name="Fruit">
				D
			</attr>
			<attr name="FruitIndum">
				NU
			</attr>
			<attr name="Corolla">
				L
			</attr>
		</taxon>
		<taxon id="Galium_anisophyllon_85">
			<attr name="Location">
				Europe
			</attr>
			<attr name="Growth">
				P
			</attr>
			<attr name="Pollen">
				PC
			</attr>
			<attr name="Stipule">
				FourSup
			</attr>
			<attr name="Fruit">
				D
			</attr>
			<attr name="FruitIndum">
				NU
			</attr>
			<attr name="Corolla">
				L
			</attr>
		</taxon>
		<taxon id="Galium_aparine_15M">
			<attr name="Location">
				Europe_SWAsia
			</attr>
			<attr name="Growth">
				A
			</attr>
			<attr name="Pollen">
				PC
			</attr>
			<attr name="Stipule">
				FourSup
			</attr>
			<attr name="Fruit">
				D
			</attr>
			<attr name="FruitIndum">
				U
			</attr>
			<attr name="Corolla">
				L
			</attr>
		</taxon>
		<taxon id="Galium_araucanum_76">
			<attr name="Location">
				SAmer
			</attr>
			<attr name="Growth">
				P
			</attr>
			<attr name="Pollen">
				PC
			</attr>
			<attr name="Stipule">
				InfFour
			</attr>
			<attr name="Fruit">
				D
			</attr>
			<attr name="FruitIndum">
				NU
			</attr>
			<attr name="Corolla">
				L
			</attr>
		</taxon>
		<taxon id="Galium_arenarium_93M">
			<attr name="Location">
				Mediter
			</attr>
			<attr name="Growth">
				P
			</attr>
			<attr name="Pollen">
				PC
			</attr>
			<attr name="Stipule">
				FourSup
			</attr>
			<attr name="Fruit">
				D
			</attr>
			<attr name="FruitIndum">
				NU
			</attr>
			<attr name="Corolla">
				L
			</attr>
		</taxon>
		<taxon id="Galium_asparagifolium_97M">
			<attr name="Location">
				Mediter
			</attr>
			<attr name="Growth">
				P
			</attr>
			<attr name="Pollen">
				PC
			</attr>
			<attr name="Stipule">
				FourSup
			</attr>
			<attr name="Fruit">
				D
			</attr>
			<attr name="FruitIndum">
				NU
			</attr>
			<attr name="Corolla">
				L
			</attr>
		</taxon>
		<taxon id="Galium_asperifolium_113">
			<attr name="Location">
				EAsia
			</attr>
			<attr name="Growth">
				P
			</attr>
			<attr name="Pollen">
				PC
			</attr>
			<attr name="Stipule">
				FourSup
			</attr>
			<attr name="Fruit">
				D
			</attr>
			<attr name="FruitIndum">
				NU
			</attr>
			<attr name="Corolla">
				L
			</attr>
		</taxon>
		<taxon id="Galium_asperifolium_36">
			<attr name="Location">
				EAsia
			</attr>
			<attr name="Growth">
				P
			</attr>
			<attr name="Pollen">
				PC
			</attr>
			<attr name="Stipule">
				FourSup
			</attr>
			<attr name="Fruit">
				D
			</attr>
			<attr name="FruitIndum">
				NU
			</attr>
			<attr name="Corolla">
				L
			</attr>
		</taxon>
		<taxon id="Galium_baillonii_52M">
			<attr name="Location">
				Europe
			</attr>
			<attr name="Growth">
				P
			</attr>
			<attr name="Pollen">
				PC
			</attr>
			<attr name="Stipule">
				InfFour
			</attr>
			<attr name="Fruit">
				D
			</attr>
			<attr name="FruitIndum">
				NU
			</attr>
			<attr name="Corolla">
				L
			</attr>
		</taxon>
		<taxon id="Galium_blinii_115">
			<attr name="Location">
				EAsia
			</attr>
			<attr name="Growth">
				P
			</attr>
			<attr name="Pollen">
				PC
			</attr>
			<attr name="Stipule">
				FourSup
			</attr>
			<attr name="Fruit">
				D
			</attr>
			<attr name="FruitIndum">
				NU
			</attr>
			<attr name="Corolla">
				L
			</attr>
		</taxon>
		<taxon id="Galium_blinii_37">
			<attr name="Location">
				EAsia
			</attr>
			<attr name="Growth">
				P
			</attr>
			<attr name="Pollen">
				PC
			</attr>
			<attr name="Stipule">
				FourSup
			</attr>
			<attr name="Fruit">
				D
			</attr>
			<attr name="FruitIndum">
				NU
			</attr>
			<attr name="Corolla">
				L
			</attr>
		</taxon>
		<taxon id="Galium_boreale_R286M">
			<attr name="Location">
				Europe_EAsia
			</attr>
			<attr name="Growth">
				P
			</attr>
			<attr name="Pollen">
				PC
			</attr>
			<attr name="Stipule">
				InfFour
			</attr>
			<attr name="Fruit">
				D
			</attr>
			<attr name="FruitIndum">
				NU
			</attr>
			<attr name="Corolla">
				L
			</attr>
		</taxon>
		<taxon id="Galium_bungei_34">
			<attr name="Location">
				EAsia
			</attr>
			<attr name="Growth">
				P
			</attr>
			<attr name="Pollen">
				PC
			</attr>
			<attr name="Stipule">
				InfFour
			</attr>
			<attr name="Fruit">
				D
			</attr>
			<attr name="FruitIndum">
				U
			</attr>
			<attr name="Corolla">
				L
			</attr>
		</taxon>
		<taxon id="Galium_bungei_yunnanense_148">
			<attr name="Location">
				EAsia
			</attr>
			<attr name="Growth">
				P
			</attr>
			<attr name="Pollen">
				PC
			</attr>
			<attr name="Stipule">
				InfFour
			</attr>
			<attr name="Fruit">
				D
			</attr>
			<attr name="FruitIndum">
				U
			</attr>
			<attr name="Corolla">
				L
			</attr>
		</taxon>
		<taxon id="Galium_californicum_111M">
			<attr name="Location">
				NAmer
			</attr>
			<attr name="Growth">
				P
			</attr>
			<attr name="Pollen">
				PC
			</attr>
			<attr name="Stipule">
				InfFour
			</attr>
			<attr name="Fruit">
				D
			</attr>
			<attr name="FruitIndum">
				NU
			</attr>
			<attr name="Corolla">
				L
			</attr>
		</taxon>
		<taxon id="Galium_canum_8">
			<attr name="Location">
				Mediter
			</attr>
			<attr name="Growth">
				P
			</attr>
			<attr name="Pollen">
				PC
			</attr>
			<attr name="Stipule">
				FourSup
			</attr>
			<attr name="Fruit">
				D
			</attr>
			<attr name="FruitIndum">
				NU
			</attr>
			<attr name="Corolla">
				L
			</attr>
		</taxon>
		<taxon id="Galium_capense_71">
			<attr name="Location">
				Africa
			</attr>
			<attr name="Growth">
				P
			</attr>
			<attr name="Pollen">
				PC
			</attr>
			<attr name="Stipule">
				FourSup
			</attr>
			<attr name="Fruit">
				D
			</attr>
			<attr name="FruitIndum">
				NU
			</attr>
			<attr name="Corolla">
				L
			</attr>
		</taxon>
		<taxon id="Galium_capitatum_11">
			<attr name="Location">
				Mediter
			</attr>
			<attr name="Growth">
				A
			</attr>
			<attr name="Pollen">
				PC
			</attr>
			<attr name="Stipule">
				FourSup
			</attr>
			<attr name="Fruit">
				D
			</attr>
			<attr name="FruitIndum">
				NU
			</attr>
			<attr name="Corolla">
				L
			</attr>
		</taxon>
		<taxon id="Galium_ceratopodum_19">
			<attr name="Location">
				SWAsia
			</attr>
			<attr name="Growth">
				A
			</attr>
			<attr name="Pollen">
				PC
			</attr>
			<attr name="Stipule">
				FourSup
			</attr>
			<attr name="Fruit">
				D
			</attr>
			<attr name="FruitIndum">
				NU
			</attr>
			<attr name="Corolla">
				L
			</attr>
		</taxon>
		<taxon id="Galium_ciliare_29">
			<attr name="Location">
				Australia
			</attr>
			<attr name="Growth">
				P
			</attr>
			<attr name="Pollen">
				PC
			</attr>
			<attr name="Stipule">
				InfFour
			</attr>
			<attr name="Fruit">
				D
			</attr>
			<attr name="FruitIndum">
				NU
			</attr>
			<attr name="Corolla">
				L
			</attr>
		</taxon>
		<taxon id="Galium_circaezans_20">
			<attr name="Location">
				NAmer
			</attr>
			<attr name="Growth">
				P
			</attr>
			<attr name="Pollen">
				PC
			</attr>
			<attr name="Stipule">
				InfFour
			</attr>
			<attr name="Fruit">
				D
			</attr>
			<attr name="FruitIndum">
				U
			</attr>
			<attr name="Corolla">
				L
			</attr>
		</taxon>
		<taxon id="Galium_corrudifolium_31M">
			<attr name="Location">
				Mediter
			</attr>
			<attr name="Growth">
				P
			</attr>
			<attr name="Pollen">
				PC
			</attr>
			<attr name="Stipule">
				FourSup
			</attr>
			<attr name="Fruit">
				D
			</attr>
			<attr name="FruitIndum">
				NU
			</attr>
			<attr name="Corolla">
				L
			</attr>
		</taxon>
		<taxon id="Galium_corsicum_09M">
			<attr name="Location">
				Mediter
			</attr>
			<attr name="Growth">
				P
			</attr>
			<attr name="Pollen">
				PC
			</attr>
			<attr name="Stipule">
				FourSup
			</attr>
			<attr name="Fruit">
				D
			</attr>
			<attr name="FruitIndum">
				NU
			</attr>
			<attr name="Corolla">
				L
			</attr>
		</taxon>
		<taxon id="Galium_dahuricum_118">
			<attr name="Location">
				EAsia
			</attr>
			<attr name="Growth">
				P
			</attr>
			<attr name="Pollen">
				PC
			</attr>
			<attr name="Stipule">
				FourSup
			</attr>
			<attr name="Fruit">
				D
			</attr>
			<attr name="FruitIndum">
				NU
			</attr>
			<attr name="Corolla">
				L
			</attr>
		</taxon>
		<taxon id="Galium_dahuricum_33">
			<attr name="Location">
				EAsia
			</attr>
			<attr name="Growth">
				P
			</attr>
			<attr name="Pollen">
				PC
			</attr>
			<attr name="Stipule">
				FourSup
			</attr>
			<attr name="Fruit">
				D
			</attr>
			<attr name="FruitIndum">
				NU
			</attr>
			<attr name="Corolla">
				L
			</attr>
		</taxon>
		<taxon id="Galium_debile_130">
			<attr name="Location">
				Mediter
			</attr>
			<attr name="Growth">
				P
			</attr>
			<attr name="Pollen">
				PC
			</attr>
			<attr name="Stipule">
				FourSup
			</attr>
			<attr name="Fruit">
				D
			</attr>
			<attr name="FruitIndum">
				NU
			</attr>
			<attr name="Corolla">
				L
			</attr>
		</taxon>
		<taxon id="Galium_divaricatum_04M">
			<attr name="Location">
				Mediter
			</attr>
			<attr name="Growth">
				A
			</attr>
			<attr name="Pollen">
				PC
			</attr>
			<attr name="Stipule">
				FourSup
			</attr>
			<attr name="Fruit">
				D
			</attr>
			<attr name="FruitIndum">
				NU
			</attr>
			<attr name="Corolla">
				L
			</attr>
		</taxon>
		<taxon id="Galium_echinocarpum_152">
			<attr name="Location">
				EAsia
			</attr>
			<attr name="Growth">
				P
			</attr>
			<attr name="Pollen">
				PC
			</attr>
			<attr name="Stipule">
				FourSup
			</attr>
			<attr name="Fruit">
				D
			</attr>
			<attr name="FruitIndum">
				U
			</attr>
			<attr name="Corolla">
				L
			</attr>
		</taxon>
		<taxon id="Galium_elegans_105">
			<attr name="Location">
				EAsia
			</attr>
			<attr name="Growth">
				P
			</attr>
			<attr name="Pollen">
				PC
			</attr>
			<attr name="Stipule">
				InfFour
			</attr>
			<attr name="Fruit">
				D
			</attr>
			<attr name="FruitIndum">
				U
			</attr>
			<attr name="Corolla">
				L
			</attr>
		</taxon>
		<taxon id="Galium_elegans_38">
			<attr name="Location">
				EAsia
			</attr>
			<attr name="Growth">
				P
			</attr>
			<attr name="Pollen">
				PC
			</attr>
			<attr name="Stipule">
				InfFour
			</attr>
			<attr name="Fruit">
				D
			</attr>
			<attr name="FruitIndum">
				U
			</attr>
			<attr name="Corolla">
				L
			</attr>
		</taxon>
		<taxon id="Galium_elongatum_06M">
			<attr name="Location">
				Europe
			</attr>
			<attr name="Growth">
				P
			</attr>
			<attr name="Pollen">
				PC
			</attr>
			<attr name="Stipule">
				FourSup
			</attr>
			<attr name="Fruit">
				D
			</attr>
			<attr name="FruitIndum">
				NU
			</attr>
			<attr name="Corolla">
				L
			</attr>
		</taxon>
		<taxon id="Galium_eriocarpum_74">
			<attr name="Location">
				SAmer
			</attr>
			<attr name="Growth">
				P
			</attr>
			<attr name="Pollen">
				PC
			</attr>
			<attr name="Stipule">
				InfFour
			</attr>
			<attr name="Fruit">
				D
			</attr>
			<attr name="FruitIndum">
				NU
			</attr>
			<attr name="Corolla">
				L
			</attr>
		</taxon>
		<taxon id="Galium_exile_120">
			<attr name="Location">
				EAsia
			</attr>
			<attr name="Growth">
				A
			</attr>
			<attr name="Pollen">
				PC
			</attr>
			<attr name="Stipule">
				TwoTwo
			</attr>
			<attr name="Fruit">
				D
			</attr>
			<attr name="FruitIndum">
				U
			</attr>
			<attr name="Corolla">
				L
			</attr>
		</taxon>
		<taxon id="Galium_gaudichaudii_28">
			<attr name="Location">
				Australia
			</attr>
			<attr name="Growth">
				P
			</attr>
			<attr name="Pollen">
				PC
			</attr>
			<attr name="Stipule">
				InfFour
			</attr>
			<attr name="Fruit">
				D
			</attr>
			<attr name="FruitIndum">
				NU
			</attr>
			<attr name="Corolla">
				L
			</attr>
		</taxon>
		<taxon id="Galium_glabriusculum_144">
			<attr name="Location">
				EAsia
			</attr>
			<attr name="Growth">
				P
			</attr>
			<attr name="Pollen">
				PC
			</attr>
			<attr name="Stipule">
				FourSup
			</attr>
			<attr name="Fruit">
				D
			</attr>
			<attr name="FruitIndum">
				U
			</attr>
			<attr name="Corolla">
				L
			</attr>
		</taxon>
		<taxon id="Galium_glandulosum_121">
			<attr name="Location">
				EAsia
			</attr>
			<attr name="Growth">
				P
			</attr>
			<attr name="Pollen">
				PC
			</attr>
			<attr name="Stipule">
				InfFour
			</attr>
			<attr name="Fruit">
				D
			</attr>
			<attr name="FruitIndum">
				U
			</attr>
			<attr name="Corolla">
				L
			</attr>
		</taxon>
		<taxon id="Galium_glaucum_507M">
			<attr name="Location">
				Europe
			</attr>
			<attr name="Growth">
				P
			</attr>
			<attr name="Pollen">
				PC
			</attr>
			<attr name="Stipule">
				FourSup
			</attr>
			<attr name="Fruit">
				D
			</attr>
			<attr name="FruitIndum">
				NU
			</attr>
			<attr name="Corolla">
				T
			</attr>
		</taxon>
		<taxon id="Galium_graecum_6">
			<attr name="Location">
				Mediter
			</attr>
			<attr name="Growth">
				P
			</attr>
			<attr name="Pollen">
				PC
			</attr>
			<attr name="Stipule">
				FourSup
			</attr>
			<attr name="Fruit">
				D
			</attr>
			<attr name="FruitIndum">
				NU
			</attr>
			<attr name="Corolla">
				L
			</attr>
		</taxon>
		<taxon id="Galium_grande_112M">
			<attr name="Location">
				NAmer
			</attr>
			<attr name="Growth">
				P
			</attr>
			<attr name="Pollen">
				PC
			</attr>
			<attr name="Stipule">
				InfFour
			</attr>
			<attr name="Fruit">
				D
			</attr>
			<attr name="FruitIndum">
				NU
			</attr>
			<attr name="Corolla">
				L
			</attr>
		</taxon>
		<taxon id="Galium_hoffmeisteri_125">
			<attr name="Location">
				EAsia
			</attr>
			<attr name="Growth">
				P
			</attr>
			<attr name="Pollen">
				PC
			</attr>
			<attr name="Stipule">
				FourSup
			</attr>
			<attr name="Fruit">
				D
			</attr>
			<attr name="FruitIndum">
				U
			</attr>
			<attr name="Corolla">
				L
			</attr>
		</taxon>
		<taxon id="Galium_hoffmeisteri_129">
			<attr name="Location">
				EAsia
			</attr>
			<attr name="Growth">
				P
			</attr>
			<attr name="Pollen">
				PC
			</attr>
			<attr name="Stipule">
				FourSup
			</attr>
			<attr name="Fruit">
				D
			</attr>
			<attr name="FruitIndum">
				U
			</attr>
			<attr name="Corolla">
				L
			</attr>
		</taxon>
		<taxon id="Galium_humifusum_60">
			<attr name="Location">
				Europe_SWAsia
			</attr>
			<attr name="Growth">
				P
			</attr>
			<attr name="Pollen">
				PC
			</attr>
			<attr name="Stipule">
				FourSup
			</attr>
			<attr name="Fruit">
				D
			</attr>
			<attr name="FruitIndum">
				NU
			</attr>
			<attr name="Corolla">
				L
			</attr>
		</taxon>
		<taxon id="Galium_humile_55">
			<attr name="Location">
				SAmer
			</attr>
			<attr name="Growth">
				A
			</attr>
			<attr name="Pollen">
				PC
			</attr>
			<attr name="Stipule">
				InfFour
			</attr>
			<attr name="Fruit">
				D
			</attr>
			<attr name="FruitIndum">
				NU
			</attr>
			<attr name="Corolla">
				L
			</attr>
		</taxon>
		<taxon id="Galium_innocuum_131">
			<attr name="Location">
				EAsia
			</attr>
			<attr name="Growth">
				P
			</attr>
			<attr name="Pollen">
				PC
			</attr>
			<attr name="Stipule">
				FourSup
			</attr>
			<attr name="Fruit">
				D
			</attr>
			<attr name="FruitIndum">
				NU
			</attr>
			<attr name="Corolla">
				L
			</attr>
		</taxon>
		<taxon id="Galium_intricatum_55M">
			<attr name="Location">
				Mediter
			</attr>
			<attr name="Growth">
				A
			</attr>
			<attr name="Pollen">
				PC
			</attr>
			<attr name="Stipule">
				FourSup
			</attr>
			<attr name="Fruit">
				D
			</attr>
			<attr name="FruitIndum">
				U
			</attr>
			<attr name="Corolla">
				L
			</attr>
		</taxon>
		<taxon id="Galium_japonicum_159">
			<attr name="Location">
				EAsia
			</attr>
			<attr name="Growth">
				P
			</attr>
			<attr name="Pollen">
				PC
			</attr>
			<attr name="Stipule">
				FourSup
			</attr>
			<attr name="Fruit">
				D
			</attr>
			<attr name="FruitIndum">
				U
			</attr>
			<attr name="Corolla">
				L
			</attr>
		</taxon>
		<taxon id="Galium_japonicum_160">
			<attr name="Location">
				EAsia
			</attr>
			<attr name="Growth">
				P
			</attr>
			<attr name="Pollen">
				PC
			</attr>
			<attr name="Stipule">
				FourSup
			</attr>
			<attr name="Fruit">
				D
			</attr>
			<attr name="FruitIndum">
				U
			</attr>
			<attr name="Corolla">
				L
			</attr>
		</taxon>
		<taxon id="Galium_judaicum_57">
			<attr name="Location">
				Mediter
			</attr>
			<attr name="Growth">
				A
			</attr>
			<attr name="Pollen">
				PC
			</attr>
			<attr name="Stipule">
				FourSup
			</attr>
			<attr name="Fruit">
				D
			</attr>
			<attr name="FruitIndum">
				NU
			</attr>
			<attr name="Corolla">
				L
			</attr>
		</taxon>
		<taxon id="Galium_jungermannioides_43">
			<attr name="Location">
				Mediter
			</attr>
			<attr name="Growth">
				P
			</attr>
			<attr name="Pollen">
				PC
			</attr>
			<attr name="Stipule">
				FourSup
			</attr>
			<attr name="Fruit">
				D
			</attr>
			<attr name="FruitIndum">
				NU
			</attr>
			<attr name="Corolla">
				L
			</attr>
		</taxon>
		<taxon id="Galium_kamtschaticum_101M">
			<attr name="Location">
				EAsia
			</attr>
			<attr name="Growth">
				P
			</attr>
			<attr name="Pollen">
				PC
			</attr>
			<attr name="Stipule">
				InfFour
			</attr>
			<attr name="Fruit">
				D
			</attr>
			<attr name="FruitIndum">
				U
			</attr>
			<attr name="Corolla">
				L
			</attr>
		</taxon>
		<taxon id="Galium_kinuta_106M">
			<attr name="Location">
				EAsia
			</attr>
			<attr name="Growth">
				P
			</attr>
			<attr name="Pollen">
				PC
			</attr>
			<attr name="Stipule">
				InfFour
			</attr>
			<attr name="Fruit">
				D
			</attr>
			<attr name="FruitIndum">
				NU
			</attr>
			<attr name="Corolla">
				L
			</attr>
		</taxon>
		<taxon id="Galium_laevigatum_101">
			<attr name="Location">
				Europe
			</attr>
			<attr name="Growth">
				P
			</attr>
			<attr name="Pollen">
				PC
			</attr>
			<attr name="Stipule">
				FourSup
			</attr>
			<attr name="Fruit">
				D
			</attr>
			<attr name="FruitIndum">
				NU
			</attr>
			<attr name="Corolla">
				L
			</attr>
		</taxon>
		<taxon id="Galium_libanoticum_47">
			<attr name="Location">
				Mediter
			</attr>
			<attr name="Growth">
				P
			</attr>
			<attr name="Pollen">
				PC
			</attr>
			<attr name="Stipule">
				FourSup
			</attr>
			<attr name="Fruit">
				D
			</attr>
			<attr name="FruitIndum">
				NU
			</attr>
			<attr name="Corolla">
				L
			</attr>
		</taxon>
		<taxon id="Galium_linearifolium_133">
			<attr name="Location">
				EAsia
			</attr>
			<attr name="Growth">
				P
			</attr>
			<attr name="Pollen">
				PC
			</attr>
			<attr name="Stipule">
				InfFour
			</attr>
			<attr name="Fruit">
				D
			</attr>
			<attr name="FruitIndum">
				NU
			</attr>
			<attr name="Corolla">
				L
			</attr>
		</taxon>
		<taxon id="Galium_lovcense_109">
			<attr name="Location">
				Mediter
			</attr>
			<attr name="Growth">
				P
			</attr>
			<attr name="Pollen">
				PC
			</attr>
			<attr name="Stipule">
				FourSup
			</attr>
			<attr name="Fruit">
				D
			</attr>
			<attr name="FruitIndum">
				NU
			</attr>
			<attr name="Corolla">
				L
			</attr>
		</taxon>
		<taxon id="Galium_lucidum_08M">
			<attr name="Location">
				Europe
			</attr>
			<attr name="Growth">
				P
			</attr>
			<attr name="Pollen">
				PC
			</attr>
			<attr name="Stipule">
				FourSup
			</attr>
			<attr name="Fruit">
				D
			</attr>
			<attr name="FruitIndum">
				NU
			</attr>
			<attr name="Corolla">
				L
			</attr>
		</taxon>
		<taxon id="Galium_lucidum_2">
			<attr name="Location">
				Europe
			</attr>
			<attr name="Growth">
				P
			</attr>
			<attr name="Pollen">
				PC
			</attr>
			<attr name="Stipule">
				FourSup
			</attr>
			<attr name="Fruit">
				D
			</attr>
			<attr name="FruitIndum">
				NU
			</attr>
			<attr name="Corolla">
				L
			</attr>
		</taxon>
		<taxon id="Galium_magellanicum_78">
			<attr name="Location">
				SAmer
			</attr>
			<attr name="Growth">
				P
			</attr>
			<attr name="Pollen">
				PC
			</attr>
			<attr name="Stipule">
				FourSup
			</attr>
			<attr name="Fruit">
				D
			</attr>
			<attr name="FruitIndum">
				NU
			</attr>
			<attr name="Corolla">
				L
			</attr>
		</taxon>
		<taxon id="Galium_magellense_134">
			<attr name="Location">
				Mediter
			</attr>
			<attr name="Growth">
				P
			</attr>
			<attr name="Pollen">
				PC
			</attr>
			<attr name="Stipule">
				FourSup
			</attr>
			<attr name="Fruit">
				D
			</attr>
			<attr name="FruitIndum">
				NU
			</attr>
			<attr name="Corolla">
				L
			</attr>
		</taxon>
		<taxon id="Galium_maritimum_94M">
			<attr name="Location">
				Mediter
			</attr>
			<attr name="Growth">
				P
			</attr>
			<attr name="Pollen">
				PC
			</attr>
			<attr name="Stipule">
				FourSup
			</attr>
			<attr name="Fruit">
				D
			</attr>
			<attr name="FruitIndum">
				NU
			</attr>
			<attr name="Corolla">
				L
			</attr>
		</taxon>
		<taxon id="Galium_megacyttarion_137">
			<attr name="Location">
				EAsia
			</attr>
			<attr name="Growth">
				P
			</attr>
			<attr name="Pollen">
				PC
			</attr>
			<attr name="Stipule">
				FourSup
			</attr>
			<attr name="Fruit">
				D
			</attr>
			<attr name="FruitIndum">
				NU
			</attr>
			<attr name="Corolla">
				L
			</attr>
		</taxon>
		<taxon id="Galium_mexicanum_subsp_asperrimum_68">
			<attr name="Location">
				NAmer
			</attr>
			<attr name="Growth">
				P
			</attr>
			<attr name="Pollen">
				PC
			</attr>
			<attr name="Stipule">
				FourSup
			</attr>
			<attr name="Fruit">
				D
			</attr>
			<attr name="FruitIndum">
				NU
			</attr>
			<attr name="Corolla">
				L
			</attr>
		</taxon>
		<taxon id="Galium_migrans_120M">
			<attr name="Location">
				Australia
			</attr>
			<attr name="Growth">
				P
			</attr>
			<attr name="Pollen">
				PC
			</attr>
			<attr name="Stipule">
				InfFour
			</attr>
			<attr name="Fruit">
				D
			</attr>
			<attr name="FruitIndum">
				NU
			</attr>
			<attr name="Corolla">
				L
			</attr>
		</taxon>
		<taxon id="Galium_minutulum_129M">
			<attr name="Location">
				Mediter
			</attr>
			<attr name="Growth">
				A
			</attr>
			<attr name="Pollen">
				PC
			</attr>
			<attr name="Stipule">
				FourSup
			</attr>
			<attr name="Fruit">
				D
			</attr>
			<attr name="FruitIndum">
				U
			</attr>
			<attr name="Corolla">
				L
			</attr>
		</taxon>
		<taxon id="Galium_mirum_122M">
			<attr name="Location">
				Mediter
			</attr>
			<attr name="Growth">
				P
			</attr>
			<attr name="Pollen">
				PC
			</attr>
			<attr name="Stipule">
				FourSup
			</attr>
			<attr name="Fruit">
				D
			</attr>
			<attr name="FruitIndum">
				NU
			</attr>
			<attr name="Corolla">
				L
			</attr>
		</taxon>
		<taxon id="Galium_mollugo_12M">
			<attr name="Location">
				Europe
			</attr>
			<attr name="Growth">
				P
			</attr>
			<attr name="Pollen">
				PC
			</attr>
			<attr name="Stipule">
				FourSup
			</attr>
			<attr name="Fruit">
				D
			</attr>
			<attr name="FruitIndum">
				NU
			</attr>
			<attr name="Corolla">
				L
			</attr>
		</taxon>
		<taxon id="Galium_monachinii_9">
			<attr name="Location">
				Mediter
			</attr>
			<attr name="Growth">
				A
			</attr>
			<attr name="Pollen">
				PC
			</attr>
			<attr name="Stipule">
				FourSup
			</attr>
			<attr name="Fruit">
				D
			</attr>
			<attr name="FruitIndum">
				U
			</attr>
			<attr name="Corolla">
				L
			</attr>
		</taxon>
		<taxon id="Galium_multiflorum_65">
			<attr name="Location">
				NAmer
			</attr>
			<attr name="Growth">
				P
			</attr>
			<attr name="Pollen">
				PC
			</attr>
			<attr name="Stipule">
				InfFour
			</attr>
			<attr name="Fruit">
				D
			</attr>
			<attr name="FruitIndum">
				NU
			</attr>
			<attr name="Corolla">
				L
			</attr>
		</taxon>
		<taxon id="Galium_murale_13">
			<attr name="Location">
				Mediter
			</attr>
			<attr name="Growth">
				A
			</attr>
			<attr name="Pollen">
				PC
			</attr>
			<attr name="Stipule">
				FourSup
			</attr>
			<attr name="Fruit">
				D
			</attr>
			<attr name="FruitIndum">
				U
			</attr>
			<attr name="Corolla">
				L
			</attr>
		</taxon>
		<taxon id="Galium_noricum_77">
			<attr name="Location">
				Europe
			</attr>
			<attr name="Growth">
				P
			</attr>
			<attr name="Pollen">
				PC
			</attr>
			<attr name="Stipule">
				FourSup
			</attr>
			<attr name="Fruit">
				D
			</attr>
			<attr name="FruitIndum">
				NU
			</attr>
			<attr name="Corolla">
				L
			</attr>
		</taxon>
		<taxon id="Galium_odoratum_80M">
			<attr name="Location">
				Europe_EAsia
			</attr>
			<attr name="Growth">
				P
			</attr>
			<attr name="Pollen">
				PC
			</attr>
			<attr name="Stipule">
				FourSup
			</attr>
			<attr name="Fruit">
				D
			</attr>
			<attr name="FruitIndum">
				U
			</attr>
			<attr name="Corolla">
				T
			</attr>
		</taxon>
		<taxon id="Galium_odoratum_86">
			<attr name="Location">
				Europe_EAsia
			</attr>
			<attr name="Growth">
				P
			</attr>
			<attr name="Pollen">
				PC
			</attr>
			<attr name="Stipule">
				FourSup
			</attr>
			<attr name="Fruit">
				D
			</attr>
			<attr name="FruitIndum">
				U
			</attr>
			<attr name="Corolla">
				T
			</attr>
		</taxon>
		<taxon id="Galium_palustre_14M">
			<attr name="Location">
				Europe
			</attr>
			<attr name="Growth">
				P
			</attr>
			<attr name="Pollen">
				PC
			</attr>
			<attr name="Stipule">
				FourSup
			</attr>
			<attr name="Fruit">
				D
			</attr>
			<attr name="FruitIndum">
				NU
			</attr>
			<attr name="Corolla">
				L
			</attr>
		</taxon>
		<taxon id="Galium_paradoxum_139">
			<attr name="Location">
				EAsia
			</attr>
			<attr name="Growth">
				P
			</attr>
			<attr name="Pollen">
				PC
			</attr>
			<attr name="Stipule">
				TwoTwo
			</attr>
			<attr name="Fruit">
				D
			</attr>
			<attr name="FruitIndum">
				U
			</attr>
			<attr name="Corolla">
				L
			</attr>
		</taxon>
		<taxon id="Galium_paradoxum_140">
			<attr name="Location">
				EAsia
			</attr>
			<attr name="Growth">
				P
			</attr>
			<attr name="Pollen">
				PC
			</attr>
			<attr name="Stipule">
				TwoTwo
			</attr>
			<attr name="Fruit">
				D
			</attr>
			<attr name="FruitIndum">
				U
			</attr>
			<attr name="Corolla">
				L
			</attr>
		</taxon>
		<taxon id="Galium_parisiense_10M">
			<attr name="Location">
				Mediter
			</attr>
			<attr name="Growth">
				A
			</attr>
			<attr name="Pollen">
				PC
			</attr>
			<attr name="Stipule">
				FourSup
			</attr>
			<attr name="Fruit">
				D
			</attr>
			<attr name="FruitIndum">
				NU
			</attr>
			<attr name="Corolla">
				L
			</attr>
		</taxon>
		<taxon id="Galium_perralderi_81">
			<attr name="Location">
				Mediter
			</attr>
			<attr name="Growth">
				P
			</attr>
			<attr name="Pollen">
				PC
			</attr>
			<attr name="Stipule">
				FourSup
			</attr>
			<attr name="Fruit">
				D
			</attr>
			<attr name="FruitIndum">
				NU
			</attr>
			<attr name="Corolla">
				L
			</attr>
		</taxon>
		<taxon id="Galium_petrae_59">
			<attr name="Location">
				Mediter
			</attr>
			<attr name="Growth">
				P
			</attr>
			<attr name="Pollen">
				PC
			</attr>
			<attr name="Stipule">
				FourSup
			</attr>
			<attr name="Fruit">
				D
			</attr>
			<attr name="FruitIndum">
				NU
			</attr>
			<attr name="Corolla">
				L
			</attr>
		</taxon>
		<taxon id="Galium_pisiferum_45">
			<attr name="Location">
				Mediter
			</attr>
			<attr name="Growth">
				A
			</attr>
			<attr name="Pollen">
				PC
			</attr>
			<attr name="Stipule">
				FourSup
			</attr>
			<attr name="Fruit">
				D
			</attr>
			<attr name="FruitIndum">
				NU
			</attr>
			<attr name="Corolla">
				L
			</attr>
		</taxon>
		<taxon id="Galium_poiretianum_82">
			<attr name="Location">
				Mediter
			</attr>
			<attr name="Growth">
				P
			</attr>
			<attr name="Pollen">
				PC
			</attr>
			<attr name="Stipule">
				FourSup
			</attr>
			<attr name="Fruit">
				D
			</attr>
			<attr name="FruitIndum">
				NU
			</attr>
			<attr name="Corolla">
				L
			</attr>
		</taxon>
		<taxon id="Galium_prattii_142">
			<attr name="Location">
				EAsia
			</attr>
			<attr name="Growth">
				P
			</attr>
			<attr name="Pollen">
				PC
			</attr>
			<attr name="Stipule">
				FourSup
			</attr>
			<attr name="Fruit">
				D
			</attr>
			<attr name="FruitIndum">
				NU
			</attr>
			<attr name="Corolla">
				L
			</attr>
		</taxon>
		<taxon id="Galium_prattii_blinii_141">
			<attr name="Location">
				EAsia
			</attr>
			<attr name="Growth">
				P
			</attr>
			<attr name="Pollen">
				PC
			</attr>
			<attr name="Stipule">
				FourSup
			</attr>
			<attr name="Fruit">
				D
			</attr>
			<attr name="FruitIndum">
				NU
			</attr>
			<attr name="Corolla">
				L
			</attr>
		</taxon>
		<taxon id="Galium_pseudoasprellum_119">
			<attr name="Location">
				EAsia
			</attr>
			<attr name="Growth">
				P
			</attr>
			<attr name="Pollen">
				PC
			</attr>
			<attr name="Stipule">
				FourSup
			</attr>
			<attr name="Fruit">
				D
			</attr>
			<attr name="FruitIndum">
				U
			</attr>
			<attr name="Corolla">
				L
			</attr>
		</taxon>
		<taxon id="Galium_pseudoasprellum_35">
			<attr name="Location">
				EAsia
			</attr>
			<attr name="Growth">
				P
			</attr>
			<attr name="Pollen">
				PC
			</attr>
			<attr name="Stipule">
				FourSup
			</attr>
			<attr name="Fruit">
				D
			</attr>
			<attr name="FruitIndum">
				U
			</attr>
			<attr name="Corolla">
				L
			</attr>
		</taxon>
		<taxon id="Galium_pseudoasprellum_39">
			<attr name="Location">
				EAsia
			</attr>
			<attr name="Growth">
				P
			</attr>
			<attr name="Pollen">
				PC
			</attr>
			<attr name="Stipule">
				FourSup
			</attr>
			<attr name="Fruit">
				D
			</attr>
			<attr name="FruitIndum">
				U
			</attr>
			<attr name="Corolla">
				L
			</attr>
		</taxon>
		<taxon id="Galium_rebae_143">
			<attr name="Location">
				EAsia
			</attr>
			<attr name="Growth">
				P
			</attr>
			<attr name="Pollen">
				PC
			</attr>
			<attr name="Stipule">
				FourSup
			</attr>
			<attr name="Fruit">
				D
			</attr>
			<attr name="FruitIndum">
				NU
			</attr>
			<attr name="Corolla">
				L
			</attr>
		</taxon>
		<taxon id="Galium_rhodopeum_106">
			<attr name="Location">
				Mediter
			</attr>
			<attr name="Growth">
				P
			</attr>
			<attr name="Pollen">
				PC
			</attr>
			<attr name="Stipule">
				FourSup
			</attr>
			<attr name="Fruit">
				D
			</attr>
			<attr name="FruitIndum">
				NU
			</attr>
			<attr name="Corolla">
				L
			</attr>
		</taxon>
		<taxon id="Galium_richardianum_93">
			<attr name="Location">
				SAmer
			</attr>
			<attr name="Growth">
				P
			</attr>
			<attr name="Pollen">
				PC
			</attr>
			<attr name="Stipule">
				InfFour
			</attr>
			<attr name="Fruit">
				D
			</attr>
			<attr name="FruitIndum">
				NU
			</attr>
			<attr name="Corolla">
				L
			</attr>
		</taxon>
		<taxon id="Galium_rivale_52">
			<attr name="Location">
				Europe
			</attr>
			<attr name="Growth">
				P
			</attr>
			<attr name="Pollen">
				PC
			</attr>
			<attr name="Stipule">
				FourSup
			</attr>
			<attr name="Fruit">
				D
			</attr>
			<attr name="FruitIndum">
				NU
			</attr>
			<attr name="Corolla">
				T
			</attr>
		</taxon>
		<taxon id="Galium_rotundifolium_17M">
			<attr name="Location">
				Europe
			</attr>
			<attr name="Growth">
				P
			</attr>
			<attr name="Pollen">
				PC
			</attr>
			<attr name="Stipule">
				InfFour
			</attr>
			<attr name="Fruit">
				D
			</attr>
			<attr name="FruitIndum">
				U
			</attr>
			<attr name="Corolla">
				L
			</attr>
		</taxon>
		<taxon id="Galium_rubioides_75M">
			<attr name="Location">
				Europe
			</attr>
			<attr name="Growth">
				P
			</attr>
			<attr name="Pollen">
				PC
			</attr>
			<attr name="Stipule">
				InfFour
			</attr>
			<attr name="Fruit">
				D
			</attr>
			<attr name="FruitIndum">
				NU
			</attr>
			<attr name="Corolla">
				L
			</attr>
		</taxon>
		<taxon id="Galium_scabrum_07M">
			<attr name="Location">
				Mediter
			</attr>
			<attr name="Growth">
				P
			</attr>
			<attr name="Pollen">
				PC
			</attr>
			<attr name="Stipule">
				InfFour
			</attr>
			<attr name="Fruit">
				D
			</attr>
			<attr name="FruitIndum">
				U
			</attr>
			<attr name="Corolla">
				L
			</attr>
		</taxon>
		<taxon id="Galium_septentrionale_45M">
			<attr name="Location">
				NAmer
			</attr>
			<attr name="Growth">
				P
			</attr>
			<attr name="Pollen">
				PC
			</attr>
			<attr name="Stipule">
				InfFour
			</attr>
			<attr name="Fruit">
				D
			</attr>
			<attr name="FruitIndum">
				NU
			</attr>
			<attr name="Corolla">
				L
			</attr>
		</taxon>
		<taxon id="Galium_setaceum_subsp_decaisnei_3">
			<attr name="Location">
				Mediter
			</attr>
			<attr name="Growth">
				A
			</attr>
			<attr name="Pollen">
				PC
			</attr>
			<attr name="Stipule">
				FourSup
			</attr>
			<attr name="Fruit">
				D
			</attr>
			<attr name="FruitIndum">
				NU
			</attr>
			<attr name="Corolla">
				L
			</attr>
		</taxon>
		<taxon id="Galium_sparsiflorum_67">
			<attr name="Location">
				NAmer
			</attr>
			<attr name="Growth">
				P
			</attr>
			<attr name="Pollen">
				PC
			</attr>
			<attr name="Stipule">
				InfFour
			</attr>
			<attr name="Fruit">
				F
			</attr>
			<attr name="FruitIndum">
				NU
			</attr>
			<attr name="Corolla">
				L
			</attr>
		</taxon>
		<taxon id="Galium_spurium_110M">
			<attr name="Location">
				Mediter_SWAsia
			</attr>
			<attr name="Growth">
				A
			</attr>
			<attr name="Pollen">
				PC
			</attr>
			<attr name="Stipule">
				FourSup
			</attr>
			<attr name="Fruit">
				D
			</attr>
			<attr name="FruitIndum">
				U
			</attr>
			<attr name="Corolla">
				L
			</attr>
		</taxon>
		<taxon id="Galium_spurium_31">
			<attr name="Location">
				Mediter_SWAsia
			</attr>
			<attr name="Growth">
				A
			</attr>
			<attr name="Pollen">
				PC
			</attr>
			<attr name="Stipule">
				FourSup
			</attr>
			<attr name="Fruit">
				D
			</attr>
			<attr name="FruitIndum">
				U
			</attr>
			<attr name="Corolla">
				L
			</attr>
		</taxon>
		<taxon id="Galium_sungpanense_145">
			<attr name="Location">
				EAsia
			</attr>
			<attr name="Growth">
				P
			</attr>
			<attr name="Pollen">
				PC
			</attr>
			<attr name="Stipule">
				FourSup
			</attr>
			<attr name="Fruit">
				D
			</attr>
			<attr name="FruitIndum">
				U
			</attr>
			<attr name="Corolla">
				L
			</attr>
		</taxon>
		<taxon id="Galium_sylvaticum_83M">
			<attr name="Location">
				Europe
			</attr>
			<attr name="Growth">
				P
			</attr>
			<attr name="Pollen">
				PC
			</attr>
			<attr name="Stipule">
				FourSup
			</attr>
			<attr name="Fruit">
				D
			</attr>
			<attr name="FruitIndum">
				NU
			</attr>
			<attr name="Corolla">
				L
			</attr>
		</taxon>
		<taxon id="Galium_thymifolium_92M">
			<attr name="Location">
				Mediter
			</attr>
			<attr name="Growth">
				P
			</attr>
			<attr name="Pollen">
				PC
			</attr>
			<attr name="Stipule">
				FourSup
			</attr>
			<attr name="Fruit">
				D
			</attr>
			<attr name="FruitIndum">
				NU
			</attr>
			<attr name="Corolla">
				L
			</attr>
		</taxon>
		<taxon id="Galium_trichocarpum_73">
			<attr name="Location">
				SAmer
			</attr>
			<attr name="Growth">
				P
			</attr>
			<attr name="Pollen">
				PC
			</attr>
			<attr name="Stipule">
				InfFour
			</attr>
			<attr name="Fruit">
				D
			</attr>
			<attr name="FruitIndum">
				NU
			</attr>
			<attr name="Corolla">
				L
			</attr>
		</taxon>
		<taxon id="Galium_tricornutum_10">
			<attr name="Location">
				Mediter
			</attr>
			<attr name="Growth">
				A
			</attr>
			<attr name="Pollen">
				PC
			</attr>
			<attr name="Stipule">
				FourSup
			</attr>
			<attr name="Fruit">
				D
			</attr>
			<attr name="FruitIndum">
				NU
			</attr>
			<attr name="Corolla">
				L
			</attr>
		</taxon>
		<taxon id="Galium_triflorum_21">
			<attr name="Location">
				EAsia_NAmer
			</attr>
			<attr name="Growth">
				P
			</attr>
			<attr name="Pollen">
				PC
			</attr>
			<attr name="Stipule">
				FourSup
			</attr>
			<attr name="Fruit">
				D
			</attr>
			<attr name="FruitIndum">
				U
			</attr>
			<attr name="Corolla">
				L
			</attr>
		</taxon>
		<taxon id="Galium_tunetanum_508M">
			<attr name="Location">
				Mediter
			</attr>
			<attr name="Growth">
				P
			</attr>
			<attr name="Pollen">
				PC
			</attr>
			<attr name="Stipule">
				FourSup
			</attr>
			<attr name="Fruit">
				D
			</attr>
			<attr name="FruitIndum">
				NU
			</attr>
			<attr name="Corolla">
				L
			</attr>
		</taxon>
		<taxon id="Galium_uliginosum_99">
			<attr name="Location">
				Europe
			</attr>
			<attr name="Growth">
				P
			</attr>
			<attr name="Pollen">
				PC
			</attr>
			<attr name="Stipule">
				FourSup
			</attr>
			<attr name="Fruit">
				D
			</attr>
			<attr name="FruitIndum">
				NU
			</attr>
			<attr name="Corolla">
				L
			</attr>
		</taxon>
		<taxon id="Galium_valentinum_89">
			<attr name="Location">
				Mediter
			</attr>
			<attr name="Growth">
				P
			</attr>
			<attr name="Pollen">
				PC
			</attr>
			<attr name="Stipule">
				FourSup
			</attr>
			<attr name="Fruit">
				D
			</attr>
			<attr name="FruitIndum">
				NU
			</attr>
			<attr name="Corolla">
				L
			</attr>
		</taxon>
		<taxon id="Galium_verrucosum_4">
			<attr name="Location">
				Mediter
			</attr>
			<attr name="Growth">
				A
			</attr>
			<attr name="Pollen">
				PC
			</attr>
			<attr name="Stipule">
				FourSup
			</attr>
			<attr name="Fruit">
				D
			</attr>
			<attr name="FruitIndum">
				NU
			</attr>
			<attr name="Corolla">
				L
			</attr>
		</taxon>
		<taxon id="Galium_verticillatum_505M">
			<attr name="Location">
				Mediter
			</attr>
			<attr name="Growth">
				A
			</attr>
			<attr name="Pollen">
				PC
			</attr>
			<attr name="Stipule">
				FourSup
			</attr>
			<attr name="Fruit">
				D
			</attr>
			<attr name="FruitIndum">
				NU
			</attr>
			<attr name="Corolla">
				L
			</attr>
		</taxon>
		<taxon id="Galium_verum_1">
			<attr name="Location">
				Europe_EAsia
			</attr>
			<attr name="Growth">
				P
			</attr>
			<attr name="Pollen">
				PC
			</attr>
			<attr name="Stipule">
				FourSup
			</attr>
			<attr name="Fruit">
				D
			</attr>
			<attr name="FruitIndum">
				NU
			</attr>
			<attr name="Corolla">
				L
			</attr>
		</taxon>
		<taxon id="Galium_x_centroniae_94">
			<attr name="Location">
				Europe
			</attr>
			<attr name="Growth">
				P
			</attr>
			<attr name="Pollen">
				PC
			</attr>
			<attr name="Stipule">
				FourSup
			</attr>
			<attr name="Fruit">
				D
			</attr>
			<attr name="FruitIndum">
				NU
			</attr>
			<attr name="Corolla">
				L
			</attr>
		</taxon>
		<taxon id="Galium_yunnanense_147">
			<attr name="Location">
				EAsia
			</attr>
			<attr name="Growth">
				P
			</attr>
			<attr name="Pollen">
				PC
			</attr>
			<attr name="Stipule">
				InfFour
			</attr>
			<attr name="Fruit">
				D
			</attr>
			<attr name="FruitIndum">
				U
			</attr>
			<attr name="Corolla">
				L
			</attr>
		</taxon>
		<taxon id="Kelloggia_chinensis_149">
			<attr name="Location">
				EAsia
			</attr>
			<attr name="Growth">
				P
			</attr>
			<attr name="Pollen">
				ThreeC
			</attr>
			<attr name="Stipule">
				ST
			</attr>
			<attr name="Fruit">
				D
			</attr>
			<attr name="FruitIndum">
				U
			</attr>
			<attr name="Corolla">
				T
			</attr>
		</taxon>
		<taxon id="Kelloggia_galioides_AY570768_GB32">
			<attr name="Location">
				NAmer
			</attr>
			<attr name="Growth">
				P
			</attr>
			<attr name="Pollen">
				ThreeC
			</attr>
			<attr name="Stipule">
				ST
			</attr>
			<attr name="Fruit">
				D
			</attr>
			<attr name="FruitIndum">
				U
			</attr>
			<attr name="Corolla">
				T
			</attr>
		</taxon>
		<taxon id="Mericarpaea_ciliata_166M">
			<attr name="Location">
				SWAsia
			</attr>
			<attr name="Growth">
				A
			</attr>
			<attr name="Pollen">
				PC
			</attr>
			<attr name="Stipule">
				FourSup
			</attr>
			<attr name="Fruit">
				D
			</attr>
			<attr name="FruitIndum">
				U
			</attr>
			<attr name="Corolla">
				L
			</attr>
		</taxon>
		<taxon id="Phuopsis_stylosa_35M">
			<attr name="Location">
				SWAsia
			</attr>
			<attr name="Growth">
				P
			</attr>
			<attr name="Pollen">
				PC
			</attr>
			<attr name="Stipule">
				FourSup
			</attr>
			<attr name="Fruit">
				D
			</attr>
			<attr name="FruitIndum">
				NU
			</attr>
			<attr name="Corolla">
				T
			</attr>
		</taxon>
		<taxon id="Putoria_calabrica_53M">
			<attr name="Location">
				Mediter
			</attr>
			<attr name="Growth">
				P
			</attr>
			<attr name="Pollen">
				ThreeC
			</attr>
			<attr name="Stipule">
				ST
			</attr>
			<attr name="Fruit">
				F
			</attr>
			<attr name="FruitIndum">
				NU
			</attr>
			<attr name="Corolla">
				T
			</attr>
		</taxon>
		<taxon id="Galium_bigeminum_62">
			<attr name="Location">
				SAmer
			</attr>
			<attr name="Growth">
				P
			</attr>
			<attr name="Pollen">
				PC
			</attr>
			<attr name="Stipule">
				InfFour
			</attr>
			<attr name="Fruit">
				F
			</attr>
			<attr name="FruitIndum">
				NU
			</attr>
			<attr name="Corolla">
				L
			</attr>
		</taxon>
		<taxon id="Galium_hirtum_56">
			<attr name="Location">
				SAmer
			</attr>
			<attr name="Growth">
				P
			</attr>
			<attr name="Pollen">
				PC
			</attr>
			<attr name="Stipule">
				InfFour
			</attr>
			<attr name="Fruit">
				F
			</attr>
			<attr name="FruitIndum">
				NU
			</attr>
			<attr name="Corolla">
				L
			</attr>
		</taxon>
		<taxon id="Galium_hypocarpium_113M">
			<attr name="Location">
				SAmer
			</attr>
			<attr name="Growth">
				P
			</attr>
			<attr name="Pollen">
				PC
			</attr>
			<attr name="Stipule">
				InfFour
			</attr>
			<attr name="Fruit">
				F
			</attr>
			<attr name="FruitIndum">
				NU
			</attr>
			<attr name="Corolla">
				L
			</attr>
		</taxon>
		<taxon id="Rubia_cordifolia_109M">
			<attr name="Location">
				EAsia_Africa
			</attr>
			<attr name="Growth">
				P
			</attr>
			<attr name="Pollen">
				PC
			</attr>
			<attr name="Stipule">
				InfFour_FourSup
			</attr>
			<attr name="Fruit">
				F
			</attr>
			<attr name="FruitIndum">
				NU
			</attr>
			<attr name="Corolla">
				L
			</attr>
		</taxon>
		<taxon id="Rubia_danaensis_72">
			<attr name="Location">
				Mediter
			</attr>
			<attr name="Growth">
				P
			</attr>
			<attr name="Pollen">
				PC
			</attr>
			<attr name="Stipule">
				FourSup
			</attr>
			<attr name="Fruit">
				F
			</attr>
			<attr name="FruitIndum">
				NU
			</attr>
			<attr name="Corolla">
				L
			</attr>
		</taxon>
		<taxon id="Rubia_laurae_134M">
			<attr name="Location">
				Mediter
			</attr>
			<attr name="Growth">
				P
			</attr>
			<attr name="Pollen">
				PC
			</attr>
			<attr name="Stipule">
				InfFour
			</attr>
			<attr name="Fruit">
				F
			</attr>
			<attr name="FruitIndum">
				NU
			</attr>
			<attr name="Corolla">
				L
			</attr>
		</taxon>
		<taxon id="Rubia_peregrina_33M">
			<attr name="Location">
				Mediter
			</attr>
			<attr name="Growth">
				P
			</attr>
			<attr name="Pollen">
				PC
			</attr>
			<attr name="Stipule">
				FourSup
			</attr>
			<attr name="Fruit">
				F
			</attr>
			<attr name="FruitIndum">
				NU
			</attr>
			<attr name="Corolla">
				L
			</attr>
		</taxon>
		<taxon id="Rubia_pseudogalium_163">
			<attr name="Location">
				EAsia
			</attr>
			<attr name="Growth">
				P
			</attr>
			<attr name="Pollen">
				PC
			</attr>
			<attr name="Stipule">
				InfFour
			</attr>
			<attr name="Fruit">
				F
			</attr>
			<attr name="FruitIndum">
				NU
			</attr>
			<attr name="Corolla">
				L
			</attr>
		</taxon>
		<taxon id="Rubia_tenuifolia_40">
			<attr name="Location">
				Mediter
			</attr>
			<attr name="Growth">
				P
			</attr>
			<attr name="Pollen">
				PC
			</attr>
			<attr name="Stipule">
				FourSup
			</attr>
			<attr name="Fruit">
				F
			</attr>
			<attr name="FruitIndum">
				NU
			</attr>
			<attr name="Corolla">
				L
			</attr>
		</taxon>
		<taxon id="Rubia_tinctorum_11M">
			<attr name="Location">
				SWAsia
			</attr>
			<attr name="Growth">
				P
			</attr>
			<attr name="Pollen">
				PC
			</attr>
			<attr name="Stipule">
				FourSup
			</attr>
			<attr name="Fruit">
				F
			</attr>
			<attr name="FruitIndum">
				NU
			</attr>
			<attr name="Corolla">
				L
			</attr>
		</taxon>
		<taxon id="Rubia_yunnanensis_138">
			<attr name="Location">
				EAsia
			</attr>
			<attr name="Growth">
				P
			</attr>
			<attr name="Pollen">
				PC
			</attr>
			<attr name="Stipule">
				InfFour_FourSup
			</attr>
			<attr name="Fruit">
				F
			</attr>
			<attr name="FruitIndum">
				NU
			</attr>
			<attr name="Corolla">
				L
			</attr>
		</taxon>
		<taxon id="Sherardia_arvensis_02M">
			<attr name="Location">
				Mediter
			</attr>
			<attr name="Growth">
				A
			</attr>
			<attr name="Pollen">
				PC
			</attr>
			<attr name="Stipule">
				FourSup
			</attr>
			<attr name="Fruit">
				D
			</attr>
			<attr name="FruitIndum">
				NU
			</attr>
			<attr name="Corolla">
				T
			</attr>
		</taxon>
		<taxon id="Sherardia_arvensis_05M">
			<attr name="Location">
				Mediter
			</attr>
			<attr name="Growth">
				A
			</attr>
			<attr name="Pollen">
				PC
			</attr>
			<attr name="Stipule">
				FourSup
			</attr>
			<attr name="Fruit">
				D
			</attr>
			<attr name="FruitIndum">
				NU
			</attr>
			<attr name="Corolla">
				T
			</attr>
		</taxon>
		<taxon id="Theligonum_cynocrambe_67M">
			<attr name="Location">
				Mediter
			</attr>
			<attr name="Growth">
				A
			</attr>
			<attr name="Pollen">
				PP
			</attr>
			<attr name="Stipule">
				ST
			</attr>
			<attr name="Fruit">
				D
			</attr>
			<attr name="FruitIndum">
				NU
			</attr>
			<attr name="Corolla">
				L
			</attr>
		</taxon>
		<taxon id="Valantia_aprica_R281M">
			<attr name="Location">
				Mediter
			</attr>
			<attr name="Growth">
				P
			</attr>
			<attr name="Pollen">
				PC
			</attr>
			<attr name="Stipule">
				InfFour
			</attr>
			<attr name="Fruit">
				D
			</attr>
			<attr name="FruitIndum">
				NU
			</attr>
			<attr name="Corolla">
				L
			</attr>
		</taxon>
		<taxon id="Valantia_calva_R280M">
			<attr name="Location">
				Mediter
			</attr>
			<attr name="Growth">
				A
			</attr>
			<attr name="Pollen">
				PC
			</attr>
			<attr name="Stipule">
				InfFour
			</attr>
			<attr name="Fruit">
				D
			</attr>
			<attr name="FruitIndum">
				NU
			</attr>
			<attr name="Corolla">
				L
			</attr>
		</taxon>
		<taxon id="Valantia_deltoidea_503M">
			<attr name="Location">
				Mediter
			</attr>
			<attr name="Growth">
				A
			</attr>
			<attr name="Pollen">
				PC
			</attr>
			<attr name="Stipule">
				InfFour
			</attr>
			<attr name="Fruit">
				D
			</attr>
			<attr name="FruitIndum">
				NU
			</attr>
			<attr name="Corolla">
				L
			</attr>
		</taxon>
		<taxon id="Valantia_hispida_132M">
			<attr name="Location">
				Mediter
			</attr>
			<attr name="Growth">
				A
			</attr>
			<attr name="Pollen">
				PC
			</attr>
			<attr name="Stipule">
				InfFour
			</attr>
			<attr name="Fruit">
				D
			</attr>
			<attr name="FruitIndum">
				NU
			</attr>
			<attr name="Corolla">
				L
			</attr>
		</taxon>
		<taxon id="Valantia_muralis_32M">
			<attr name="Location">
				Mediter
			</attr>
			<attr name="Growth">
				A
			</attr>
			<attr name="Pollen">
				PC
			</attr>
			<attr name="Stipule">
				InfFour
			</attr>
			<attr name="Fruit">
				D
			</attr>
			<attr name="FruitIndum">
				NU
			</attr>
			<attr name="Corolla">
				L
			</attr>
		</taxon>
	</taxa>
	<taxa id="Rubieae">
		<taxon idref="Asperula_accrescens_91"/>
		<taxon idref="Asperula_prostrata_88"/>
		<taxon idref="Asperula_aristata_509M"/>
		<taxon idref="Asperula_arvensis_137M"/>
		<taxon idref="Asperula_breviflora_41"/>
		<taxon idref="Asperula_capitata_51"/>
		<taxon idref="Asperula_chlorantha_69M"/>
		<taxon idref="Asperula_conferta_24"/>
		<taxon idref="Asperula_cynanchica_81M"/>
		<taxon idref="Asperula_cypria_133M"/>
		<taxon idref="Asperula_deficiens_124M"/>
		<taxon idref="Asperula_gunnii_22"/>
		<taxon idref="Asperula_gussonei_82M"/>
		<taxon idref="Asperula_hirsuta_R273M"/>
		<taxon idref="Asperula_hirta_51M"/>
		<taxon idref="Asperula_laevigata_83"/>
		<taxon idref="Asperula_libanotica_42"/>
		<taxon idref="Asperula_maximoviczii_136"/>
		<taxon idref="Asperula_orientalis_78M"/>
		<taxon idref="Asperula_paui_subsp_paui_R275M"/>
		<taxon idref="Asperula_paui_subsp_dianensis_90"/>
		<taxon idref="Asperula_purpurea_77M"/>
		<taxon idref="Asperula_rupestris_504M"/>
		<taxon idref="Asperula_taurina_84"/>
		<taxon idref="Asperula_tinctoria_01M"/>
		<taxon idref="Asperula_crassifolia_95"/>
		<taxon idref="Galium_bermudense_287M"/>
		<taxon idref="Callipeltis_aperta_165M"/>
		<taxon idref="Callipeltis_cucullaria_61"/>
		<taxon idref="Callipeltis_microstegia_17"/>
		<taxon idref="Crucianella_aegyptica_131M"/>
		<taxon idref="Crucianella_angustifolia_29M"/>
		<taxon idref="Crucianella_gilanica_285M"/>
		<taxon idref="Crucianella_imbricata_15"/>
		<taxon idref="Crucianella_latifolia_16"/>
		<taxon idref="Crucianella_macrostachya_5"/>
		<taxon idref="Crucianella_maritima_502M"/>
		<taxon idref="Crucianella_patula_283M"/>
		<taxon idref="Crucianella_rupestris_501M"/>
		<taxon idref="Crucianella_suaveolens_284M"/>
		<taxon idref="Cruciata_articulata_50"/>
		<taxon idref="Cruciata_laevipes_34M"/>
		<taxon idref="Cruciata_pedemontana_125M"/>
		<taxon idref="Cruciata_taurica_282M"/>
		<taxon idref="Cruciata_verna_22M"/>
		<taxon idref="Didymaea_alsinoides_71M"/>
		<taxon idref="Galium_acutum_150"/>
		<taxon idref="Galium_aetnicum_21M"/>
		<taxon idref="Galium_album_107"/>
		<taxon idref="Galium_anisophyllon_85"/>
		<taxon idref="Galium_aparine_15M"/>
		<taxon idref="Galium_araucanum_76"/>
		<taxon idref="Galium_arenarium_93M"/>
		<taxon idref="Galium_asparagifolium_97M"/>
		<taxon idref="Galium_asperifolium_113"/>
		<taxon idref="Galium_asperifolium_36"/>
		<taxon idref="Galium_baillonii_52M"/>
		<taxon idref="Galium_blinii_115"/>
		<taxon idref="Galium_blinii_37"/>
		<taxon idref="Galium_boreale_R286M"/>
		<taxon idref="Galium_bungei_34"/>
		<taxon idref="Galium_bungei_yunnanense_148"/>
		<taxon idref="Galium_californicum_111M"/>
		<taxon idref="Galium_canum_8"/>
		<taxon idref="Galium_capense_71"/>
		<taxon idref="Galium_capitatum_11"/>
		<taxon idref="Galium_ceratopodum_19"/>
		<taxon idref="Galium_ciliare_29"/>
		<taxon idref="Galium_circaezans_20"/>
		<taxon idref="Galium_corrudifolium_31M"/>
		<taxon idref="Galium_corsicum_09M"/>
		<taxon idref="Galium_dahuricum_118"/>
		<taxon idref="Galium_dahuricum_33"/>
		<taxon idref="Galium_debile_130"/>
		<taxon idref="Galium_divaricatum_04M"/>
		<taxon idref="Galium_echinocarpum_152"/>
		<taxon idref="Galium_elegans_105"/>
		<taxon idref="Galium_elegans_38"/>
		<taxon idref="Galium_elongatum_06M"/>
		<taxon idref="Galium_eriocarpum_74"/>
		<taxon idref="Galium_exile_120"/>
		<taxon idref="Galium_gaudichaudii_28"/>
		<taxon idref="Galium_glabriusculum_144"/>
		<taxon idref="Galium_glandulosum_121"/>
		<taxon idref="Galium_glaucum_507M"/>
		<taxon idref="Galium_graecum_6"/>
		<taxon idref="Galium_grande_112M"/>
		<taxon idref="Galium_hoffmeisteri_125"/>
		<taxon idref="Galium_hoffmeisteri_129"/>
		<taxon idref="Galium_humifusum_60"/>
		<taxon idref="Galium_humile_55"/>
		<taxon idref="Galium_innocuum_131"/>
		<taxon idref="Galium_intricatum_55M"/>
		<taxon idref="Galium_japonicum_159"/>
		<taxon idref="Galium_japonicum_160"/>
		<taxon idref="Galium_judaicum_57"/>
		<taxon idref="Galium_jungermannioides_43"/>
		<taxon idref="Galium_kamtschaticum_101M"/>
		<taxon idref="Galium_kinuta_106M"/>
		<taxon idref="Galium_laevigatum_101"/>
		<taxon idref="Galium_libanoticum_47"/>
		<taxon idref="Galium_linearifolium_133"/>
		<taxon idref="Galium_lovcense_109"/>
		<taxon idref="Galium_lucidum_08M"/>
		<taxon idref="Galium_lucidum_2"/>
		<taxon idref="Galium_magellanicum_78"/>
		<taxon idref="Galium_magellense_134"/>
		<taxon idref="Galium_maritimum_94M"/>
		<taxon idref="Galium_megacyttarion_137"/>
		<taxon idref="Galium_mexicanum_subsp_asperrimum_68"/>
		<taxon idref="Galium_migrans_120M"/>
		<taxon idref="Galium_minutulum_129M"/>
		<taxon idref="Galium_mirum_122M"/>
		<taxon idref="Galium_mollugo_12M"/>
		<taxon idref="Galium_monachinii_9"/>
		<taxon idref="Galium_multiflorum_65"/>
		<taxon idref="Galium_murale_13"/>
		<taxon idref="Galium_noricum_77"/>
		<taxon idref="Galium_odoratum_80M"/>
		<taxon idref="Galium_odoratum_86"/>
		<taxon idref="Galium_palustre_14M"/>
		<taxon idref="Galium_paradoxum_139"/>
		<taxon idref="Galium_paradoxum_140"/>
		<taxon idref="Galium_parisiense_10M"/>
		<taxon idref="Galium_perralderi_81"/>
		<taxon idref="Galium_petrae_59"/>
		<taxon idref="Galium_pisiferum_45"/>
		<taxon idref="Galium_poiretianum_82"/>
		<taxon idref="Galium_prattii_142"/>
		<taxon idref="Galium_prattii_blinii_141"/>
		<taxon idref="Galium_pseudoasprellum_119"/>
		<taxon idref="Galium_pseudoasprellum_35"/>
		<taxon idref="Galium_pseudoasprellum_39"/>
		<taxon idref="Galium_rebae_143"/>
		<taxon idref="Galium_rhodopeum_106"/>
		<taxon idref="Galium_richardianum_93"/>
		<taxon idref="Galium_rivale_52"/>
		<taxon idref="Galium_rotundifolium_17M"/>
		<taxon idref="Galium_rubioides_75M"/>
		<taxon idref="Galium_scabrum_07M"/>
		<taxon idref="Galium_septentrionale_45M"/>
		<taxon idref="Galium_setaceum_subsp_decaisnei_3"/>
		<taxon idref="Galium_sparsiflorum_67"/>
		<taxon idref="Galium_spurium_110M"/>
		<taxon idref="Galium_spurium_31"/>
		<taxon idref="Galium_sungpanense_145"/>
		<taxon idref="Galium_sylvaticum_83M"/>
		<taxon idref="Galium_thymifolium_92M"/>
		<taxon idref="Galium_trichocarpum_73"/>
		<taxon idref="Galium_tricornutum_10"/>
		<taxon idref="Galium_triflorum_21"/>
		<taxon idref="Galium_tunetanum_508M"/>
		<taxon idref="Galium_uliginosum_99"/>
		<taxon idref="Galium_valentinum_89"/>
		<taxon idref="Galium_verrucosum_4"/>
		<taxon idref="Galium_verticillatum_505M"/>
		<taxon idref="Galium_verum_1"/>
		<taxon idref="Galium_x_centroniae_94"/>
		<taxon idref="Galium_yunnanense_147"/>
		<taxon idref="Kelloggia_chinensis_149"/>
		<taxon idref="Kelloggia_galioides_AY570768_GB32"/>
		<taxon idref="Mericarpaea_ciliata_166M"/>
		<taxon idref="Phuopsis_stylosa_35M"/>
		<taxon idref="Galium_bigeminum_62"/>
		<taxon idref="Galium_hirtum_56"/>
		<taxon idref="Galium_hypocarpium_113M"/>
		<taxon idref="Rubia_cordifolia_109M"/>
		<taxon idref="Rubia_danaensis_72"/>
		<taxon idref="Rubia_laurae_134M"/>
		<taxon idref="Rubia_peregrina_33M"/>
		<taxon idref="Rubia_pseudogalium_163"/>
		<taxon idref="Rubia_tenuifolia_40"/>
		<taxon idref="Rubia_tinctorum_11M"/>
		<taxon idref="Rubia_yunnanensis_138"/>
		<taxon idref="Sherardia_arvensis_02M"/>
		<taxon idref="Sherardia_arvensis_05M"/>
		<taxon idref="Theligonum_cynocrambe_67M"/>
		<taxon idref="Valantia_aprica_R281M"/>
		<taxon idref="Valantia_calva_R280M"/>
		<taxon idref="Valantia_deltoidea_503M"/>
		<taxon idref="Valantia_hispida_132M"/>
		<taxon idref="Valantia_muralis_32M"/>
	</taxa>
	<taxa id="Kelloggia">
		<taxon idref="Kelloggia_chinensis_149"/>
		<taxon idref="Kelloggia_galioides_AY570768_GB32"/>
	</taxa>

	<!-- The sequence alignment (each sequence refers to a taxon above).         -->
	<!-- ntax=254 nchar=2493                                                     -->
	<alignment id="alignment" dataType="nucleotide">
		<sequence>
			<taxon idref="Asperula_accrescens_91"/>
			--------------------------------TTACGAAAATTTAAATTATCGAATTCAAACCAAGAACAAATAGCCGAT---AGCGAGTCGATCGATTAATTCAAGTTAATTCAATAAGACATGAGAGGTAACAACCCATTTGATTGTTATCATT---------------CAATTGAATC---------CAATTT------AATTGTTTC-----------------------------------AATAAA------GAACCAGGGAATTTGAATTTGAA--------------------------------GTGGATG-------------AATAAGAATCTT-----GAGAAAGCCTTT-CGTTTGTTTAGC-----------ATTCATAGAAAATCCCACCTA-TAT--------TATCTA-T----------A-TCT-AT--------------------------------------A-----------G-AATT--------------CGAACCCGAGCTCTATTTACATTACGATTCATTAAGTTCTATCCGA-------CTCAAAAAAA-------GTTAAGT-TGGGTTGCGTTATATATATGAAAGGGTATACAATAATGATGTATTTGGCA-AATCATATGGT-CTAAGAATCAAACATTCTGATTAGTTGATAAT---TTT-AGTATT--------GGTTGGGAATCTTTCAC----AAGATTCCCGTGAAAAATTGCATTAACAACGAATTCGTGTCGAGTAGACCTTG-TTATTGTGAGAATTCTTAATTCATGAGTTGTAGGGAGGGATTT---AT------GTCACCACAAACAGAGACTAAAGCAGGTGTTGGATTCAAAGCTGGTGTTAAAGAGTACAAATTAACTTATTATACTCCTCAATACGAAACCAAAGATACTGATATTTTAGCAGCATTCCGAGTAACTCCTCAACCGGGAGTTCCGCCGGAAGAAGC-GGG---------AAAGGGGGGGTATTGGACAGCGTTAAAAGCTTTTTCGTTAGGGAAATCCCTTTTTACCGGGAATTCAAAAA-GTTTTTTTGTAGAGCAAACAACCAA-------------GT------AA---------------------------T---------------AA------G---------------------------------------------------------------GGTTGGAAAAACA-TCGATCCATTTAAAA-AA---------------AGGACCTCC-AAACCTT-----------TT---TTTTATTTT--------------AT---------------------ATA-----------------------C-------------------AA-------AA-T------AAAAA-------TTTT----------------------------------------------------------------------------------------------------------------------------------------------------------------TAGATTTTTTAAT---AAAAAAAAATAGTAATACTTGTTTT------GGT------AACAAA-------------CTA---------------------------ACAAATA---TAAGATA-----AAA-GATTTATCTT-TCTTTGTCTCAGCTTGAAGATGGGG-AGGCTTTT--T--------TCCCC-ATCTTCA--T----------GTTA----------TA-------AT-------GTA-----------AAA-TAAT---------------A----------AAAA------------TTTTGGTCTCTTTTTT-CTAT-------CTGTTTTCTA-GTTTAGTTATGTTCATTAA-----------TTTATAATTTA-T
			-------ATTTATAATTTAA-T-----AGTTAAT-----C-A----------------A-------------------------CGTAACGTAGATTTTT--GAATTCTATTGCTTGAT-AGAGGTAAACCTTTCT-----AGTTCCAAGAGCTCAAACATAAAAATAAAAAATCCAAGAAAACCACAAAACCCTAAA-TGAAAATAACGAACCCTCAACTCGTTCTTTGAATAG-ATTTTTATT------CAGCAATGTAAACGTTT--CT----------------------------------------------------------------------GAAAAAAAATAA------------------------AATATA--TATA---------GTAT-----A--------CTGCGTTTAGTTATT---CAATCTCGA-------------------CGATTTTAATAATCATAGATTATTATAAGT
		</sequence>
		<sequence>
			<taxon idref="Asperula_prostrata_88"/>
			--------------------------------TTACGAAAATTTAAATTATCGAATTCAAACCAAGAACAAATAGCCGAT---AGCGAGTCGATCGATTAATTCAAGTTAATTCAATAAGACATGAGAGGTAATAACC-ATTTGATTGTTATCATT---------------CAATTGAATCCAATGAATCCAATTT------AATTGTTTC-----------------------------------AATAAA------GAACCGGGGAATTTGAA--------------------------------------GTGGATG-------------AATAAGAATCTT-----GAGAAAGCCTTT-CGTTTATTTAGC-----------ATTCATAGAAAATCCCACTTA-TAT--------TATCTA-T----------A-TCT-AT--------------------------------------A-----------G-AATT--------------CGAACCCGAGCTCTATTTACATTACTATTCATTAAGTTCTATCCGACTCAAAACTCAAAAAAA-------GGTAAGT-TGGGTTGCGTTATATATATGAAAGGGTATACAATAATGATGTATTTGGCA-AATCATATGGT-CTAAGAATCAAACATTCTGATTAGTTGATAAT---TTT-AGTATT--------AGTTGGGAATCTTTCAC----AAGATTCCCGTGAAAAATTGCATTAACAACGAATTCGTGTCGAGTAGACCTTG-TTGTTGTGAGAATTCTTAATTCATGAGTTGTAGGGAGGGATTT---AT------GTCACCACAAACAGAGACTAAAGCAAGTGTTGGATTCAAAGCTGGTGTTAAAGAGTACAAATTAACTTATTATACTCCTGAATACGAAACCAAAGATACTGATATTTTGGCAGCATTCCGAGTAACTCCTCAACCGGGAGTTCCGCCGGAAGAAGC-GGG---------AAAGGGGGGATATTGGACAGCGTTAAAAGCTTTTTCATTAGGGAAATCCCTTTTTACCGGGAATTCAAAAA-GTTTTTTTGTAGAGCAAACAACCAA-------------GT------AA---------------------------T---------------AA------G---------------------------------------------------------------GATTGGAAAAAAA-GCAATCCATTCAAAA-AA---------------AGGGCCTCC-AA-CCTTATTATTTTATTAT---TTTTTTTTT--------------AT---------------------ATA-----------------------C-------------------AA-------AA-T------ATAAA-------TTTTATAAAATTAGAAAAATCCATT-AT-------GCATTAT---TTAG-TGAATTGGG-CTAATCAATCTGAAATGTAACTCAACTT-AT-TCTTT-CTAT--------------------TTT--------------------TAAAAATAATAA---TTTTTGGATT---------AAAAAAAAAATAGTAATACTTGTTTT------GGT------AACAAA-------------CTA---------------------------ACAAAAA---CAAGATAAAGATAAAAGATTTACCTT-TCTTTGTCTCAGCTTGAAGATGGGG-A----------AAAA-GCTTCCCC-ATCTTCC--T----------GTTA----------TA-------ATTTCTAATATA-----------AAA-TAAT---------------C----------AAAA------------TTTGGATCTCTTTTTT-CTAT-------CTGTTTTCTA-GTTTAGTTATGTTCATTAA-----------TTTA---------
			-------------------AAT-----ATTTAAT-----C-A----------------A-------------------------AGTC-----GATTTTTT-GAATTTTATTGCTTAATTAGGGGTAAACCTTTCT-----AGTTCCAAGAGCTCAAGCATTAAAATATAAAATCCAAGAAAACCACAAAACCCTAAA-TGAAAATAACGAACCCTCAACTCGTTCTTTGAATGG-GTTTTTATT------CAGCAATGTAAACGTTT--TT----------------------------------------------------------------------GAAAAAAAA---------------------------AATATA--TATA---------GTAT-----A--------CTGCATTTAGTTATT---CAATCTCGA-------------------CGATTTTT-TAATCATAGATTATTATAAGT
		</sequence>
		<sequence>
			<taxon idref="Asperula_aristata_509M"/>
			CATAATAATTAAT------AAAGAAAATAGTTTTACGAAAATTTAAATTATCGAATTCAAACCAAGAACAAATAGCCGAT---AGCGAGTCGATCGATTAATTCAAGTTAATTCAATAAGACATGAGAGGTAACAACCCATTTGATTGTTATCATT---------------CAATTGAATC---------CAATTT------AATTGTTTC-----------------------------------AATAAA------CAACCAGGGAATTTGAATTTGAA--------------------------------GTGGATG-------------AATAAGAATCTT-----GAGAAAGCCTTT-CGTTTGTTTAGC-----------ATTCATAGAAAATCCCACCTA-TAT--------TATCTA-T----------A-TCT-AT--------------------------------------A-----------G-AATT--------------CGAACCCGAGCTCTATTTACATTACGATTCATTAAGTTCTATCCGA-------CTCAAAAAAA-------GTTAAGT-TGGGTTGCGTTATATATATGAAAGGGTATACAATAATGATGTATTTGGCA-AATCGTATGGT-CTAAGAATCAAACATTCTGATTAGTTGATAAT---TTT-AGTATT--------GGTTGGGAATCTTTCAC----AAGATTCCCGTGAAAAATTGCATTAACAACGAATTCGTGTCGAGTAGACCTTG-TTATTGTGAGAATTCTTAATTCATGAGTTGTAGGGAGGGATTT---AT------GTCACCACAAACAGAGACTAAAGCAGGTGTTGGATTCAAAGCTGGTGTTAAAGAGTACAAATTAACTTATTATACTCCTGAATACGAAACCAAAGATACTGATATTTTAGCAGCATTCCGAGTAACTCCTCAACCGGGAGTTCCGCCGGAAGAAGCGGGGGCCGCGGTA?????????????????????????????????????????????????????????????????????????????????????????????????????????????????????????????????????????????????????????????????????????????????????????????????????????????????????????????????????????????????????????????????????????????????????????????????????????????????????????????????????????????????????????????????????????????????????????????????????????????????????????????????????????????????????????????????????????????????????????????????????????????????????????????????????????????????????????????????????????????????????????????????????????????????????????????????????????????????????????????????????????????????????????????????????????????????????????????????????????????????????????????????????????????????????????????????????????????????????????????????????????????????????????????????????????????????????????????????????????????????????????????????????????????????????????????????????????????????????????????????????????????????????????????????
			?????????????????????????????????????????????????????????????????????????????????????????????????????????????????????????????????????????????????????????????????????????????????????????????????????????????????????????????????????????????????????????????????????????????????????????????????????????????????????????????????????????????????????????????????????????????????????????????????????????????????????????????????????????????????????????????????????????????????????????????????????????????
		</sequence>
		<sequence>
			<taxon idref="Asperula_arvensis_137M"/>
			??????????????????????????????TTTTACGAAAATTTAAATTATCGAATTCAAACCAAGAACAAATAGCCGAT---AGCGAGTCGATCGATTAATTCAAGTTAATTCAATAAGACATGAGAGGTAACAACCCATTTGATTGTTATCATT---------------CAATTGAATT---------TAATTT------ACTTGTTTC-----------------------------------AATAAA------GAAACAGGGAATTTGAG--------------------------------------GTGGATG-------------AATAAGAATCTT-----GAGAAAGCCTTT-TATTTGTTTAGC-----------ATTCATAGAAAATCCCACCTA-TAT--------TATCTA-T----------A-TCT-AT--------------------------------------A-----------G-AATT--------------CGAACCCAAGCTCTATTTACATTACGATTCATTAAGTTCTATCCGA-------CTCAAAAAAA-------GGTAAGT-TGGGTTGCGTTATATATATGAAAGGGTATACAATAATGATGTATTTGGCA-AATCATATGGT-CTAAGAATCAAACATTCTGATTAGTTGATAAT---TTT-AGTATT--------GGTTGGGAATCTT----GTGAAAGATTCCCGTGAAAAATTGCATTAACAACGAATTCGTGTCGAGTAGACCTTG-TTGTTGTGAGAATTCTTAATTCATGAGTTGTAGGGAGGGATTT---AT------GTCACCACAAACAGAGACTAAAGCAGGTGTTGGATTTAAAGCTGGTGTTAAAGAGTACAAATTAACTTATTATACTCCTGAGTACGAAACCAAAGATACTGATATTTTGGCAGCATTCCGAGTAACTCCTCAACCGGGAGTTCCGCCGGAAGAA??GGGGGC????????????????????????????????????????????????????????????????????????????????????????????????????????????????????????????????????????????????????????????????????????????????????????????????????????????????????????????????????????????????????????????????????????????????????????????????????????????????????????????????????????????????????????????????????????????????????????????????????????????????????????????????????????????????????????????????????????????????????????????????????????????????????????????????????????????????????????????????????????????????????????????????????????????????????????????????????????????????????????????????????????????????????????????????????????????????????????????????????????????????????????????????????????????????????????????????????????????????????????????????????????????????????????????????????????????????????????????????????????????????????????????????????????????????????????????????????????????????????????????????????????????????????????????????????????
			?????????????????????????????????????????????????????????????????????????????????????????????????????????????????????????????????????????????????????????????????????????????????????????????????????????????????????????????????????????????????????????????????????????????????????????????????????????????????????????????????????????????????????????????????????????????????????????????????????????????????????????????????????????????????????????????????????????????????????????????????????????????
		</sequence>
		<sequence>
			<taxon idref="Asperula_breviflora_41"/>
			--------------------------------TTACGAAAATTTAAATTATCGAATTCAAACCAAGAACAAATAGCCGAT---AGCGAGTCGATCGATTAATTCAAGTTAATTCAATAAGACATGAGAGGTAACAACCCATTTGATTGTTATTATT---------------CAATTGAATC---------CAATTT------AATTGTTTC-----------------------------------AATAAA------GAACCAGGGAATTTGAA--------------------------------------GTGGATG-------------AATAAGAATCTT-----GAGAAAGCCTTT-CGTTTGTTTAGC-----------ATTCATAGAAAATCCCACCTA-TAT--------TATCTA-T----------A-TCT-AT--------------------------------------A-----------G-AATT--------------CGAACCCGAGCTCTATTTACATTACGATTCATTAAGTTCTATCCGA-------CTCAAAAAAA-------GGTAAGT-TGGGTTGCGTTATATATATGAAAGGGTATACAATAATGATGTATTTGGCA-AATTATATGGT-CTAAGAATCAAACATTCTGATTAGTTGATAAT---TTT-AGTATT--------GGTTGGGAATCTTTCAC----AAGATTCCCGTGAAAAATTGCATTAACAACGAATTCGTGTCGAGTAGACCTTG-TTGTTGTGAGAATTCTTAATTCATGAGTTGTAGGGAGGGATTT---AT------GTCACCACAAACAGAGACTAAAGCAGGTGTTGGATTCAAAGCTGGTGTTAAAGAGTACAAATTAACTTATTATACTCCTGAATACGAAACCAAAGATACTGATATTTTGGCAGCATTCCGAGTAACTCCTCAACCGGGAGTTCCGCCGGAAGAAGC-GGG---------AAAGGGGGGATATTGGACAGCGTTAAAAGCTTTTTCGTTAGGGAAATCCCTTTTTACCGGGAATTCAAAAA-GTTTTTTTGTAAAGCAAACAACCAA-------------GT------AAAGTAA----------------------T---------------AA------G---------------------------------------------------------------GGTTGGAAAAACA-TCACTCCATTTAAAA-AA---------------AGGACCTCC-AAACCTTA----------AT---TTTTATTTT--------------AT---------------------ATA-----------------------C-------------------AA-------AA-T------AAAAA-------TTTTATAAAATTATAAAAATCCATT-AT-------GCATTATTTTCTAG-TGAATTGGG-TTAATTGATCTGAAATGTAACTCAACTT-GT-TTTTT-CTAT--------------------TTT--------------------TAAAAATAAAAA---TTTTTGGATTA--------AAAAAAAAAATAGTAATACTTGTTTT------GGT------AACAAA-------------CTA---------------------------ACAAATA---CAAGATA-----AAA-GATTTATCTT-TCTTTGTCTCAGCTTGAAGATGGGG-A----------AAAA-GCCTCCCC-ATCTTCA--T----------GTTA----------TA-------AT-------ATA-----------AAA-AAAT---------------C----------AAAA------------TTTGGATCTCTTTTTT-CTAT-------CTGTTTTCTA-GTTTAGTTATGTTCATTAA-----------TTTA---------
			-------------------A-T-----AGTTAAT-----C-A----------------A-------------------------CATA-----GATTTTTT-GAATTCTATTGCTTGAT-AGAGGTAAACCTTTCT-----AGTTCCAAGAACTCAAGCATAAAAATAAAAAATCCAAGAAAACCACAAAACCCTAAA-TGAAAATAACGAACCCTCAAGTCGTTCTTTGAATAG-ATTTTTATT------CAGCAATGTAAACGTTT--CT----------------------------------------------------------------------GAAAAAAA----------------------------AATATA---------------GTAT-----A--------CTGCATTTAGTTATT---CAATCTCGA-------------------CGATTTTT-TAATCATAGATTATTATAAGT
		</sequence>
		<sequence>
			<taxon idref="Asperula_capitata_51"/>
			--------------------------------TTACGAAAATTTAAATTATCGAATTCAAACCAAGAACAAATAGCCGAT---AGCGAGTCGATCGATTAATTCAAGTTAATTCAATAAGACATGAGAAGTAACAACCCATTTGATTGTTATCATT---------------CAATTGAATC---------CAATTT------AATTGTTTC-----------------------------------AATAAA------GAACCAGGGAATTTGAA--------------------------------------GTAGATG-------------AATAAGAATCTT-----GAGAAAGCCTTT-CGTTTGTTTAGC-----------ATTCATAGAAAATCCCACCTA-TAT--------TATCTA-T----------AATCT-AT--------------------------------------A-----------G-AATT--------------CGAACCCAAGCTCTATTTACATTACGATTCATTAAGTTCTATCCGA-------CTCAAAAAAA-------GGTAAGT-TGGGTTGCGTTATATATATGAAAGGGTATACAATAATGATGTATTTGGCA-AATCATATGGT-CTAAGGATCAAACATTTTGATTAGTTGATAAT---TTT-AGTATT--------GGTTGGGAATCTT----GTGAAAGATTCCCGTGAAAAATTGCATTAACAACGAATTCGTGTCGAGTAGACCTTGGTTATTGTGAGAATTCTTAATTCATGAGTTGTAGGGAGGGATTT---AT------GTCACCACAAACAGAGACTAAAGCAGGTGTTGGATTCAAAGCTGGTGTTAAAGAGTACAAATTAACTTATTATACTCCTGAATACGAAACCAAAGATACTGATATTTTGGCAGCATTCCGAGTAACTCCTCAACCGGGAGTTCCGCCAGAAGAAGC-GGG---------AAAGGGGGGATATTGGACAGCGTTAAAAGCTTTTTCGTTAGGGAAATCCCTTTTTACCGGGAATTCAAAAA-GTTTTTTTGTAGAGCAAACAACCAA-------------GTCCAAGTAA-----CAAGTAC---------------T---------------AA------G---------------------------------------------------------------GGTTGGAAAAACA-TCAATTTAGTTAAAA-AA---------------AGGACCTCCCAAACCTT-----------TT---TTTTATTTT--------------AT---------------------ATA-----------------------C-------------------AA-------AA-T------AAAAA-------TTTTATAAAATTATAAAAATCCATT-AT-------GCATTAT---CTAG-TGAATTGGG-CTAATCGATCTGAAATGTAACTCAACTT-GT-TTTTT-CTAT--------------------TTT--------------------TAAAAATAAAAC---TTTTTTGATTTTTTAAT---AAAAAAAAATATTAATACTTGTTTT------GGT------AACAAA-------------CTA---------------------------ACAAATA---CAAGATA-----AAA-GATTTATCTT-TCTTTGTCTCAGCTTGAAGATGGGG-A----------AAAAAGCCTCCCCCATCTTCA--T----------GTTA----------TA-------AT-------ATA-----------AAA-AAAT---------------C----------AAAA------------TTTGGATCTCTTTTTT-CTAT-------CTGTTTTATA-ATTTAGTTATGTTTATTAA-----------TTTA---------
			-------------------A-T-----AGTTAAT-----C-A----------------A---------TTTAATAGTTAATCAACGTA-----GATTTTTT-GAATTCTATTGCTTGAT-AGAGGTAAACCTTTCT-----AGTTCCAAGAGCTCAAGCACAAAAATAAAAAATCCAAGAAAACCACAAAACCCTAAA-TAAAAATAACGAACCCTCAACTTGTTCTTTGAATAG-ATTTTTATT------CAGCAATGTAAACGTTT--CT----------------------------------------------------------------------GAAAAAAAAATAAA----------------------AATATA--TATA---------GTAT-----A--------CTGCATTTAGTTATA---CAATCTCGA-------------------CGATTTTT-TAATCATAGATTATTATAAGT
		</sequence>
		<sequence>
			<taxon idref="Asperula_chlorantha_69M"/>
			????????TTAAT------AAAGAAAATAGTTTTACGAAAATTTAAATTATCGAATTCAAACCAAGAACAAATAGCCGAT---AGCGAGTCGATCGATTAATTCAAGTTAATTCAATAAGACATGAGAGGTAACAACCCGTTTGATTGTTATTATT---------------CAATTGAATC---------CAATTT------AATTGTTTC-----------------------------------AATAAA------GAACCAGGGAATTTGAA--------------------------------------GTGGATG-------------AATAAGAATCTT-----GAGAAAGCCTTT-CGTTTGTTTAGC-----------ATTCATAGAAAATCCCACCTA-TAT--------TATCTA-T----------A-TCT-AT--------------------------------------A-----------G-AATT--------------CGAACCCGAGCTCTATTTACATTACGATTCATTAAGTTCTATCCGA-------CTCAAAAAAA-------GGTAAGT-TGGGTTGCGTTATATATATGAAAGGGTATACAATAATGATGTATTTGGCA-AATCATATGGT-CTAAGAATCAAACATTCTGATTAGTTGATAAT---TTT-AGTATT--------GGTTGGGAATCTTTCAC----AAGATTCCCGTGAAAAATTGCATTAACAACGAATTCGTGTCGAGTAGACCTTG-TTGTTGTGAGAATTCTTAATTCATGAGTTGTAGGGAGGGATTT---AT------GTCACCACAAACAGAGACTAAAGCAGGTGTTGGATTCAAAGCTGGTGTTAAAGAGTACAAATTAACTTATTATACTCCTGAATACGAAACCAAAGATACTGATATTTTGGCAGCATTCCGAGTAACTCCTCAACCGGGAGTTCCGCCGGAAGAA??GGGGGCCGCGGTA?????????????????????????????????????????????????????????????????????????????????????????????????????????????????????????????????????????????????????????????????????????????????????????????????????????????????????????????????????????????????????????????????????????????????????????????????????????????????????????????????????????????????????????????????????????????????????????????????????????????????????????????????????????????????????????????????????????????????????????????????????????????????????????????????????????????????????????????????????????????????????????????????????????????????????????????????????????????????????????????????????????????????????????????????????????????????????????????????????????????????????????????????????????????????????????????????????????????????????????????????????????????????????????????????????????????????????????????????????????????????????????????????????????????????????????????????????????????????????????????????????????????????????????????????
			?????????????????????????????????????????????????????????????????????????????????????????????????????????????????????????????????????????????????????????????????????????????????????????????????????????????????????????????????????????????????????????????????????????????????????????????????????????????????????????????????????????????????????????????????????????????????????????????????????????????????????????????????????????????????????????????????????????????????????????????????????????????
		</sequence>
		<sequence>
			<taxon idref="Asperula_conferta_24"/>
			--------------------------------TTACGAAAATTTAAATTATCGAATTCAAACCAAGAACAAATAGCCGAT---AGCGAGTCGATCGATTAATTCAAGTTAATTCAATAAGACATGAGAGGTAACAACCTATTTGATTGTTATCATT---------------CAATTGAATC---------CAATTT------AATTGTTTC-----------------------------------AATAAA------GAAAGAGGGAATTTGAA--------------------------------------GTGGATG-------------AATAAGAATCTT-----GAAAAAGCCTTT-AATTTGTTTAGC-----------ATTCATAGAAAATCCCACCTA-TAT--------TATCTA-T----------A-TCT-AT--------------------------------------A-----------G-AATT--------------CGAACCCGAGCTCTATTTACATTACGATTCATTAAGTTCTATCCGA-------CTCAAAAAAAAA-----GGTAAGT-TGGGTTGCGTTATATATATGAAAGGGTATACAATAATGATGTATTTGGCA-AATCATATGGT-CTAAGAATCAAACATTCTGATTAGTTGATAAT---TTT-AGTATT--------GGTTGGGAATCTTTCAC----AAGATTCCCGTGAAAAATTGCATTAACAACGAATTCGTGTCGAGTAGACCTTG-TTATTGTGAGAATTCTTAATTCATGAGTTGTAGGGAGGTATTT---AT------GTCACCACAAACAGAGACTAAAGCAGGTGTTGGATTTAAAGCTGGTGTTAAGGAGTACAAATTAACTTATTATACTCCTGAATACGAAACCAAAGATACTGATATTTTGGCAGCATTCCGAGTAACTCCTCAACCGGGAGTTCCGCCGGAAGAAGC-GGG---------AAAGGGGGGATATTGGACAGCGTTAAAAGCTTTTTCGTTAGGGAAATCCCTTTTTACCGGGAATTCAAAAA-GTTTTTTTGTACAGCAAACAACTAA-------------GT------AA---------------------------T---------------AA------G---------------------------------------------------------------GGTTGGAAAAATA-GTAATCTATTCAAAATAA---------------AGGCCCTCC-AA-CCTTA----------AT---TTTTATTTT--------------AT---------------------ATA-----------------------CTTTA-TATA---------CAA-------AA-T------AAAAA-------TTATATAAAATTATAAAAATCCATT-AT-------GCATTAT---CTAG-TGAATTGGG-CTAATCAATCTGAAATGTAACTCAACTC-GT-TTTTT-CTAT--------------------TTT--------------------TAAAAATAAGAA---TTTTTGAATTATTCAAT----AAAAAAAATAGGAATACTCGTTTT------GGT------AACAAA-------------CTA---------------------------AAAAAAA---CAAGATA----TAAA-GATTTACCTT-TCTTTGTCTCAGTTTGAAGATGGGG-AGGCTTTT--T--------TCCTC-ATCTTCA--T----------GTTA----------TA-------AT-------ATA-----------GAA-TAATTCTAATTAGAATAACC----------AAAA------------ATTGGATCTCTTTTTT-CTATTTTCTATCTGTTTTCTA-GTTTAGTTATGTTCATTAA-----------TTTA---------
			-------------------C-T-----ATTTAAT-----C-A----------------A-------------------------AGTA-----GATTTTTT-GAATTCTATCGCCTGAT-GGAGGTAAACCTTTCT-----AGTTCCAAGAGCTTAAGCATAAAA-TAAAAAATCCAAGAAAACCACAAAACCTTAAA-TAAAAATAACGAACCCCCAACTCGTTCTTTGGATGG-ATTTTTATT------CAGCAATGTAAACGTTT--CT----------------------------------------------------------------------GAAAAAAAA---------------------------AATATA--TAT------GACAGTAT-----A--------CTGCATTTAGTTATT---CAATCTCGA-------------------CGATTTTT-TAATCATAGATTATTATAAAT
		</sequence>
		<sequence>
			<taxon idref="Asperula_cynanchica_81M"/>
			????????TTAAT------AAAGAAAATAGTTTTACGAAAATTTAAATTATCGAATTCAAACCAAGAACAAATAGCCGAT---AGCGAGTCGATCGATTAATTCAAGTTAATTCAATAAGACATGAGAGGTAACAACCCATTTGATTGTTATCATT---------------CAATTGAATC---------CAATTT------AATTGTTTC-----------------------------------AATAAA------GAACCAGGGAATTTGAATTTGAA--------------------------------GTGGATG-------------AATAAGAATCTT-----GAGAAAGCCTTT-CGTTTGTTTAGC-----------ATTCATAGAAAATCCCACCTA-TAT--------TATCTA-T----------A-TCT-AT--------------------------------------A-----------G-AATT--------------CGAACCCGAGCTCTATTTACATTACGATTCATTAAGTTCTATCCGA-------CTCAAAAAAA-------GTTAAGT-TGGGTTGCGTTATATATATGAAAGGGTATACAATAATGATGTATTTGGCA-AATCATATGGT-CTAAGAATCAAACATTCTGATTAGTTGATAAT---TTT-AGTATT--------GGTTGGGAATCTTTCAC----AAGATTCCCGTGAAAAATTGCATTAACAACGAATTCGTGTCGAGTAGACCTTG-TTATTGTGAGAATTCTTAATTCATGAGTTGTAGGGAGGGATTT---AT------GTCACCACAAACAGAGACTAAAGCAGGTGTTGGATTCAAAGCTGGTGTTAAAGAGTACAAATTAACTTATTATACTCCTGAATACGAAACCAAAGATACTGATATTTTAGCAGCATTCCGAGTAACTCCTCAACCGGGAGTTCCGCCGGAAGAA??GGGGGCCGCGGTA?????????????????????????????????????????????????????????????????????????????????????????????????????????????????????????????????????????????????????????????????????????????????????????????????????????????????????????????????????????????????????????????????????????????????????????????????????????????????????????????????????????????????????????????????????????????????????????????????????????????????????????????????????????????????????????????????????????????????????????????????????????????????????????????????????????????????????????????????????????????????????????????????????????????????????????????????????????????????????????????????????????????????????????????????????????????????????????????????????????????????????????????????????????????????????????????????????????????????????????????????????????????????????????????????????????????????????????????????????????????????????????????????????????????????????????????????????????????????????????????????????????????????????????????????
			?????????????????????????????????????????????????????????????????????????????????????????????????????????????????????????????????????????????????????????????????????????????????????????????????????????????????????????????????????????????????????????????????????????????????????????????????????????????????????????????????????????????????????????????????????????????????????????????????????????????????????????????????????????????????????????????????????????????????????????????????????????????
		</sequence>
		<sequence>
			<taxon idref="Asperula_cypria_133M"/>
			??????????????????????????????????ACGAAAATTTAAATTATCGAATTCAAACCAAGAACAAATAGCCGAT---AGCGAGTCGATCGATTAATTCAAGTTAATTCAATAAGACATGAGAGGTAACAACCCATTTGATTGTTATTATT---------------CAATTGAATC---------CAATTT------AATTGTTTC-----------------------------------AATAAA------GAACCAGGGAATTTGAA--------------------------------------GTGGATG-------------AATAAGAATCTT-----GAGAAAGCCTTT-CGTTTGTTTAGC-----------ATTCATAGAAAATCCCACCTA-TAT--------TATCTA-T----------A-TCT-AT--------------------------------------A-----------G-AATT--------------CGAACCCGAGCTCTATTTACATTACGATTCATTAAGTTCTATCCGA-------CTTAAAAAAA-------GGTAAGT-TGGGTTGCGTTATATATATGAAAGGGTATACAATAATGATGTATTTGGCA-AATCATATGGT-CTAAGAATCAAACATTCTGATTAGTTGATAAT---TTT-AGTATT--------GGTTGGGAATCTTTCAC----AAGATTCCCGTGAAAAATTGCATTAACAACGAATTCGTGTCGAGTAGACCTTG-TTGTTGTGAGAATTCTTAATTCATGAGTTGTAGGGAGGGATTT---AT------GTCACCACAAACAGAGACTAAAGCAGGTGTTGGATTCAAAGCTGGTGTTAAAGAGTACAAATTAACTTATTATACTCCTGAATACGAAACCAAAGATACTGATATTTTGGCAGCATTCCGAGTAACTCCTCAACCGGGAGTTCCGCCGGAAGAA??GGGGGC????????????????????????????????????????????????????????????????????????????????????????????????????????????????????????????????????????????????????????????????????????????????????????????????????????????????????????????????????????????????????????????????????????????????????????????????????????????????????????????????????????????????????????????????????????????????????????????????????????????????????????????????????????????????????????????????????????????????????????????????????????????????????????????????????????????????????????????????????????????????????????????????????????????????????????????????????????????????????????????????????????????????????????????????????????????????????????????????????????????????????????????????????????????????????????????????????????????????????????????????????????????????????????????????????????????????????????????????????????????????????????????????????????????????????????????????????????????????????????????????????????????????????????????????????????
			?????????????????????????????????????????????????????????????????????????????????????????????????????????????????????????????????????????????????????????????????????????????????????????????????????????????????????????????????????????????????????????????????????????????????????????????????????????????????????????????????????????????????????????????????????????????????????????????????????????????????????????????????????????????????????????????????????????????????????????????????????????????
		</sequence>
		<sequence>
			<taxon idref="Asperula_deficiens_124M"/>
			?????????????????????????????????????????TTTAAATTATCGAATTCAAACCAAGAACAAATAGCCGAT---AGCGAGTCGATCGATTAATTCAAGTTAATTCAATAAGACATGAGAGGTAACAACCCATTTGATTGTTATCATT---------------CAATTGAATC---------CAATTT------AATTGTTTC-----------------------------------AATAAA------CAACCAGGGAATTTGAATTTGAA--------------------------------GTGGATG-------------AATAAGAATCTT-----GAGAAAGCCTTT-CGTTTGTTTAGC-----------ATTCATAGAAAATCCCACCTA-TAT--------TATCTA-T----------A-TCT-AT--------------------------------------A-----------G-AATT--------------CGAACCCGAGCTCTATTTACATTACGATTCATTAAGTTCTATCCGA-------CTCAAAAAAA-------GTTAAGT-TGGGTTGCGTTATATATATGAAAGGGTATACAATAATGATGTATTTGGCA-AATCATATGGT-CTAAGAATCAAACATTCTGATTAGTTGATAAT---TTT-AGTATT--------GGTTGGGAATCTTTCAC----AAGATTCCCGTGAAAAATTGCATTAACAACGAATTCGTGTCGAGTAGACCTTG-TTATTGTGAGAATTCTTAATTCATGAGTTGTAGGGAGGGATTT---AT------GTCACCACAAACAGAGACTAAAGCAGGTGTTGGATTCAAAGCTGGTGTTAAAGAGTACAAATTAACTTATTATACTCCTGAATACGAAACCAAAGATACTGATATTTTAGCAGCATTCCGAGTAACTCCTCAACCGGGAGTTCCGCCGGAAGAA??GGGGGCCGCGGTA?????????????????????????????????????????????????????????????????????????????????????????????????????????????????????????????????????????????????????????????????????????????????????????????????????????????????????????????????????????????????????????????????????????????????????????????????????????????????????????????????????????????????????????????????????????????????????????????????????????????????????????????????????????????????????????????????????????????????????????????????????????????????????????????????????????????????????????????????????????????????????????????????????????????????????????????????????????????????????????????????????????????????????????????????????????????????????????????????????????????????????????????????????????????????????????????????????????????????????????????????????????????????????????????????????????????????????????????????????????????????????????????????????????????????????????????????????????????????????????????????????????????????????????????????
			?????????????????????????????????????????????????????????????????????????????????????????????????????????????????????????????????????????????????????????????????????????????????????????????????????????????????????????????????????????????????????????????????????????????????????????????????????????????????????????????????????????????????????????????????????????????????????????????????????????????????????????????????????????????????????????????????????????????????????????????????????????????
		</sequence>
		<sequence>
			<taxon idref="Asperula_gunnii_22"/>
			--------------------------------TTACGAAAATTTAAATTATCGAATTCAAACCAAGAACAAATAGCCGAT---AGCGAGTCGATCGATTAATTCAAGTTAATTCAATAAGACATGAGAGGTAACAACCTATTTGATTGTTATCATT---------------CAATTGAATC---------CAATTT------AATTGTTTC-----------------------------------AATAAA------GAAAGAGGGAATTTGAA--------------------------------------GTGGATG-------------AATAAGAATCTT-----GAAAAAGCCTTT-AATTTGTTTAGC-----------ATTCATAGAAAATCCCACCTA-TAT--------TATCTA-T----------A-TCT-AT--------------------------------------A-----------G-AATT--------------CGAACCCGAGCTCTATTTACATTACGATTCATTAAGTTCTATCCGA-------CTCAAAAAAAAAA----GGTAAGT-TGGGTTGCGTTATATATATGAAAGGGTATACAATAATGATGTATTTGGCA-AATCATATGGT-CTAAGAATCAAACATTCTGATTAGTTGATAAT---TTT-AGTATT--------GGTTGGGAATCTTTCAC----AAGATTCCCGTGAAAAATTGCATTAACAACGAATTCGTGTCGAGTAGACCTTG-TTATTGTGAGAATTCTTAATTCATGAGTTGTAGGGAGGTATTT---AT------GTCACCACAAACAGAGACTAAAGCAGGTGTTGGATTTAAAGCTGGTGTTAAGGAGTACAAATTAACTTATTATACTCCTGAATACGAAACCAAAGATACTGATATTTTGGCAGCATTCCGAGTAACTCCTCAACCGGGAGTTCCGCCGGAAGAAGC-GGG---------AAAGGGGGGATATTGGACAGCGTTAAAAGCTTTTTCGTTAGGGAAATCCCTTTTTACCGGGAATTCAAAAA-GTTTTTTTGTACAGCAAACAACTAA-------------GT------AA---------------------------T---------------AA------G---------------------------------------------------------------GGTTGGAAAAATA-GTAATCTATTCAAAATAA---------------AGGCCCTCC-AA-CCTTA----------AT---TTTTATTTT--------------AT---------------------ATA-----------------------CTTTA-TATAAAAAATATACAA-------AA-T------AAAAA-------TTATATAAAATTATAAAAATCCATT-AT-------GCATTAT---CTAG-TGAATTGGG-CTAATCAATCTGAAATGTAACTCAACTT-GT-TCTTT-CTAT--------------------TTT--------------------TAAAAATAAGAA---TTTTTGAATTATTCAAT----AAAAAAAATAGGAATACTCGTTTT------GGT------AACAAA-------------CTA---------------------------AAAAAAAAAACAAGATA----TAAA-GATTTACCTT-TCTTTGTCTCAGTTTGAAGATGGGG-AGGCTTTT--T--------TCCTC-ATCTTCA--T----------GTTA----------TA-------AT-------ATA-----------GAA-TAATTATAATTAGAATAACC----------AAAA------------ATTGGATCTCTTTTTT-CTATTTTCTATCTGTTTTCTA-GTTTAGTTATGTTCATTAA-----------TTTA---------
			-------------------C-T-----ATTTAAT-----C-A----------------A-------------------------AGTA-----GATTTTTT-GAATTCTATCGCCTGAT-GGAGGTAAACCTTTCT-----AGTTCCAAGAGCTTAAGCATAAAA-TAAAAAATCCAAGAAAACCACAAAACCTTAAA-TAAAAATAACGAACCCCCAACTCGTTCTTTGAATGG-ATTTTTATT------CAGCAATGTAAACGTTT--CT----------------------------------------------------------------------GAAAAAAA----------------------------AATATA--TAT------GACAGTAT-----A--------CTGCATTTAGTTATT---CAATCTCGA-------------------CGATTTTT-TAATCATAGATTATTATAAAT
		</sequence>
		<sequence>
			<taxon idref="Asperula_gussonei_82M"/>
			????????TTAAT------AAAGAAAATAGTTTTACGAAAATTTAAATTATCGAATTCAAACCAAGAACAAATAGCCGAT---AGCGAGTCGATCGATTAATTCAAGTTAATTCAATAAGACATGAGAGGTAACAACCCATTTGATTGTTATCATT---------------CAATTGAATC---------CAATTT------AATTGTTTC-----------------------------------AATAAA------GAACCAGGGAATTTGAATTTGAA--------------------------------GTGGATG-------------AATAAGAATCTT-----GAGAAAGCCTTT-CGTTTGTTTAGC-----------ATTCATAGAAAATCCCACCTA-TAT--------TATCTA-T----------A-TCT-AT--------------------------------------A-----------G-AATT--------------CGAACCCGAGCTCTATTTACATTACGATTCATTAAGTTCTATCCGA-------CTCAAAAAAA-------GTTAAGT-TGGGTTGCGTTATATATATGAAAGGGTATACAATAATGATGTATTTGGCA-AATCATATGGT-CTAAGAATCAAACATTCTGATTAGTTGATAAT---TTT-AGTATT--------GGTTGGGAATCTTTCAC----AAGATTCCCGTGAAAAATTGCATTAACAACGAATTCGTGTCGAGTAGACCTTG-TTATTGTGAGAATTCTTAATTCATGAGTTGTAGGGAGGGATTT---AT------GTCACCACAAACAGAGACTAAAGCAGGTGTTGGATTCAAAGCTGGTGTTAAAGAGTACAAATTAACTTATTATACTCCTGAATACGAAACCAAAGATACTGATATTTTAGCAGCATTCCGAGTAACTCCTCAACCGGGAGTTCCGCCGGAAGAA??GGGGGCCGCGGTA?????????????????????????????????????????????????????????????????????????????????????????????????????????????????????????????????????????????????????????????????????????????????????????????????????????????????????????????????????????????????????????????????????????????????????????????????????????????????????????????????????????????????????????????????????????????????????????????????????????????????????????????????????????????????????????????????????????????????????????????????????????????????????????????????????????????????????????????????????????????????????????????????????????????????????????????????????????????????????????????????????????????????????????????????????????????????????????????????????????????????????????????????????????????????????????????????????????????????????????????????????????????????????????????????????????????????????????????????????????????????????????????????????????????????????????????????????????????????????????????????????????????????????????????????
			?????????????????????????????????????????????????????????????????????????????????????????????????????????????????????????????????????????????????????????????????????????????????????????????????????????????????????????????????????????????????????????????????????????????????????????????????????????????????????????????????????????????????????????????????????????????????????????????????????????????????????????????????????????????????????????????????????????????????????????????????????????????
		</sequence>
		<sequence>
			<taxon idref="Asperula_hirsuta_R273M"/>
			CATAATAATTAAT------AAAGAAAATAGTTTTACGAAAATTTAAATTATCGAATTCAAACCAAGAACAAATAGCCAAT---AGCGAGTCGATCGATTAATTCAAGTTAATTCAATAAGACATGAGAAGTAACAACCCATTTGATTGTTATCATT---------------CAATTGAATC---------CAATTT------AATTGTTTC-----------------------------------AATAAA------GAACCAGGGAATTTGAA--------------------------------------GTAGATG-------------AATAAGAATCTT-----GAGAAAGCCTTT-CGTTTGTTTAGC-----------ATTCATAGAAAATCCCACCTA-TAT--------TATCTA-T----------AATCT-AT--------------------------------------A-----------G-AATT--------------CGAACCCAAGCTCTATTTACATTACGATTCATTAAGTTCTATCCGA-------CTCAAAAAAA-------GGTAAGT-TGGGTTGCGTTATATATATGAAAGGGTATACAATAATGATGTATTTGGCA-AATCATATGGT-CTAAGGATCAAACATTCTGATTAGTTGATAAT---TTT-AGTATT--------GGTTGGGAATCTT----GTGAAAGATTCCCGTGAAAAATTGCATTAACAACGAATTCGTGTCGAGTAGACCTTGGTTATTGTGAGAATTCTTAATTCATGAGTTGTAGGGAGGGATTT---AT------GTCACCACAAACAGAGACTAAAGCAGGTGTTGGATTCAAAGCTGGTGTTAAAGAGTACAAATTAACTTATTATACTCCTGAATACGAAACCAAAGATACTGATATTTTGGCAGCATTCCGAGTAACTCCTCAACCGGGAGTTCCGCCAGAAGAAGCGGGGGCCACGGTA?????????????????????????????????????????????????????????????????????????????????????????????????????????????????????????????????????????????????????????????????????????????????????????????????????????????????????????????????????????????????????????????????????????????????????????????????????????????????????????????????????????????????????????????????????????????????????????????????????????????????????????????????????????????????????????????????????????????????????????????????????????????????????????????????????????????????????????????????????????????????????????????????????????????????????????????????????????????????????????????????????????????????????????????????????????????????????????????????????????????????????????????????????????????????????????????????????????????????????????????????????????????????????????????????????????????????????????????????????????????????????????????????????????????????????????????????????????????????????????????????????????????????????????????????
			?????????????????????????????????????????????????????????????????????????????????????????????????????????????????????????????????????????????????????????????????????????????????????????????????????????????????????????????????????????????????????????????????????????????????????????????????????????????????????????????????????????????????????????????????????????????????????????????????????????????????????????????????????????????????????????????????????????????????????????????????????????????
		</sequence>
		<sequence>
			<taxon idref="Asperula_hirta_51M"/>
			????????TTAAT------AAAGAAAATAGTTTTACGAAAATTTAAATTATCGAATTCAAACCAAGAACAAATAGCCGAT---AGCGAGTCGATCGATTAATTCAAGTTAATTCAATAAGACATGAGAAGTAACAACCCATTTGATTGTTATCATT---------------CAATTGAATC---------CAATTT------AATTATTTC-----------------------------------AATAAA------GAACCAGGGAATTTGAA--------------------------------------GTAGATG-------------AATAAGAATCTT-----GAGAAAGCCTTT-CGTTTGTTTAGC-----------ATTCATAGAAAATCCCACCTA-TAT--------TATCTA-T----------AATCT-AT--------------------------------------A-----------G-AATT--------------CGAACCCAAGCTCTATTTACATTACGATTCATTAAGTTCTATCCGA-------CTCAAAAAAA-------GGTAAGT-TGGGTTGCGTTATATATATGAAAGGGTATACAATAATGATGTATTTGGCA-AATCATATGGT-CTAAGGATCAAACATTCTGATTAGTTGATAAT---TTT-AGTATT--------GGTTGGGAATCTT----GTGAAAGATTCCCGTGAAAAATTGCATTAACAACGAATTCGTGTCGAGTAGACCTTGGTTATTGTGAGAATTCTTAATTCATGAGTTGTAGGGAGGGATTT---AT------GTCACCACAAACAGAGACTAAAGCAGGTGTTGGATTCAAAGCTGGTGTTAAAGAGTACAAATTAACTTATTATACTCCTGAATACGAAACCAAAGATACTGATATTTTGGCAGCATTCCGAGTAACTCCTCAACCGGGAGTTCCGCCAGAAGAA??GGGGGCCGCGGTA?????????????????????????????????????????????????????????????????????????????????????????????????????????????????????????????????????????????????????????????????????????????????????????????????????????????????????????????????????????????????????????????????????????????????????????????????????????????????????????????????????????????????????????????????????????????????????????????????????????????????????????????????????????????????????????????????????????????????????????????????????????????????????????????????????????????????????????????????????????????????????????????????????????????????????????????????????????????????????????????????????????????????????????????????????????????????????????????????????????????????????????????????????????????????????????????????????????????????????????????????????????????????????????????????????????????????????????????????????????????????????????????????????????????????????????????????????????????????????????????????????????????????????????????????
			?????????????????????????????????????????????????????????????????????????????????????????????????????????????????????????????????????????????????????????????????????????????????????????????????????????????????????????????????????????????????????????????????????????????????????????????????????????????????????????????????????????????????????????????????????????????????????????????????????????????????????????????????????????????????????????????????????????????????????????????????????????????
		</sequence>
		<sequence>
			<taxon idref="Asperula_laevigata_83"/>
			--------------------------------TTACGAAAATTTAAATTATCGAATTCAAACCAAGAACAAATAGCCGAT---AGCGAGTAGATCGATTAATTCAAGTTAATTCAATAAGACATGAGAGGTAACAACTTATTTGATTGTTATCATT---------------CAATTGAATC---------AAATTT------AATTGTTTC-----------------------------------AATAAA------GAAAGAGGGCGTTTGAA--------------------------------------GTGGATG-------------AATAAGAATCTT-----GAGAAAGTCTTT-AATTTGTTTAGC-----------ATTCATAGAAAATCCCACCTA-TAT--------TATCTA-T----------A-TCT-AT--------------------------------------A-----------G-AATT--------------CGAACCCGAGCTCTATTTACATTATGATTAATTAAGTTCTATCCGA-------CTCAAAAAAAG------GGTAGGT-TGGGTTGCGTTATATATATGAAAGGGTATACAATAATGATGTATTTGGCA-AATCATATGGT-TTAAGAATTAAACATTCTGATTAGTTGATAAT---TTT-AGTATT--------GGTTGGGAATCTTTCAC----AAGATTCCCGTGAAAAATTGCATTAACAACGAATTCGTGTCGAGTAGACCTTG-TTATTGTGAAAATTCTTAATTCATGAGTTATAGGGAGGGATTT---AT------GTCACCACAAACAGAGACTAAAGCAGGTGTTGGATTTAAAGCTGGTGTTAAGGAGTACAAATTAACTTATTATACTCCTGAATACGAAACCAAAGATACTGATATTTTGGCAGCATTCCGAGTAACTCCTCAACCGGGAGTTCCGCCGGAAGAAGC-GGG---------AAAGGGGGGGTATTGGACAGCGTTAAAAGCTTTTTCGTTAGGGAAATCCCTTTTTACCGGGAATTCAAAAA-GTTTTTTTGTACAGCAAACAACTAA-------------GT------AA---------------------------T----------GTAATAA------A---------------------------------------------------------------GGTTGGAAAAATA-GTAATCCATTCAAAATAA---------------AGGCCCTCC-AA-CCTTA----------AT---TTTTATTTT--------------AT---------------------ATA-----------------------C-------------------AA-------AA-T------AAAAA-------TTATAGAAAATTCTAAAAATACATT-AT-------GCATTAT---CTAG-TGAATTGGG-CTAATCAATCTGAAATGTAACTCAACTT-GT-TCTTT-CTAT--------------------TTT--------------------TAAAAATAATAA---TTTTTGAATTATTTAAT----AAAAAAAATAGAAATACTTGTTTT------GGT------AACAAA-------------CTA---------------------------AAAAATA---CAAGATA----TAAA-GATTTACCTT-TCTTTGTCTCAGTTTGAAGATGGGG-AGGCTTTT--T--------TCCTC-ATCTTCA--T----------GTTA----------TA-------AT-------ATA-----------GAA-TAAT------TAGAATAATC----------AAAA------------TTTGGATCTCTTTTTT-CTAT-------CTGTTTTCTA-GTTTAGTTATGTTCATTAA-----------TTTA---------
			-------------------A-T-----ATTTAAT-----C-A----------------A-------------------------AGTA-----GATTTTTT-GAATTCTATCGTCTGAT-GGAGGTAAACCTTTCT-----AGTTCCAAGAGCTCAAGCATAAAAATAAAAAATCCAAGAAAACCACAAAACCTTAAC-TAAAAATAACGAACCCCCAACTCGTTCTTTGAATGG-ATTTTTATT------CAGCAATGTAAACGTTT--CT----------------------------------------------------------------------GAAAAAAA----------------------------AATATA--TATATA-------GTAT-----A--------CTGCATTTAGTTATT---CAATCTCGA-------------------CGATTTTT-TAATCATAGATTATTATAAGT
		</sequence>
		<sequence>
			<taxon idref="Asperula_libanotica_42"/>
			--------------------------------TTACGAAAATTTAAATTATCGAATTCAAACCAAGAACAAATAGCCGAT---AGCGAGTAGATCGATTAATTCAAGTTAATTCAATAAGACATGAGAGGTAACAACTTATTTGATTGTTATCATT---------------CAATTGAATC---------AAATTT------AATTGTTTC-----------------------------------AATAAA------GAAAGAGGGAATTTGAA--------------------------------------GTGGATG-------------AATAAGAATCTT-----GAGAAAGCCTTT-AATTTGTTTAGC-----------ATTCATAGAAAATCCCACCTA-TAT--------TATCTA-T----------A-TCT-AT--------------------------------------A-----------G-AATT--------------CGAACCCGAGCTCTATTTACATTATGATTAATTAAGTTCTATCCGA-------CTCAAAAAAAG------GGTAGGT-TGGGTTGCGTTATATATATGAAAGGGTATACAATAATGATGTATTTGGCA-AATCATATGGT-TTAAGAATTAAACATTCTGATTAGTTGATAAT---TTT-AGTATT--------GGTTGGGAATCTTTCAC----AAGATTCCCGTGAAAAATTGCATTAACAACGAATTCGTGTCGAGTAGACCTTG-TTATTGTGAAAATTCTTAATTCATGAGTTATAGGGAGGGATTT---AT------GTCACCACAAACAGAGACTAAAGCAGGTGTTGGATTTAAAGCTGGTGTTAAGGAGTACAAATTAACTTATTATACTCCTGAATACGAAACCAAAGATACTGATATTTTGGCAGCATTCCGAGTAACTCCTCAACCGGGAGTTCCGCCGGAAGAAGC-GGG---------AAAGGGGGGGTATTGGACAGCGTTAAAAGCTTTTTCGTTAGGGAAATCCCTTTTTACCGGGAATTCAAAAA-GTTTTTTTGTACAGCAAACAACTAA-------------GT------AA---------------------------T----------GTAATAA------A---------------------------------------------------------------GGTTGGAAAAATA-GTAATCCATTCAAAATAA---------------AGGCCCTCC-AA-CCTTA----------AT---TTTTATTTT--------------AT---------------------ATA-----------------------C-------------------AA-------AA-T------AAAAA-------TTATAGAAAATTATAAAAATACATT-AT-------GCATTAT---CTAG-TGAATTGGG-CTAATCAATCTGAAATGTAACTCAACTT-GT-TCTTT-CTAT--------------------TTT--------------------TAAAAATAATAA---TTTTTGAATTATTTAAT----AAAAAAAATAGAAATACTTGTTTT------GGT------AACAAA-------------CTA---------------------------AAAAATA---CAAGATA----TAAA-GATTTACCTT-TCTTTGTCTCAGTTTGAAGATGGGG-AGGCTTTT--T--------TCCTC-ATCTTCA--T----------GTTA----------TA-------AT-------ATA-----------GAA-TAAT------TAGAATAATC----------AAAA------------TTTGGATCTCTTTTTT-CTAT-------CTGTTTTCTA-GTTTAGTTATGTTCATTAA-----------TTTA---------
			-------------------A-T-----ATTTAAT-----C-A----------------A-------------------------AGTA-----GATTTTTT-GAATTCTATCGTCTGAT-GGAGGTAAACCTTTCT-----AGTTCCAAGAGCTCAAGCATAAAAATAAAAAATCCAAGAAAACCACAAAACCTTAAA-TAAAAATAACAAACCCCCAACTCGTTCTTTGAATGG-ATTTTTATT------CAGCAATGTAAACGTTT--CT----------------------------------------------------------------------GAAAAA------------------------------AATATA--TATATATA-----GTAT-----A--------CTGCATTTAGTTATT---CAATCTCGA-------------------CGATTTTT-TAATCATAGATTATTATAAGT
		</sequence>
		<sequence>
			<taxon idref="Asperula_maximoviczii_136"/>
			--------------------------------TTACGAAAATTTAAATTATCGAATTCAAACCAAGAACAAATAGCCGAT---AGCGAGTCGATCGATTAATTCAAGTTAATTCAATAAGACATGAGAGGTAACAACCTA---------------------------------------------------------------------------------------------------------------------------------------------------------------------------------------------------------------------------------------------------------------------------------------------------------------AT--------------------------------------A-----------G-AATT--------------CGAACCCGAGCTCCATTTACATTACGATTCATTAAGTTCTATCCGA-------CTCAAAAAAAA------GGTAAGT-TGGGTTGCGTTATATATATGAAAGGGTATACAATAATGATGTATTTGGCA-AATCATATGGT-CTAAGAATCAAACATTCTGATTAGTTGATAAT---TTT-AGTATT--------GGTTGGGAATCTTTCAC----AAGATTCCCGTGAAAAATTGCATTAACAACGAATTCGTGTCGAGTAGACCTTG-TTGTTGTGAGAATTCTTAATTCATGAGTTGTAGGGAGGGATTT---AT------GTCACCACAAACAGAGACTAAAGCAGGTGTTGGATTCAAAGCTGGTGTTAAGGAGTACAAATTAACTTATTATACTCCTGAATACGAAACCAAAGATACTGATATTTTGGCAGCATTCCGAGTAACTCCTCAACCGGGAGTTCCGCCGGAAGAAGC-GGG---------AAAGGGGGGATATTGGACAGCATTAAAAGCTTTTTCGTTAGGGAAATCCCTTTTTACCGGGAATTCAAAAA-GTTTTTTTGTACAGCAAACAACTAA-------------GT------AA---------------------------T---------------AA------G---------------------------------------------------------------GGTTGGAAAAATA-GTAATCCATTCAAAATAA---------------AGGCCCTCC-AA-CCTTA----------AT---TTTTATTTT--------------AT---------------------ATA-----------------------C-------------------AA-------AA-T------AAAAA-------TTATATAAAATTATAAAAATCCATT-AT-------GCATTAT---CTAG-TGAGTTGGG-CTAATCAATCTGAAATGTAACTCAACTC-GT-TCTTT-CTAT--------------------TTT--------------------TAAAAATAAAAA---TTTTTGAATTATTCAAT----AAAAAAAATAGGAATACTTGTTTT------GGT------AACAAA-------------CTA---------------------------AAAAATA---CAAGATA----TAAA-GATTTACCTT-TCTTTGTCTCAGTTTGAAGATGGGG-AGGCTTTT--T--------TCCTC-ATCTTCA--T----------GTTA----------TA-------AT-------ATA-----------GAA-TAAT------TAGAATAATC----------AAAA------------TTTGGATCTTTTTTT--CTAT-------CTGTTTTCTA-GTTTAGTTATGTTCATTAA-----------TTTA---------
			-------------------A-T-----ATTTAAT-----C-A----------------A-------------------------AGTA-----GATTTTTT-GAATTCTATCGCCTGAT-GGAGGTAAACCTTTCT-----AGTTCCAAGAGCTCAAGCATAAAAATAAAAAATCCAAGAAAACCACAAAACCTTAAA-TAAAAATAACGAACTCCCAACTCGTTCTTTGAATGG-ATTTTTATT------CAGCAATGTAAACGTTT--CT----------------------------------------------------------------------GAAAAA------------------------------AATATA--TATATATA-----GTAT-----A--------CTGCATTTAGTTATT---CAATCTCGA-------------------CGATTTTT-TAATCATAGATTATTATAAGT
		</sequence>
		<sequence>
			<taxon idref="Asperula_orientalis_78M"/>
			????????TTAAT------AAAGAAAATAGTTTTACGAAAATTTAAATTATCGAATTCAAACCAAGAACAAATAGCCGAT---AGCGAGTCGATCGATTAATTCAAGTTAATTCAATAAGACATGAGAGGTAACAACCCATTTGATTGTTATCATT---------------CAATTGAATT---------TAATTT------ACTTGTTTC-----------------------------------AATAAA------GAAACAGGGAATTTGAG--------------------------------------GTGGATG-------------AATAAGAATCTT-----GAGAAAGCCTTT-TATTTGTTTAGC-----------ATTCATAGAAAATCCCACCTA-TAT--------TATCTA-T----------A-TCT-AT--------------------------------------A-----------G-AATT--------------CGAACCCAAGCTCTATTTACATTACGATTCATTAAGTTCTATCCGA-------CTCAAAAAAA-------GGTAAGT-TGGGTTGCGTTATATATATGAAAGGGTATACAATAATGATGTATTTGGCA-AATCATATGGT-CTAAGAATCAAACATTCTGATTAGTTGATAAT---TTT-AGTATT--------GGTTGGGAATCTT----GTGAAAGATTCCCGTGAAAAATTGCATTAACAACGAATTCGTGTCGAGTAGACCTTG-TTGTTGTGAGAATTCTTAATTCATGAGTTGTAGGGAGGGATTT---AT------GTCACCACAAACAGAGACTAAAGCAGGTGTTGGATTTAAAGCTGGTGTTAAAGAGTACAAATTAACTTATTATACTCCTGAGTACGAAACCAAAGATACTGATATTTTGGCAGCATTCCGAGTAACTCCTCAACCGGGAGTTCCGCCGGAAGAA??GGGGGCCGCGGTA?????????????????????????????????????????????????????????????????????????????????????????????????????????????????????????????????????????????????????????????????????????????????????????????????????????????????????????????????????????????????????????????????????????????????????????????????????????????????????????????????????????????????????????????????????????????????????????????????????????????????????????????????????????????????????????????????????????????????????????????????????????????????????????????????????????????????????????????????????????????????????????????????????????????????????????????????????????????????????????????????????????????????????????????????????????????????????????????????????????????????????????????????????????????????????????????????????????????????????????????????????????????????????????????????????????????????????????????????????????????????????????????????????????????????????????????????????????????????????????????????????????????????????????????????
			?????????????????????????????????????????????????????????????????????????????????????????????????????????????????????????????????????????????????????????????????????????????????????????????????????????????????????????????????????????????????????????????????????????????????????????????????????????????????????????????????????????????????????????????????????????????????????????????????????????????????????????????????????????????????????????????????????????????????????????????????????????????
		</sequence>
		<sequence>
			<taxon idref="Asperula_paui_subsp_paui_R275M"/>
			CATAATAATTAAT------AAAGAAAATAGTTTTACGAAAATTTAAATTATCGAATTCAAACCAAGAACAAATAGCCGAT---AGCGAGTCGATCGATTAATTCAAGTTAATTCAATAAGACATGAGAGGTAACAACCCATTTGATTGTTATCATT---------------CAATTGAATC---------CAATTT------AATTGTTTC-----------------------------------AATAAA------GAACCAGGGAATTTGAATTTGAA--------------------------------GTGGATG-------------AATAAGAATCTT-----GAGAAAGCCTTT-CGTTTGTTTAGC-----------ATTCATAGAAAATCCCACCTA-TAT--------TATCTA-T----------A-TCT-AT--------------------------------------A-----------G-AATT--------------CGAACCCGAGCTCTATTTACATTACGATTCATTAAGTTCTATCCGA-------CTCAAAAAAA-------GTTAAGT-TGGGTTGCGTTATATATATGAAAGGGTATACAATAATGATGTATTTGGCA-AATCATATGGT-CTAAGAATCAAACATTCTGATTAGTTGATAAT---TTT-AGTATT--------GGTTGGGAATCTTTCAC----AAGATTCCCGTGAAAAATTGCATTAACAACGAATTCGTGTCGAGTAGACCTTG-TTATTGTGAGAATTCTTAATTCATGAGTTGTAGGGAGGGATTT---AT------GTCACCACAAACAGAGACTAAAGCAGGTGTTGGATTCAAAGCTGGTGTTAAAGAGTACAAATTAACTTATTATACTCCTGAATACGAAACCAAAGATACTGATATTTTAGCAGCATTCCGAGTAACTCCTCAACCGGGAGTTCCGCCGGAAGAAGCGGGGGCCGCGGTA?????????????????????????????????????????????????????????????????????????????????????????????????????????????????????????????????????????????????????????????????????????????????????????????????????????????????????????????????????????????????????????????????????????????????????????????????????????????????????????????????????????????????????????????????????????????????????????????????????????????????????????????????????????????????????????????????????????????????????????????????????????????????????????????????????????????????????????????????????????????????????????????????????????????????????????????????????????????????????????????????????????????????????????????????????????????????????????????????????????????????????????????????????????????????????????????????????????????????????????????????????????????????????????????????????????????????????????????????????????????????????????????????????????????????????????????????????????????????????????????????????????????????????????????????
			?????????????????????????????????????????????????????????????????????????????????????????????????????????????????????????????????????????????????????????????????????????????????????????????????????????????????????????????????????????????????????????????????????????????????????????????????????????????????????????????????????????????????????????????????????????????????????????????????????????????????????????????????????????????????????????????????????????????????????????????????????????????
		</sequence>
		<sequence>
			<taxon idref="Asperula_paui_subsp_dianensis_90"/>
			--------------------------------TTACGAAAATTTAAATTATCGAATTCAAACCAAGAACAAATAGCCGAT---AGCGAGTCGATCGATTAATTCAAGTTAATTCAATAAGACATGAGAGGTAACAACCCATTTGATTGTTATCATT---------------CAATTGAATC---------CAATTT------AATTGTTTC-----------------------------------AATAAA------GAACCAGGGAATTTGAATTTGAA--------------------------------GTGGATG-------------AATAAGAATCTT-----GAGAAAGCCTTT-CGTTTGTTTAGC-----------ATTCATAGAAAATCCCACCTA-TAT--------TATCTA-T----------A-TCT-AT--------------------------------------A-----------G-AATT--------------CGAACCCGAGCTCTATTTACATTACGATTCATTAAGTTCTATCCGA-------CTCAAAAAAG-------GTTAAGT-TGGGTTGCGTTATATATATGAAAGGGTATACAATAATGATGTATTTGGCA-AATCATATGGT-CTAAGAATCAAACATTCTGATTAGTTGATAAT---TTT-AGTATT--------GGTTGGGAATCTTTCAC----AAGATTCCCGTGAAAAATTACATTAACAACGAATTCGTGTCGAGTAGACCTTG-TTATTGTGAGAATTCTTAATTCATGAGTTGTAGGGAGGGATTT---AT------GTCACCACAAACAGAGACTAAAGCAGGTGTTGGATTCAAAGCTGGTGTTAAAGAGTACAAATTAACTTATTATACTCCTGAATACGAAACCAAAGATACTGATATTTTAGCAGCATTCCGAGTAACTCCTCAACCGGGAGTTCCGCCGGAAGAAGC-GGG---------AAAGGGGGGGTATTGGACAGCGTTAAAAGCTTTTTCGTTAGGGAAATCCCTTTTTACCGGGAATTCAAAAA-GTTTTTTTGTAGAGCAAACAACCAA-------------GT------AA---------------------------T---------------AA------G---------------------------------------------------------------GGTTGGAAAAACA-TCGATCCATTTAAAA-AA---------------AGGACCTCC-AAACCTT-----------AT---TTTTATTTT--------------AT---------------------ATA-----------------------C-------------------AA-------AA-T------AAAAA-------TTTT----------------------------------------------------------------------------------------------------------------------------------------------------------------TAGATTTTTTAAT----AAAAAAAATAGTAATACTTGTTTT------GGT------AACAAA-------------CTA---------------------------ACAAATA---TAAGATA-----AAA-GATTTATCTT-TCTTTGTCTCAGCTTGAAGATGGGG-AGGCTTTT--T--------TCCCC-ATCTTCA--T----------GTTA----------TA-------AT-------GTA-----------AAA-TAAT---------------A----------AAAA------------TTTGGGTCTCTTTTTT-CTAT-------CTGTTTTCTA-GTTTAGTTATGTTCATTAA-----------TTTATAATTTAAT
			AATTTAAATTTATAATTTAA-T-----AGTTAAT-----C-A----------------A-------------------------CGTAACGTAGATTTTT--GAATTCTATTGCTTGAT-AGAGGTAAACCTTTCT-----AGTTCCAAGAGCTCAAACATAAAAATAAAAAATCCAAGAAAACCACAAAACCCTAAA-TGAAAATAACGAACCCTCAACTCGTTCTTTGAATAG-ATTTTTATT------CAGCAATGTAAACGTTT--CT----------------------------------------------------------------------GAAAAAA-----------------------------AATATA--TATA---------GTAT-----A--------CTGCGTTTAGTTATT---CAATCTCGA-------------------CGATTTTAATAATCATAGATTATTATAAGT
		</sequence>
		<sequence>
			<taxon idref="Asperula_purpurea_77M"/>
			????????TTAAT------AAAGAAAATAGTTTTACGAAAATTTAAATTATCGAATTCAAACCAAGAACAAATAGCCGAT---AGCGAGTCGATCGATTAATTCAAGTTAATTCAATAAGACATGAGAGGTAACAACCCATTTGATTGTTATTATT---------------CAATTGAATC---------CAATTT------AATTGTTTC-----------------------------------AATAAA------GAACCAGGGAATTTGAA--------------------------------------GTGGATG-------------AATAATAATCTT-----GAGAAAGCCTTT-CGTTTGTTTAGC-----------ATTCATAGAAAATCCCACCTA-TAT--------TATCTA-T----------A-TCT-AT--------------------------------------A-----------G-AATT--------------CGAACCCGAGCTCTATTTACATTACGATTCATTAAGTTCTATCCGA-------CTCAAAAAA--------GGTAAGT-TGGGTTGCGTTATATATATGAAAGGGTATACAATAATGATGTATTTGGCA-AATCATATGGT-CTAAGAAACAAACATTCTGATTAGTTGATAAT---TTT-AGTATT--------GGTTGGGAATCTTTCAC----AAGATTCCCGTGAAAAATTGCATTAACAACGAATTCGTGTCGAGTAGACCTTG-TTGTTGTGAGAATTCTTAATTCATGAGTTGTAGGGAGGGATTT---AT------GTCACCACAAACAGAGACTAAAGCAGGTGTTGGATTCAAAGCTGGTGTTAAAGAGTACAAATTAACTTATTATACTCCTGAATACGAAACCAAAGATACTGATATTTTGGCAGCATTCCGAGTAACTCCTCAACCGGGAGTTCCGCCGGAAGAA??GGGGGCCGCGGTA?????????????????????????????????????????????????????????????????????????????????????????????????????????????????????????????????????????????????????????????????????????????????????????????????????????????????????????????????????????????????????????????????????????????????????????????????????????????????????????????????????????????????????????????????????????????????????????????????????????????????????????????????????????????????????????????????????????????????????????????????????????????????????????????????????????????????????????????????????????????????????????????????????????????????????????????????????????????????????????????????????????????????????????????????????????????????????????????????????????????????????????????????????????????????????????????????????????????????????????????????????????????????????????????????????????????????????????????????????????????????????????????????????????????????????????????????????????????????????????????????????????????????????????????????
			?????????????????????????????????????????????????????????????????????????????????????????????????????????????????????????????????????????????????????????????????????????????????????????????????????????????????????????????????????????????????????????????????????????????????????????????????????????????????????????????????????????????????????????????????????????????????????????????????????????????????????????????????????????????????????????????????????????????????????????????????????????????
		</sequence>
		<sequence>
			<taxon idref="Asperula_rupestris_504M"/>
			CATAATAATTAAT------AAAGAAAATAGTTTTACGAAAATTTAAATTATCGAATTCAAACCAAGAACAAATAGCCAAT---AGCGAGTCAATCGATTAATTCAAGTTAATTCAATAAGACATGAGAAGTAACAACCCATTTGATTGTTATCATT---------------CAATTGAATC---------CAATTT------AATTGTTTC-----------------------------------AATAAA------GAACCAGGGAATTTGAA--------------------------------------GTAGATG-------------AATAAGAATCTT-----GAGAAAGCCTTT-CGTTTGTTTAGC-----------ATTCATAGAAAATCCCACCTA-TAT--------TATCTA-T----------AATCT-AT--------------------------------------A-----------G-AATT--------------CGAACCCAAGCTCTATTTACATTACGATTCATTAAGTTCTATCCGA-------CTCAAAAAAA-------GGTAAGT-TGGGTTGCGTTATATATATGAAAGGGTATACAATAATGATGTATTTGGCA-AATCATATGGT-CTAAGGATCAAACATTCTGATTAGTTGATAAT---TTT-AGTATT--------GGTTGGGAATCTT----GTGAAAGATTCCCGTGAAAAATTGCATTAACAACGAATTCGTGTCGAGTAGACCTTGGTTATTGTGAGAATTCTTAATTCATGAGTTGTAGGGAGGGATTT---AT------GTCACCACAAACAGAGACTAAAGCAGGTGTTGGATTCAAAGCTGGTGTTAAAGAGTACAAATTAACTTATTATACTCCTGAATACGAAACCAAAGATACTGATATTTTGGCAGCATTCCGAGTAACTCCTCAACCGGGAGTTCCGCCAGAAGAAGCGGGGGCCGCGGTA?????????????????????????????????????????????????????????????????????????????????????????????????????????????????????????????????????????????????????????????????????????????????????????????????????????????????????????????????????????????????????????????????????????????????????????????????????????????????????????????????????????????????????????????????????????????????????????????????????????????????????????????????????????????????????????????????????????????????????????????????????????????????????????????????????????????????????????????????????????????????????????????????????????????????????????????????????????????????????????????????????????????????????????????????????????????????????????????????????????????????????????????????????????????????????????????????????????????????????????????????????????????????????????????????????????????????????????????????????????????????????????????????????????????????????????????????????????????????????????????????????????????????????????????????
			?????????????????????????????????????????????????????????????????????????????????????????????????????????????????????????????????????????????????????????????????????????????????????????????????????????????????????????????????????????????????????????????????????????????????????????????????????????????????????????????????????????????????????????????????????????????????????????????????????????????????????????????????????????????????????????????????????????????????????????????????????????????
		</sequence>
		<sequence>
			<taxon idref="Asperula_taurina_84"/>
			--------------------------------TTACGAAAATTGAAATTATCGAATTCAAACCAAGAACAAATAGCCGAT---AGCGAGTCGATCGATTAATTCAAGTTAATTCAATAAGACATGAGAGGTAACAACCCATTTGATTGTTATCATT---------------CAATTGAATT---------CAATTT------ACTTGTTTC-----------------------------------AATAAA------GAAACAGGGAATTTGAG--------------------------------------GTGGATG-------------AATAAGAATCTT-----GAGAAAGCCTTT-CATTTGTTTAGC-----------ATTCATAGAAAATCCCACCTA-TAT--------TATCTA-T----------A-TCT-AT--------------------------------------A-----------G-AATT--------------CGAACCCGAGCTCTATTTACATTACGATTCATTAAGTTCTATCCGA-------CTCAAAAAAA-------GGTAAGT-TGGGTTGCGTTATATATATGAAAGGGTATACAATAATGATGTATTTGGCA-AATCATATGGT-CTAAGAATCAAACATTCTGATTAGTTGATAAT---TTT-AGTATT--------GGTTGGGAATCTT----GTGAAAGATTCCCGTGAAAAATTGCATTAACAACGAATTCGTGTCGAGTAGACCTTG-TTGTTGTGAGAATTCTTAATTCATGAGTTGTAGGGAGGGATTT---AT------GTCACCACAAACAGAGACTAAAGCAGGTGTTGGATTTAAAGCTGGTGTTAAAGAGTACAAATTAACTTATTATACTCCTGAGTACGAAACCAAAGATACTGATATTTTGGCAGCATTCCGAGTAACTCCTCAACCGGGAGTTCCGCCGGAAGAAGC-GGG---------AAAGGGGGGGTATTGGACAGCGTTAAAAGCTTTTTCGTTAGGTAAATCCCTTTTTACCGGGAATTCAAAAA-GTTTTTTTGTACAGCAAACAACTAA-------------GT------AA---------------------------TTTAAGTAATT-----AA------G---------------------------------------------------------------GGTTGGAAAAATA-GTAATCCATTCAAAA-A----------------AGGCCCTCC-TA-CCTTA----------AT---TTCTATTTT--------------GT---------------------CTA-----------------------T-------------------AA-------AA-T------AGAAA-------ATATAT-----TATAAAAATTCATT-AT-------GTATTAT---CTAG-TGAATTGGG-CTAATTAATCTGAAATGTAACTCAACTC-GT-TCTTT-CTAT--------------------TTT--------------------TAAAAATAAGAA---TTTTTGGATTATTCAAA--------AAAA--------------------------------------------------------------------------------AAAAATA---CAAGATA----TAAA-GATTTACCTT-TCTTTGTCTCAGTTTGAAGATGGGG--GGCTTTT--T--------TCCCC-ATCTTCG--T----------GTTA----------TA-------AT-------ATA-----------GAA-TAAT---------------C----------AAAA------------TTTGGATCTCTTTTTT-CTAT-------CTATTTTCTA-GTTTAGTTATGTTCATTAA-----------TTTA---------
			-------------------A-T-----ATTTAAT-----C-A----------------A-------------------------AGTA-----GATTTTTT-GAATTCTATCGCTTGAT-GGAGGTAAACCTTTCT-----AGTTCCAAGAGCTCAAGCATAAAAATATAAAATCCAAGAAAACCACAAAACCCTAAA-CGAAAATAACGAACCCTCAATTCGTTCTTTGAGTGG-ATTTTTATT------CAGCAATGTAAAGGTTT--CT----------------------------------------------------------------------GAAAAAA-----------------------------AACATA--TA-----------GCAT-----A--------CTGCATTTAGTTATT---TAATCTCGA-------------------CGATTTTT-TAATCATAGATTATTATAAGT
		</sequence>
		<sequence>
			<taxon idref="Asperula_tinctoria_01M"/>
			????????TTAAT------AAAGAAAATAGTTTTACGAAAATTTAAATTATCGAATTCAAACCAAGAACAAATAGCCGAT---AGCGAGTCGATCGATTAATTCAAGTTAATTCAATAAGACATGAGAGGTAACAACCTATTTGATTGTTATCATT---------------CAATTGAATC---------CAATTT------AATTGTTTC-----------------------------------AATAAA------GAAACAGGGAATTTGAA--------------------------------------GTGGATG-------------AATAATAATCTT-----GAGAAAGCCTTT-AATTTGTTTAGC-----------ATTCATAGAAAATCCCACCTA-TAT--------TATCTA-T----------A-TCT-AT--------------------------------------A-----------G-AATT--------------CGAACCCGAGCTCCATTTACATTACGATTCATTAAGTTCTATCCGA-------CTCAAAAAAAA------GGTAAGT-TGGGTTGCGTTATATATATGAAAGGGTATACAATAATGATGTATTTGGCA-AATCATATGGT-CTAAGAATCAAACATTCTGATTAGTTGATAAT---TTT-AGTATT--------GGTTGGGAATCTTTCAC----AAGATTCCCGTGAAAAATTGCATTAACAACGAATTCGTGTCGAGTAGACCTTG-TTGTTGTGAGAATTCTTAATTCATGAGTTGTAGGGAGGGATTT---AT------GTCACCACAAACAGAGACTAAAGCAGGTGTTGGATTCAAAGCTGGTGTTAAGGAGTACAAATTAACTTATTATACTCCTGAATACGAAACCAAAGATACTGATATTTTGGCAGCATTCCGAGTAACTCCTCAACCGGGAGTTCCGCCGGAAGAA??GGGGGCCGCGGTA?????????????????????????????????????????????????????????????????????????????????????????????????????????????????????????????????????????????????????????????????????????????????????????????????????????????????????????????????????????????????????????????????????????????????????????????????????????????????????????????????????????????????????????????????????????????????????????????????????????????????????????????????????????????????????????????????????????????????????????????????????????????????????????????????????????????????????????????????????????????????????????????????????????????????????????????????????????????????????????????????????????????????????????????????????????????????????????????????????????????????????????????????????????????????????????????????????????????????????????????????????????????????????????????????????????????????????????????????????????????????????????????????????????????????????????????????????????????????????????????????????????????????????????????????
			?????????????????????????????????????????????????????????????????????????????????????????????????????????????????????????????????????????????????????????????????????????????????????????????????????????????????????????????????????????????????????????????????????????????????????????????????????????????????????????????????????????????????????????????????????????????????????????????????????????????????????????????????????????????????????????????????????????????????????????????????????????????
		</sequence>
		<sequence>
			<taxon idref="Asperula_crassifolia_95"/>
			--------------------------------TTACGAAAATTTAAATTATCGAATTCAAACCAAGAACAAATAGCCGAT---AGCGAGTCGATCGATTAATTCAAGTTAATTCAATAAGACATGAGAGGTAACAACCCATTTGATTGTTATCATT---------------CAATTGAATC---------CAATTT------AATTGTTTC-----------------------------------AATAAA------GAACCAGGGAATTTGAATTTGAA--------------------------------GTGGATG-------------AATAAGAATCTT-----GAGAAAGCCTTT-CGTTTGTTTAGC-----------ATTCATAGAAAATCCCACCTA-TAT--------TATCTA-T----------A-TCT-AT--------------------------------------A-----------G-AATT--------------CGAACCCGAGCTCTATTTACATTACGATTCATTAAGTTCTATCCGA-------CTCAAAAAA--------GTTAAGT-TGGGTTGCGTTATATATATGAAAGGGTATACAATAATGATGTATTTGGCA-AATCATATGGT-CTAAGAATCAAACATTCTGATTAGTTGATAAT---TTT-AGTATT--------GGTTGGGAATCTTTCAC----AAGATTCCCGTGAAAAATTGCATTAACAACGAATTCGTGTCGAGTAGACCTTG-TTATTGTGAGAATTCTTAATTCATGAGTTGTAGGGAGGGATTT---AT------GTCACCACAAACAGAGACTAAAGCAGGTGTTGGATTCAAAGCTGGTGTTAAAGAGTACAAATTAACTTATTATACTCCTGAATACGAAACCAAAGATACTGATATTTTAGCAGCATTCCGAGTAACTCCTCAACCGGGAGTTCCGCCGGAAGAAGC-GGG---------AAAGGGGGGGTATTGGACAGCGTTAAAAGCTTTTTCGTTAGGGAAATCCCTTTTTACCGGGAATTCAAAAA-GTTTTTTTGTAGAGCAAACAACCAA-------------GT------AA---------------------------T---------------AA------G---------------------------------------------------------------GGTTGGAAAAACA-TCGATCCATTTAAAA-AA---------------AGGACCTCC-AAACCTT-----------AT---TTTTATTTT--------------AT---------------------ATA-----------------------C-------------------AA-------AA-T------AAAAA-------TTTT----------------------------------------------------------------------------------------------------------------------------------------------------------------TAGATTTTTTAAT---AAAAAAAAATAGTAATACTTGTTTT------GGT------AACAAA-------------CTA---------------------------ACAAATA---TAAGATA-----AAA-GATTTATCTT-TCTTTGTCTCAGCTTGAAGATGGGG-AGGCTTTT--T--------TCCCC-ATCTTCA--T----------GTTA----------TA-------AT-------GTA-----------AAA-TAAT---------------A----------AAAA------------TTTGGGTCTCTTTTTT-CTAT-------CTGTTTTCTA-GTTTAGTTATGTTCATTAA-----------TTTATAATTTAAT
			AATTTAAATTTATAATTTAA-T-----AGTTAAT-----C-A----------------A-------------------------CGTAACGTAGATTTTT--GAATTCTATTGCTTGAT-AGAGGTAAACCTTTCT-----AGTTCCAAGAGCTCAAACATAAAAATAAAAAATCCAAGAAAACCACAAAACCCTAAA-TGAAAATAACGAACCCTCAACTCGTTCTTTGAATAG-ATTTTTATT------CAGCAATGTAAACGTTT--CT----------------------------------------------------------------------GAAAAAA-----------------------------AATATA--TATA---------GTAT-----A--------CTGCGTTTAGTTATT---CAATCTCGA-------------------CGATTTTAATAATCATAGATTATTATAAGT
		</sequence>
		<sequence>
			<taxon idref="Galium_bermudense_287M"/>
			CATAATAATTAAT------AAAGAAAATAGTTTTACGAAAATTTAAATTATCGAATTCAAACCAAGAACAAATAGCCGAT---AGCAGGTCGATCGATTAATTCAAATTAATTCAATAAGACATGAGAGGTAACAACCCATTTGATTGTTATCATT---------------CAACTGAATC---------CAATTA------AATTGTTTC-----------------------------------AATAAA------GAAACAGGGAATTTGAA--------------------------------------GTGGATG-------------AATAAGAATCTT-----GAGAAAGCCTTT-CATTTGTTGAGC-----------ATTCATAGAAAATCCCACCTA-TAT--------TATCTA-T----------A-TCT-AT--------------------------------------A-----------G-AATT--------------CGAACCCGAGCTCTATTTACATTACGATTCATTAAGTTCTATCCGA-------CTCAAAAAAAA------GGTAAGT-TGGGTTGCGTTATATATATGAAAGGGTATACAATAATGATGTATTTGGCA-AATCATATGGT-CTAAGAATCAAACATTCTGATTAGTTGATAAT---TTT-AGTATT--------GGTTGGGAATCTTTCAC----AAGATTCCCGTGAAAAATTGCATTAACAACGAATTCGTGTCGAGTAGACCTTG-TTGTTGTGAGAATTCTTAATTCATGAGTTGTAGGGAGGGATTT---AT------GTCACCACAAACAGAGACTAAAGCAGGTGTTGGATTCAAAGCTGGTGTTAAAGAGTACAAATTAACTTATTATACTCCTGAATACGAAACCAAAGATACTGATATTTTGGCAGCATTCCGAGTAACTCCTCAACCGGGAGTTCCGCCGGAAGAAGCGGGGGCCGCGGTA?????????????????????????????????????????????????????????????????????????????????????????????????????????????????????????????????????????????????????????????????????????????????????????????????????????????????????????????????????????????????????????????????????????????????????????????????????????????????????????????????????????????????????????????????????????????????????????????????????????????????????????????????????????????????????????????????????????????????????????????????????????????????????????????????????????????????????????????????????????????????????????????????????????????????????????????????????????????????????????????????????????????????????????????????????????????????????????????????????????????????????????????????????????????????????????????????????????????????????????????????????????????????????????????????????????????????????????????????????????????????????????????????????????????????????????????????????????????????????????????????????????????????????????????????
			?????????????????????????????????????????????????????????????????????????????????????????????????????????????????????????????????????????????????????????????????????????????????????????????????????????????????????????????????????????????????????????????????????????????????????????????????????????????????????????????????????????????????????????????????????????????????????????????????????????????????????????????????????????????????????????????????????????????????????????????????????????????
		</sequence>
		<sequence>
			<taxon idref="Callipeltis_aperta_165M"/>
			?????????????????????????????GTTTTACGAAAAGTTAAATTATCGAATTCAAACCAAGAACAAATAGCCGAT---AGCGAGTCGATCGATTAATTCAAGTTAATTCAATAAGACATGAGAAGTAATAACCAATTTGATTGTTATCATT---------------CAATTGAATC---------CAATTT------AATTGTTTC-----------------------------------AATAAA------GAACCGGGGAATTTGAA--------------------------------------GTGGATG-------------AATAAGAATCTT-----GAGAAAGCCTTT-CATTTGTTTAGC-----------ATTCATGGAAAATCCCACTTA-TAT--------TATCTA-T----------A-TCT-AT--------------------------------------A-----------G-AATT--------------CGAACCCGAGCTCTATTTACATTACTATTCATTAAGTTGTATCCGA-------CTCAAAAAAAA------GGTAAGT-TGGGTTGCGTTATATATATGAAAGGGTATACAATAATGATGTATTTGGCA-AATCATATGGT-CTAAGAATTAAACATTCTGATTAGTTGATAAT---TTT-AGTATT--------GGTTGGGAATCTT----GTGAAAGATTCCCGTGAAAAATTGCATTAACAACGAATTCATGTCGAGTAGACCTTG-TTGTTGTGACAATTCTTAATTCATGAGTTGTAGGGAGGGATTT---AT------GTCGCCCCAAACAGAGACTAAAGCAGGTGTTGGATTCAAAGCTGGTGTTAAAGAGTACAAATTAACTTATTATACTCCTGAATACGAAACCAAAGATACTGATATTTTGGCAGCATTCCGAGTAACTCCTCAACCGGGAGTTCCGCCGGAAGAA??AGGGG?????????????????????????????????????????????????????????????????????????????????????????????????????????????????????????????????????????????????????????????????????????????????????????????????????????????????????????????????????????????????????????????????????????????????????????????????????????????????????????????????????????????????????????????????????????????????????????????????????????????????????????????????????????????????????????????????????????????????????????????????????????????????????????????????????????????????????????????????????????????????????????????????????????????????????????????????????????????????????????????????????????????????????????????????????????????????????????????????????????????????????????????????????????????????????????????????????????????????????????????????????????????????????????????????????????????????????????????????????????????????????????????????????????????????????????????????????????????????????????????????????????????????????????????????????????
			?????????????????????????????????????????????????????????????????????????????????????????????????????????????????????????????????????????????????????????????????????????????????????????????????????????????????????????????????????????????????????????????????????????????????????????????????????????????????????????????????????????????????????????????????????????????????????????????????????????????????????????????????????????????????????????????????????????????????????????????????????????????
		</sequence>
		<sequence>
			<taxon idref="Callipeltis_cucullaria_61"/>
			???????????????????????????????????????????????????????????????????????????????????????????????????????????????????????????????????????????????????????????????????????????????????????????????????????????????????????????????????????????????????????????????????????????????????????????????????????????????????????????????????????????????????????????????????????????????????????????????????????????????????????????????????????????????????????????????????????????????????????????????????????????????????????????????????????????????????????????????????????????????????????????????????????????????????????????????????????????????????????????????????????????????????????????????????????????????????????????????????????????????????????????????????????????????????????????????????????????????????????????????????????????????????????????????????????????????????????????????????????????????????????????????????????????????????????????????????????????????????????????????????????????????????????????????????????????????AAAGGGGGGATATTGGACAGCGTTAAAAGCTTTTTCATTAGGGAAATCCCTTTTTACCGGGAATTCAAAAA-GTTTTTTTGTAGAGCAAACAACCAA-------------GT------AA---------------------------T---------------AA------G---------------------------------------------------------------GGTTGCAAAAATA-GCAATCCATTCAAAA-AA---------------AGGACCTCC-AA-CCTTAT---------AT---CTTATATTT--------------AT---------------------ATA-----------------------T---A-TAT---AAATATATAT-------AA-T------AAAAA-------TTTTATAAAATTATAAAAATATATT-AT-------CCATTAT---CTAG-TGAATTGGG-ATA-TCAATCTGAAAAGTAACTCAACTT-GT-TATTT-CGAT--------------------TTT--------------------WAAAAATAATCA---TTTTTGGATTAT--------AAAAAAAAATAGTAATACTTATTTT------GGG------AACAAA-------------CTG---------------------------ACAAAAA---CAAGATAAAGATAAAAGATTTACCTT-TCTTTATCTCAGCTTGAAGATGGGG-A----------AAAAAGCCTCCCC-ATCTTCC--T----------GTTA----------TA-------ATTTATAATATT-----------TA--TAAT--------------------------AAAA------------TTTGGATCTCTTTTTT-CTAT-------CTGTTTTCTA-GTTTAGTTATGTTCATTAA-----------TTTA---------
			-------------------A-T-----ATTTACT-----C-A----------------A-------------------------AGTA-----GATTTTTT-GAATTTTATTGCTTGATTAGGTGTAAACCTTTATTTTATAGTTTCAAGAGCTCAAGCATAAAAATAGAAAATCCAAGAAAACCACAAAACCCTAAA-CGAAAAGAACGAACCCTCAACTCGTTCTTTGAATGG-GTTTTTATT------CAGCAATGTAAACGTTT--TT----------------------------------------------------------------------GAAAAAAAA---------------------------AATATA--TATA---------GTAT-----A--------CTGCATTTAGTTATT---CAATCTCGA-------------------CGATTTTT-TAATCATAGATTATTATAAGT
		</sequence>
		<sequence>
			<taxon idref="Callipeltis_microstegia_17"/>
			--------------------------------TTACGAAAATTTAAATTATCGAATTCAAACCAAGAACAAATAGCCGAT---AGCGAGTCGATCGATTAATTCAAGTTAATTCAATAAGACATGAGAAGTAATAACCGATTTGATTGTTATCATT---------------CAATTGAATC---------CAATTT------AATTGTTTC-----------------------------------AATAAA------GAACCGGGGAATTTGAA--------------------------------------GTGGATG-------------AATAAGAATCTT-----GAGAAAGCCTTT-CATTTGTTTAGC-----------ATTCATGGAAAATCCCACTTA-TAT--------TATCTA-T----------A-TGT-AT--------------------------------------A-----------G-AATT--------------CGAACCCGAGCTCTATTTACATTACTATTCATTAAGTTGTATCCGA-------CTCAAAAAAAA------GGTAAGT-TGGGTTGCGTTATATATATGAAAGGGTATACAATAATGATGTATTTGGCA-AATCATATGGT-CTAAGAATTAAACATTCTGATTAGTTGATAAT---TTT-AGTATT--------GGTTGGGAATCTT----GTGAAAGATTCCCGTGAAAAATTGCATTAACAACGAATTCATGTCGAGTAGACCTTG-TTATTGTGAGAATTATTAATTCATGAGTTGTAGGGAGGGATTT---AT------GTCACCACAAACAGAGACTAAAGCAGGTGTTGGATTCAAAGCTGGTGTTAAAGAGTACAAATTAACTTATTATACTCCTGAATACGAAACCAAAGATACTGATATTTTGGCAGCATTCCGAGTAACTCCTCAACCGGGAGTTCCGCCGGAAGAAGC-AGG---------?????????????????????????????????????????????????????????????????????????????????????????????????????????????????????????????????????????????????????????????????????????????????????????????????????????????????????????????????????????????????????????????????????????????????????????????????????????????????????????????????????????????????????????????????????????????????????????????????????????????????????????????????????????????????????????????????????????????????????????????????????????????????????????????????????????????????????????????????????????????????????????????????????????????????????????????????????????????????????????????????????????????????????????????????????????????????????????????????????????????????????????????????????????????????????????????????????????????????????????????????????????????????????????????????????????????????????????????????????????????????????????????????????????????????????????????????????????????????????????????????????????????????????????????????
			?????????????????????????????????????????????????????????????????????????????????????????????????????????????????????????????????????????????????????????????????????????????????????????????????????????????????????????????????????????????????????????????????????????????????????????????????????????????????????????????????????????????????????????????????????????????????????????????????????????????????????????????????????????????????????????????????????????????????????????????????????????????
		</sequence>
		<sequence>
			<taxon idref="Crucianella_aegyptica_131M"/>
			???????????????????????????????????CGAAAATTTAAATTATCGAATTTAAACCAAGAACAAATAGCCGAT---AGCGAGTCGATCGATTAATTCAAGTTAATTCAATAAGACATGAGAGGTAATAACCCATTTGATTGTTATCATT---------------CAATTGAATC---------CAATTT------AATTGTTTC-----------------------------------AATAAA------GAAACAGGGAATTTGAA--------------------------------------GTGGATG-------------AATAAGAATCTT-----GAGAAAGCCTTT-CGTTTGTTTAGC-----------ATTCATAGAAAATCCCACTTA-TAT--------TATCTA-T----------A-TCT-AT--------------------------------------A-----------G-AATT--------------CGAACCCGAGCTCTATTTACATTACTATTCATTAAGTTCTATCCGA-------CTCAAAAAAA-------GGTAAGT-TGGGTTGCGTTATATATATGAAAGGGTATACAATAATGATGTATTTGGCA-AATCATATGGT-CTAAGAATCAAACATTCTGATTAGTTGATAAT---TTT-AGTATT--------GGTTGGGAATCTTTCAC----AAGATTCCCGTGAAAAATTGCATTAACAACGAATTCGTGTCGAGTAGACCTTG-TTGTTGTGAGAATTCTTAATTCATGAGTTGTAGGGAGGGATTT---AT------GTCACCACAAACAGAGACTAAAGCAAGTGTTGGATTCAAAGCTGGTGTTAAAGAGTATAAATTGACTTATTATACTCCTGAATACGAAACCAAAGATACTGATATCTTGGCAGCATTCCGAGTAACACCTCAACCCGGAGTTCCGCCTGAAGAA??GGGGGC????????????????????????????????????????????????????????????????????????????????????????????????????????????????????????????????????????????????????????????????????????????????????????????????????????????????????????????????????????????????????????????????????????????????????????????????????????????????????????????????????????????????????????????????????????????????????????????????????????????????????????????????????????????????????????????????????????????????????????????????????????????????????????????????????????????????????????????????????????????????????????????????????????????????????????????????????????????????????????????????????????????????????????????????????????????????????????????????????????????????????????????????????????????????????????????????????????????????????????????????????????????????????????????????????????????????????????????????????????????????????????????????????????????????????????????????????????????????????????????????????????????????????????????????????????
			?????????????????????????????????????????????????????????????????????????????????????????????????????????????????????????????????????????????????????????????????????????????????????????????????????????????????????????????????????????????????????????????????????????????????????????????????????????????????????????????????????????????????????????????????????????????????????????????????????????????????????????????????????????????????????????????????????????????????????????????????????????????
		</sequence>
		<sequence>
			<taxon idref="Crucianella_angustifolia_29M"/>
			????????TTAAT------AAAGAAAAAAGGTTTACGAAAATTTAAATTATCGAATTTAAACCAAGAACAAATAGCCGAT---AGCGAGTCGATCGATTAATTCAAGTTAATTCAATAAGACATGAGAGGTAATAACCCATTTGATTGTTATCATT---------------CAATTGAATC---------CAATTT------AATTGTTTC-----------------------------------AATAAA------GAACCGGGGAATTTGAA--------------------------------------GTGGATG-------------AATAAGAATCTT-----GAGAAAGCCTTT-CGTTTGTTTAGC-----------ATTCATAGAAAATCCCACTTA-TAT--------TATCTA-T----------A-TCT-AT--------------------------------------A-----------G-AATT--------------CGAACCCGAGCTCTATTTACATTACTATTCATTAAGTTATATCCGA-------CTCAAAAAAA-------GGTAAGT-TGGGTTGCGTTATATATATGAAAGGGTATACAATAATGATGTATTTGGCA-AATCATATGGT-CTAAGAATTAAACATTCTTATTAGTTGATAAT---TTT-AGTATT--------GGTTGGGAATCTT----GTGAAAGATTCCCGTGAAAAATTGCATTAACAACGAATTCGTGTCGAGTAGACCTTG-TTGTTGTGAGAATTCTTAATTCATGAGTTGTAGGGAGGGATTT---AT------GTCACCACAAACAGAGACTAAAGCAGGTGTTGGATTCAAAGCTGGTGTTAAAGAGTACAAATTAACTTATTATACTCCTGAATACGAAACCAAAGATACTGATATTTTGGCAGCATTCCGAGTAACTCCTCAACCGGGAGTTCCGCCGGAAGAA??GGGGGACGCAGTA?????????????????????????????????????????????????????????????????????????????????????????????????????????????????????????????????????????????????????????????????????????????????????????????????????????????????????????????????????????????????????????????????????????????????????????????????????????????????????????????????????????????????????????????????????????????????????????????????????????????????????????????????????????????????????????????????????????????????????????????????????????????????????????????????????????????????????????????????????????????????????????????????????????????????????????????????????????????????????????????????????????????????????????????????????????????????????????????????????????????????????????????????????????????????????????????????????????????????????????????????????????????????????????????????????????????????????????????????????????????????????????????????????????????????????????????????????????????????????????????????????????????????????????????????
			?????????????????????????????????????????????????????????????????????????????????????????????????????????????????????????????????????????????????????????????????????????????????????????????????????????????????????????????????????????????????????????????????????????????????????????????????????????????????????????????????????????????????????????????????????????????????????????????????????????????????????????????????????????????????????????????????????????????????????????????????????????????
		</sequence>
		<sequence>
			<taxon idref="Crucianella_gilanica_285M"/>
			CATAATAATTAAT------AAAGAAAAAAGTTTTACGAAAATTTAAATTATCGAATTTAAACCAAGAACAAATAGCCGAT---AGCGAGTCGATCGATTAATTCAAGTTAATTCAATAAGACATGAGAGGTAATAACCCATTTGATTGTTATCATT---------------CAATTGAATC---------CAATTT------AATTGTTTC-----------------------------------AATAAA------GAACCGGGGAATTTGAA--------------------------------------GTGGATG-------------AATAAGAATCTT-----GAGAAAGCCTTT-CGTTTGTTTAGC-----------ATTCATAGAAAATCCCACTTA-TAT--------TATCTA-T----------A-TCT-AT--------------------------------------A-----------G-AATT--------------CGAACCCGAGCTCTATTTACATTACTATTCATTAAGTTCTATCCGA-------CTCAAAAAAA-------GGTAAGT-TGGGTTGCGTTATATATATGAAAGGGTATACAATAATGATGTATTTGGCA-AATCATATGGT-CTAAGAATCAAACATTCTGATTAGTTGATAAT---TTT-AGTATT--------GGTTGGGAATCTTTCAC----AAGATTCCCGTGAAAAATTGCATTAACAACGAATTCGTGTCGAGTAGACCTTG-TTGGTGTGAGAATTCTTAATTCATGAGTTGTAGGGAGGGATTT---AT------GTCACCACAAACAGAGACTAAAGCAGGTGTTGGATTCAAAGCTGGTGTTAAAGAGTACAAATTAACTTATTATACTCCTGAATACGAAACCAAAGATACTGATATTTTGGCAGCATTCCGAGTAACTCCTCAACCGGGAGTTCCGCCGGAAGAAGCGGGGGCCGCAGTA?????????????????????????????????????????????????????????????????????????????????????????????????????????????????????????????????????????????????????????????????????????????????????????????????????????????????????????????????????????????????????????????????????????????????????????????????????????????????????????????????????????????????????????????????????????????????????????????????????????????????????????????????????????????????????????????????????????????????????????????????????????????????????????????????????????????????????????????????????????????????????????????????????????????????????????????????????????????????????????????????????????????????????????????????????????????????????????????????????????????????????????????????????????????????????????????????????????????????????????????????????????????????????????????????????????????????????????????????????????????????????????????????????????????????????????????????????????????????????????????????????????????????????????????????
			?????????????????????????????????????????????????????????????????????????????????????????????????????????????????????????????????????????????????????????????????????????????????????????????????????????????????????????????????????????????????????????????????????????????????????????????????????????????????????????????????????????????????????????????????????????????????????????????????????????????????????????????????????????????????????????????????????????????????????????????????????????????
		</sequence>
		<sequence>
			<taxon idref="Crucianella_imbricata_15"/>
			--------------------------------TTACGAAAATTTAAATTATCGAATTTAAACCAAGAACAAATAGCCGAT---AGCGAGTCGATCGATTAATTCAAGTTAATTCAATAAGACATGAGAGGTAATAACCCATTTGATTGTTATCATT---------------CAATTGAATC---------CAATTT------AATTGTTTC-----------------------------------AATAAA------GAACCGGGGAATTTGAA--------------------------------------GTGGATG-------------AATAAGAATCTT-----GAGAAAGCCTTT-CGTTTGTTTAGC-----------ATTCATAGAAAATCCCACTTA-TAT--------TATCTA-T----------A-TCT-AT--------------------------------------A-----------G-AATT--------------CGAACCCGAGCTCTATTTACATTACTATTCATTAAGTTCTATCCGA-------CTCAAAAAAA-------GGTAAGT-TGGGTTGCGTTATATATATGAAAGGGTATACAATAATTATGTATTTGGCA-AATCATATGGT-CTAAGAATCAAACATTCTGATTAGTTGATAAT---TTT-AGTATT--------GGTTGGGAATCTT----GTGAAAGATTCCCGTGAAAAATTGCATTAACAACGAATTCGTGTCGAGTAGACCTTG-TTATTGTGAGAATTCTTAATTCATGAGTTGTAGGGAGGAATTT---AT------GTCACCACAAACAGAGACTAAAGCAGGTGTTGGATTCAAAGCTGGTGTTAAAGAGTACAAATTAACTTATTATACTCCTGAATACGAAACCAAAGATACTGATATTTTAGCAGCATTCCGAGTAACTCCTCAACCGGGAGTTCCGCCGGAAGAAGC-GGG---------?????????????????????????????????????????????????????????????????????????????????????????????????????????????????????????????????????????????????????????????????????????????????????????????????????????????????????????????????????????????????????????????????????????????????????????????????????????????????????????????????????????????????????????????????????????????????????????????????????????????????????????????????????????????????????????????????????????????????????????????????????????????????????????????????????????????????????????????????????????????????????????????????????????????????????????????????????????????????????????????????????????????????????????????????????????????????????????????????????????????????????????????????????????????????????????????????????????????????????????????????????????????????????????????????????????????????????????????????????????????????????????????????????????????????????????????????????????????????????????????????????????????????????????????????
			?????????????????????????????????????????????????????????????????????????????????????????????????????????????????????????????????????????????????????????????????????????????????????????????????????????????????????????????????????????????????????????????????????????????????????????????????????????????????????????????????????????????????????????????????????????????????????????????????????????????????????????????????????????????????????????????????????????????????????????????????????????????
		</sequence>
		<sequence>
			<taxon idref="Crucianella_latifolia_16"/>
			--------------------------------TTACGAAAATTAAAATTATCGAATTCAAACCAAGAACAAATAGCCGAT---AGCGAGTCGATCGATTAATTCAAGTTAATTCAATAAGACATGAGAGGTAATAACCCATTTGATTGTTATCATT---------------CAATTGAATC---------CAATTT------AATTGTTTC-----------------------------------AATAAA------GAACCGGGGAATTTGAA--------------------------------------GTGGATG-------------AATAAGAATCTT-----GAGAAAGCCTTT-CGTTTGTTTAGC-----------ATTCATAGAAAATCCCACTTA-TAT--------TATCTATT----------A-TCT-AT--------------------------------------ATCTATA-----G-AATTATAGAATTAGAATTCGAACCCGAGCTCTATTTACATTACTATTCATTAAGTTCTATCCGA-------CTCAAAAAA--------GGTAAGT-TGGGTTGCGTTATATATATGAAAGGGTATACAATAATGATGTATTTGGCA-AATCATATGGT-CTAAGGATCAAACATTCTGATTAGTTGATAAT---TTT-AGTATT--------GGTTGGGAATCTTTCAC----AAGATTCCCGTGAAAAATTGCATTAACAACGAATTCGTGTCGAGTAGACCTTG-TTATTGTGAGAATTCTTAATTCATGAGTTGTAGGGAGGGATTT---AT------GTCACCACAAACAGAGACTAAAGCAGGTGTTGGATTCAAAGCTGGTGTTAAAGAGTATAAATTAACTTATTATACTCCTGAATACGAAACCAAAGATACTGATATTTTGGCAGCATTCCGAGTAACTCCTCAACCGGGAGTTCCGCCGGAAGAA-C-GG----------AAAGGGGGGATATTGGACAGCGTTAAAAGCTTTTTCATTAGGGAAATCCCTTTTTACCGGGAATTCAAAAA-GTTTTTTTGTAGAGCAAACAACCAA-------------GT------AA---------------------------T---------------AA------G---------------------------------------------------------------GGTTCGAAAAATA-GCAATCCATTCAAAA-AA---------------AGGACCTCC-GA-CCTT-----------AT---TTT---TTT--------------AT---------------------ATA-----------------------C-------------------AA-------AA-A------ATAAA-------TTTTATAAAATTATAAAAATCCATT-AT-------GCATTAT---CTAGGTGAATTGGG-CTAATTAATCTGAAATGTAACTCAACTT-GT-TTTTT-CTAT--------------------TTT--------------------TAAAA-TAAAAA---TTTTTGAATTAT------AAAAAAAAAAATAGTAATACTTGTTTT------GGT------AACAAA-------------CTA---------------------------ACAAAAA---CAAGATAAAGATAAAAGATTTACTTT-TCTTTGTCTCAGCTTGAAGATGGGG-A----------AAAAAGCTTCCCC-ATCTTCC--T----------GTTA----------TA-------ATTTATAATATA-----------AAA-TAAT---------------C----------AAAA------------TTTGGATCTCTTTTTT-CTAT-------CTGTTTTCTA-GTTTAGTTATGTTCATTAA------ATTAATTTA---------
			-------------------C-T-----ATTTAAT-----C-A----------------A-------------------------AGTA-----GATTTTTT-CAATTTTATTGCTTGATTAGGGGTAAACCTTTCT-----AGTTCCAAGAGCTCAAGCATAAAAATAGAAAATCCAAGAAAACCACAAAACCCTAAA-TGAAAATAACGAACCCTCAACTCGTTCTTTGAATGG-GTTTTTATT------CAGCAATGTAAACTTTT--TT----------------------------------------------------------------------GAAAAAAAA---------------------------AATATA--TATATA-------GTAT--------------CTGCGTTTAGTTATT---CAATCTCGA-------------------CGATTTTT-TAATCATAGATTATTATAAGT
		</sequence>
		<sequence>
			<taxon idref="Crucianella_macrostachya_5"/>
			--------------------------------TTACGAAAATTTAAATTATCGAATTTAAACCAAGAACAAATAGCCGAT---AGCGAGTCGATCGATTAATTCAAGTTAATTCAATAAGACATGAGAGGTAATAACCCATTTGATTGTTATCATT---------------CAATTGAATC---------CAATTT------AATTGTTTC-----------------------------------AATAAA------GAACCGGGGAATTTGAA--------------------------------------GTGGATG-------------AATAAGAATCTT-----GAGAAAGCCTTT-CGTTTGTTTAGC-----------ATTCATAGAAAATCCCACTTA-TAT--------TATCTA-T----------A-TCT-AT--------------------------------------A-----------G-AATT--------------CGAACCCGAGCTCTATTTACATTACTATTCATTAAGTTCTATCCGA-------CTCAAAAAAA-------GGTAAGT-TGGGTTGCGTTATATATATGAAAGGGTATACAATAATGATGTATTTGGCA-AATCATATGGT-CTAAGAATCAAACATTCTGATTAGTTGATAAT---TTT-AGTATT--------GGTTGGGAATCTTTCAC----AAGATTCCCGTGAAAAATTGCATTAACAACGAATTCGTGTCGAGTAGACCTTG-TTGTTGTGAGAATTCTTAATTCATGAGTTGTAGGGAGGGATTT---AT------GTCACCACAAACAGAGACTAAAGCAGGTGTTGGATTCAAAGCTGGTGTTAAAGAGTACAAATTAACTTATTATACTCCTGAATACGAAACCAAAGATACTGATATTTTGGCAGCATTCCGAGTAACTCCTCAACCGGGAGTTCCGCCGGAAGAAGC-GGG---------AAAGGGGGGATATTGGACAGCGTTAAAAGCTTTTTCATTAGGGAAATCCCTTTTTACCGGGAATTCAAAAA-GTTTTTTTGTAGAGCAAACAACCAA-------------GT------AA---------------------------T---------------AA------G---------------------------------------------------------------GATTGGAAAAATA-GCAATCCATTCAAAA-AA---------------AGGACCTCC-AA-CCTTA----------TT---TTT--TTTT-----------------------------------------------------------------------------------------------T------ATAAA-------TTTTATAAAATTATAAAAATCCATT-AT-------GCATTAT---CTAG-TGAATTGGG-CTAATCAATCTGAAATGTAACTCAACTT-GT-TTTTT-CTAT--------------------TTTT-------------------TAAAAATAAAAA---TTTTTGGAT-----------AAAAAAAAATAGTAATACTTGTTTT------GGT------AACAAA-------------CTA---------------------------ACAAAAA---CAAGATAAAGATAAAAGATTTACCTT-TCTTTGTCTCAGCTTGAAGATGGGG-A----------AAAAAGCTTCCCC-ATCTTCC--T----------GTTA----------TAATTTATTAT-------ATA-----------AAA-TAAT---------------C----------AAAA------------TTTGGATCTCTTTTTT-CTAT-------CTGTTTTCTA-GTTTAGTTATGTTCATTAA-----------TTTA---------
			-------------------C-T-----ATTTAAT-----C-A----------------A-------------------------AGTA-----GATTTTTT-GAATTTTATTGCTTTATTAGGGGGAAACCTTTCT-----AGTTCCGAGAGCTCAAGCATAAAAATATAAAATCCAAGAAAACCACAAAACCGTAAA-TGAAAATAACGAACCCTCAACTCGTTCTTTGAATAG-GTTTTTATT------CAGCAATGTAAACTTTT--TT----------------------------------------------------------------------GAAAAAAAAA--------------------------AATATA--TATATAT------ATAT-----A--------CTGCATTTAGTTATT---CAATCTCGA-------------------CGATTTTT-TAATCATAGATTATTATAAGT
		</sequence>
		<sequence>
			<taxon idref="Crucianella_maritima_502M"/>
			CATAATAATTAAT------AAAGAAAAAAGTTTTACGAAAATTTAAATTATCGAATTTAAACCAAGAACAAATAGCCGAT---AGCGAGTCGATCGATTAATTCAAGTTAATTCAATAAGACATGAGAGGTAATAACCCATTTGATTGTTATCATT---------------CAATTGAATC---------CAATTT------AATTGTTTC-----------------------------------AATAAA------GAACCGGGGAATTTGAA--------------------------------------GTGGATG-------------AATAAGAATCTT-----GAGAAAGCCTTT-CGTTTGTTTAGC-----------ATTCATAGAAAATCCCACTTA-TAT--------TATCTA-T----------A-TCT-AT--------------------------------------A-----------G-AATT--------------CGAACCCGAGCTCTATTTACATTACTATTCATTAAGTTCTATCCGA-------CTCAAAAAAA-------GGTAAGT-TGGGTTGCGTTATATATATGAAAGGGTATACAATAATGATGTATTTGGCA-AATCATATGGT-CTAAGAATCAAACATTCTGATTAGTTGATAAT---TTT-AGTATT--------GGTTGGGAATCTTTCAC----AAGATTCCCGTGAAAAATTGCATTAACAACGAATTCGTGTCGAGTAGACCTTG-TTGTTGTGAGAATTCTTAATTCATGAGTTGTAGGGAGGGATTT---AT------GTCACCACAAACAGAGACTAAAGCAGGTGTTGGATTCAAAGCTGGTGTTAAAGAGTACAAATTAACTTATTATACTCCTGAATACGAAACCAAAGATACTGATATTTTGGCAGCATTCCGAGTAACTCCTCAACCGGGAGTTCCGCCGGAAGAAGCGGGGGCCGCAGTA?????????????????????????????????????????????????????????????????????????????????????????????????????????????????????????????????????????????????????????????????????????????????????????????????????????????????????????????????????????????????????????????????????????????????????????????????????????????????????????????????????????????????????????????????????????????????????????????????????????????????????????????????????????????????????????????????????????????????????????????????????????????????????????????????????????????????????????????????????????????????????????????????????????????????????????????????????????????????????????????????????????????????????????????????????????????????????????????????????????????????????????????????????????????????????????????????????????????????????????????????????????????????????????????????????????????????????????????????????????????????????????????????????????????????????????????????????????????????????????????????????????????????????????????????
			?????????????????????????????????????????????????????????????????????????????????????????????????????????????????????????????????????????????????????????????????????????????????????????????????????????????????????????????????????????????????????????????????????????????????????????????????????????????????????????????????????????????????????????????????????????????????????????????????????????????????????????????????????????????????????????????????????????????????????????????????????????????
		</sequence>
		<sequence>
			<taxon idref="Crucianella_patula_283M"/>
			CATAATAATTAAT------AAAGAAAAAAGTTTTACGAAAATTTAAATTATCGAATTTAAACCAAGAACAAATAGCCGAT---AGCGAGTCGATCGATTAATTCAAGTTAATTCAATA?GACATGAGAGGTACTAACCCATTTGATTGTTATCATT---------------CAATTGAATC---------CAATTT------AATTGTTTC-----------------------------------AATAAA------GAACCGGGGAATTTGAA--------------------------------------GTGGATG-------------AATAAGAATCTT-----GAGAAAGCCTTT-CGTTTGTTTAGC-----------ATTCATAGAAAATCCCACTTA-TAT--------TATCTA-T----------A-TCT-AT------TATTATCTATATCTATTATTATCTATATCTATA-----------G-AATT--------------CGAACCCGAGCTCTATTTACATTACTATTCATTAAGTTCTATCCGA-------CTCAAAAAAA-------GGTAAGT-TGGGTTGCGTTATATATATGAAAGGGTATACAATAATGATGTATTTGGCA-AATCATATGGT-CTAAGAATTAAACATTCTGATTAGTTGATAAT---TTT-AGTATT--------GGTTGGGAATCTT----GTGAAAGATTCCCGTGAAAAATTGCATTAACAACGAATTCGTGTCGAGTAGACCTTG-TTGTTGTGAGAATTCTTAATTCATGAGTTGTAGGGAGGGATTT---AT------GTCACCACAAACAGAGACTAAAGCAGGTGTTGGATTCAAAGCTGGTGTTAAAGAGTACAAATTAACTTATTATACTCCTGAATACGAAACCAAAGATACTGATATTTTGGCAGCATTCCGAGTAACTCCTCAACCGGGAGTTCCGCCGGAAGAAGCGGGGGCCGCGGTA?????????????????????????????????????????????????????????????????????????????????????????????????????????????????????????????????????????????????????????????????????????????????????????????????????????????????????????????????????????????????????????????????????????????????????????????????????????????????????????????????????????????????????????????????????????????????????????????????????????????????????????????????????????????????????????????????????????????????????????????????????????????????????????????????????????????????????????????????????????????????????????????????????????????????????????????????????????????????????????????????????????????????????????????????????????????????????????????????????????????????????????????????????????????????????????????????????????????????????????????????????????????????????????????????????????????????????????????????????????????????????????????????????????????????????????????????????????????????????????????????????????????????????????????????
			?????????????????????????????????????????????????????????????????????????????????????????????????????????????????????????????????????????????????????????????????????????????????????????????????????????????????????????????????????????????????????????????????????????????????????????????????????????????????????????????????????????????????????????????????????????????????????????????????????????????????????????????????????????????????????????????????????????????????????????????????????????????
		</sequence>
		<sequence>
			<taxon idref="Crucianella_rupestris_501M"/>
			CATAATAATTAAT------AAAGAAAAAAGTTTTACGAAAATTTAAATTATCGAATTTAAACCAAGAACAAATAGCCGAT---AGCGAGTCGATCGATTAATTCAAGTTAATTCAATAAGACATGAGAGGTAATAACCCATTTGATTGTTATCATT---------------CAATTGAATC---------CAATTT------AATTGTTTC-----------------------------------AATAAA------GAACCGGGGAATTTGAA--------------------------------------GTGGATG-------------AATAAGAATCTT-----GAGAAAGCCTTT-CGTTTGTTTAGC-----------ATTCATAGAAAATCCCACTTA-TAT--------TATCTA-T----------A-TCT-AT--------------------------------------A-----------G-AATT--------------CGAACCCGAGCTCTATTTACATTACTATTCATTAAGTTCTATCCGA-------CTCAAAAAAA-------GGTAAGT-TGGGTTGCGTTATATATATGAAAGGGTATACAATAATGATGTATTTGGCA-AATCATATGGT-CTAAGAATCAAACATTCTGATTAGTTGATAAT---TTT-AGTATT--------GGTTGGGAATCTTTCAC----AAGATTCCCGTGAAAAATTGCATTAACAACGAATTCGTGTCGAGTAGACCTTG-TTGTTGTGAGAATTCTTAATTCATGAGTTGTAGGGAGGGATTT---AT------GTCACCACAAACAGAGACTAAAGCAGGTGTTGGATTCAAAGCTGGTGTTAAAGAGTACAAATTAACTTATTATACTCCTGAATACGAAACCAAAGATACTGATATTTTGGCAGCATTCCGAGTAACTCCTCAACCGGGAGTTCCGCCGGAAGAA??GGGGGCCGCAGTA?????????????????????????????????????????????????????????????????????????????????????????????????????????????????????????????????????????????????????????????????????????????????????????????????????????????????????????????????????????????????????????????????????????????????????????????????????????????????????????????????????????????????????????????????????????????????????????????????????????????????????????????????????????????????????????????????????????????????????????????????????????????????????????????????????????????????????????????????????????????????????????????????????????????????????????????????????????????????????????????????????????????????????????????????????????????????????????????????????????????????????????????????????????????????????????????????????????????????????????????????????????????????????????????????????????????????????????????????????????????????????????????????????????????????????????????????????????????????????????????????????????????????????????????????
			?????????????????????????????????????????????????????????????????????????????????????????????????????????????????????????????????????????????????????????????????????????????????????????????????????????????????????????????????????????????????????????????????????????????????????????????????????????????????????????????????????????????????????????????????????????????????????????????????????????????????????????????????????????????????????????????????????????????????????????????????????????????
		</sequence>
		<sequence>
			<taxon idref="Crucianella_suaveolens_284M"/>
			CATAATAATTAAT------AAAGAAAAAAGTTTTACGAAAATTTAAATTATCGAATTTAAACCAAGAACAAATAGCCGAT---AGCGAGTCGATCGATTAATTCAAGTTAATTCAATAAGACATGAGAGGTAATAACCCATTTGATTGTTATCATT---------------CAATTGAATC---------CAATTT------AATTGTTTC-----------------------------------AATAAA------GAACCGGGGAATTTGAA--------------------------------------GTGGATG-------------AATAAGAATCTT-----GAGAAAGCCTTT-CATTTGTTTAGC-----------ATTCATAGAAAATCCCACTTA-TAT--------TATCTA-T----------A-TCT-AT--------------------------------------A-----------G-AATT--------------CGAACCCGAGCTCTATTTACATTACTATTCATTAAGTTCTATCCGA-------CTCAAAAAAA-------GGTAAGT-TGGGTTGCGTTATATATATGAAAGGGTATACAATAATGATGTATTTGGCA-AATCATATGGT-CTAAGAATCAAACATTCTGATTAGTTGATAAT---TTT-AGTATT--------GGTTGGGAATCTT----GTGAAAGATTCCCGTGAAAAATTGCATTAACAACGAATTCGTGTCGAGTAGACCTTG-TTGTTGTGAGAATTCTTAATTCATGAGTTGTAGGGAGGGATTT---AT------GTCACCACAAACAGAGACTAAAGCAGGTGTTGGATTCAAAGCTGGTGTTAAAGAGTACAAATTAACTTATTATACTCCTGAATACGAAACCAAAGATACTGATATTTTGGCAGCATTCCGAGTAACTCCTCAACCGGGAGTTCCGCCGGAAGAAGCGGGGGCCGCAGTA?????????????????????????????????????????????????????????????????????????????????????????????????????????????????????????????????????????????????????????????????????????????????????????????????????????????????????????????????????????????????????????????????????????????????????????????????????????????????????????????????????????????????????????????????????????????????????????????????????????????????????????????????????????????????????????????????????????????????????????????????????????????????????????????????????????????????????????????????????????????????????????????????????????????????????????????????????????????????????????????????????????????????????????????????????????????????????????????????????????????????????????????????????????????????????????????????????????????????????????????????????????????????????????????????????????????????????????????????????????????????????????????????????????????????????????????????????????????????????????????????????????????????????????????????
			?????????????????????????????????????????????????????????????????????????????????????????????????????????????????????????????????????????????????????????????????????????????????????????????????????????????????????????????????????????????????????????????????????????????????????????????????????????????????????????????????????????????????????????????????????????????????????????????????????????????????????????????????????????????????????????????????????????????????????????????????????????????
		</sequence>
		<sequence>
			<taxon idref="Cruciata_articulata_50"/>
			--------------------------------TTACGAAAATTTAAATTATCGAATTCAAACCAATAACAAATAGCCGAT---AGCAAGTCGATCGATTAATTCAAATTAATTTAAAAAGATATGAGAGGTAACAACCCATTTGATTGTTATCATTTTGATTGTTATCATTCAACTGAATC---------CGATTT------AATTGTTTC-----------------------------------AATAAA------GAAACAGGGCGTTTGAA--------------------------------------GTGGATG-------------AATAAGAATCTT-----GAGAAAGCCTTT-CATTTGTTTAGC-----------ATTCATAGAAAATCCCACCTA-TAT--------TATCTA-T----------A-TCT-AT--------------------------------------A-----------G-AATT--------------CGAACCCGAGCTCTATTTACATTACGATTCATTAAGTTCTATCCGA-------CTCAAAAAAAAA-----GGTAAGT-TGGGTTGCGTTATATATATGAAAGGGTATACAATAATGATGTATTTGGCA-AATCATATGGT-CTAAGAATCAAACATTCTGATTAGTTGATAAT---TTT-AGTATT--------GGTTGGGAATCTTTCAC----AAGATTCCCGTGAAAAATTGCATTAACAACGAATTCGTGTCGAGTAGACCTTG-TTGTTGTGAGAATTCTTAATTCATGAGTTATAGGGAGGGATTT---AT------GTCACCACAAACAGAGACTAAAGCAGGTGTTGGATTTAAAGCTGGTGTTAAAGAGTACAAATTAACTTATTATACTCCTGAATACGAAACTAAAGATACTGATATTTTGGCAGCATTCCGAGTAACTCCTCAACCGGGAGTTCCGCCGGAAGAAGC-GGG---------AAAGGGTGGATATTGGACAGCGTTAAAAGCTTTTTCGTTAGGGAAATCCCTTTTTACCGGGAATTCAAAAA-GTTTTTTTGTACAGCAAACAACTAA-------------GT------AA---------------------------C---------------AG------G---------------------------------------------------------------GGTTGGAAAAAAA-GTAATCCATTCAAAA-AA---------------AGGCCCTCC-CA-CCTTA----------AT---TTTTATTTT--------------ATCTAGAATTTTAT---------ATA-----------------------C-------------------AA-------AA-T------AAAAA-------TTATATAAAATTATAAAAATCCATT-ATCCATTATGCATTAT---CTAG-TGAATTTGG-CTAATCAATCTGAAATGGAACTCAACAC-GT-TCTTTACTAT--------------------TTT--------------------TAAAAATAATAA---TTTTTAGATTATTCAAT---------AAATAGGAATACTTATTTT------GGT------AATAAA-------------CTA---------------------------AAAAATA---CAAGATA----TAAA-GATTTA-------TTTGGCTCAGTTTGAAGATGGGG-AGGCCCTTAAT--------TCCCC-ATCTTCA--T----------GTTA----------TA-------AT-------ATA-----------GAA-TAAT---------------C----------AAAA------------TTTGGATCTCCTTTTT-CTAT-------CTGTTTTCTA-GTTTAGTTATGTTCATTAACATTAA-----TTTA---------
			-------------------A-T-----------------C-A----------------A-------------------------AGTA-----GATTTTTA-AAATTCTATCGCTTGAT-GGAGGTAAACCTTTCT-----AGTTCCAAGAGCTCAAGCATAAAAATATAAAATCCAAGAAAACCATAAAACCCTAAA-TGAAAGTAACGAACCCTCAACTCGTTCTTTGAATGA-ATTTTTATT------CAGCAACGTAAACGTTT--CT----------------------------------------------------------------------GAAAAAA-----------------------------AGTATA--TA-----------GTAT-----A--------CTGCATTTAGTTATT---CAATCTCGA-------------------CGATTTTT-TAATCATAGATTATTATAAGT
		</sequence>
		<sequence>
			<taxon idref="Cruciata_laevipes_34M"/>
			????????TTAAT------AAAGAAAATAGTTTTACGAAAATTTAAATTATCGAATTCAAACCAAGAACAAACAGCCGAT---AGCGAGTCGATCGATTAATTCAAATTAATTCAATAAGACATGAGAGGTAACAACCCTTTTGATTGTTATCATT---------------CAACTAAATC---------CAATTT------AATTGTTTC-----------------------------------AATAAA------GAAACAGGGCATTTGAA--------------------------------------GTGGATG-------------AATAAGAATCTT-----GAGAAAGCCTTT-CATTTGTTTAGC-----------ATTCATAGAGAATCTCACCTA-TAT--------TATCTA-T----------A-TCT-AT--------------------------------------A-----------G-AATT--------------CGAACCCGAGCTCTATTTACATTACGATTCATTAAGTTCTATCCGA-------CTCAAAAAAAA------GGTAAGT-TGGGTTGCGTTATATATATGAAAGGGTATACAATAATGATGTATTTGGCA-AATCATATGGT-CTAAGAATCAAACATTCTGATTAGTTGATAAT---TTT-AGTATT--------GGTTGGGAATCTTTCAC----AAGATTCCCGTGAAAAATTGCATTAACAACGAATTCGTGTCGAGTAGACCTTG-TTGTTGTGAGAATTCTTAATTCATGAGTTGTAGGGAGGGATTT---AT------GTCACCACAAACAGAGACTAAAGCAGGTGTTGGATTCAAAGCTGGTGTTAAAGAGTATAAATTAACTTATTATACTCCTGAATACGAAACCAAAGATACTGATATTTTGGCAGCATTCCGAGTAACTCCTCAACCGGGAGTTCCGCCGGAAGAA??GGGGGCCGCGGTA?????????????????????????????????????????????????????????????????????????????????????????????????????????????????????????????????????????????????????????????????????????????????????????????????????????????????????????????????????????????????????????????????????????????????????????????????????????????????????????????????????????????????????????????????????????????????????????????????????????????????????????????????????????????????????????????????????????????????????????????????????????????????????????????????????????????????????????????????????????????????????????????????????????????????????????????????????????????????????????????????????????????????????????????????????????????????????????????????????????????????????????????????????????????????????????????????????????????????????????????????????????????????????????????????????????????????????????????????????????????????????????????????????????????????????????????????????????????????????????????????????????????????????????????????
			?????????????????????????????????????????????????????????????????????????????????????????????????????????????????????????????????????????????????????????????????????????????????????????????????????????????????????????????????????????????????????????????????????????????????????????????????????????????????????????????????????????????????????????????????????????????????????????????????????????????????????????????????????????????????????????????????????????????????????????????????????????????
		</sequence>
		<sequence>
			<taxon idref="Cruciata_pedemontana_125M"/>
			?????????????????????????????????????????TTTAAATTATCGAATTCAAACCAAGAACAAACAGCCGAT---AGCGAGTCGATCGATTAATTCAAATTAATTCAATAAGACATGAGAGATAACAACCCATTTGATTGTTATCATT---------------CAACTGAATC---------CAATTT------AATTGTTTC-----------------------------------AATAAA------GAAACAGGGCATTTGAA--------------------------------------GTGGATG-------------AATAATAATCTT-----GAGAAAGCCTTT-CATTTGTTTAGC-----------ATTCATAGAAAATCCCACCTA-TAT--------TATCTA-T----------A-TCT-AT--------------------------------------A-----------G-AATT--------------CGAACCCGAGCTCTATTTACATTACGATTCATTAAGTTCTATCCGA-------CTCAAAAAAAA------GGTAAGT-TGGGTTGCGTTATATATATGAAAGGGTATACAATAATGATGTATTTGGCA-AATCATATGGT-CTAAGAATCAAACGTTCTGATTAGTTGATAAT---TTT-AGTATT--------GGTTGGGAATCTTTCAC----AAGATTCCCGTGAAAAATTGCATTAACAACGAATTCGTGTCGAGTAGACCTTG-TTGTTGTGAGAATTCTTAATTCATGAGTTGTAGGGAGGGATTT---AT------GTCACCACAAACAGAGACTAAAGCAGGTGTTGGATTCAAAGCTGGTGTTAAAGAGTACAAATTAACTTATTATACTCCTGAATACGAAACCAAAGATACTGATATTTTGGCAGCATTCCGAGTAACTCCTCAACCGGGAGTTCCGCCGGAAGAA??GGGGGCCGCGGTA?????????????????????????????????????????????????????????????????????????????????????????????????????????????????????????????????????????????????????????????????????????????????????????????????????????????????????????????????????????????????????????????????????????????????????????????????????????????????????????????????????????????????????????????????????????????????????????????????????????????????????????????????????????????????????????????????????????????????????????????????????????????????????????????????????????????????????????????????????????????????????????????????????????????????????????????????????????????????????????????????????????????????????????????????????????????????????????????????????????????????????????????????????????????????????????????????????????????????????????????????????????????????????????????????????????????????????????????????????????????????????????????????????????????????????????????????????????????????????????????????????????????????????????????????
			?????????????????????????????????????????????????????????????????????????????????????????????????????????????????????????????????????????????????????????????????????????????????????????????????????????????????????????????????????????????????????????????????????????????????????????????????????????????????????????????????????????????????????????????????????????????????????????????????????????????????????????????????????????????????????????????????????????????????????????????????????????????
		</sequence>
		<sequence>
			<taxon idref="Cruciata_taurica_282M"/>
			CATAATAATTAAT------AAAGAAAATAGTTTTACGAAAATTTAAATTATCGAATTCAAACCAAGAACAAACAGCCGAT---AGCGAGTCGATCGATTAATTCAAATTAATTCAATAAGACATGAGAGGTAACAACCCATTTGATTGTTATCATT---------------CAACTAAATC---------CAATTT------AATTGTTTC-----------------------------------AATAAA------GAAACAGGGCATTTGAA--------------------------------------GTGGATG-------------AATAAGAATCTT-----GAGAAAGCCTTT-CATTTGTTTAGC-----------ATTCATAGAGAATCTCACCTA-TAT--------TATCTA-T----------A-TCT-AT--------------------------------------A-----------G-AATT--------------CGAACCCGAGCTCTATTTACATTACGATTCATTAAGTTCTATCCGA-------CTCAAAAAAAA------GGTAAGT-TGGGTTGCGTTATATATATGAAAGGGTATACAATAATGATGTATTTGGCA-AATCATATGGT-CTAAGAATCAAACATTCTGATTAGTTGATAAT---TTT-AGTATT--------GGTTGGGAATCTT----GTGAAAGATTCCCGTGAAAAATTGCATTAACAACGAATTCGTGTCGAGTAGACCTTG-TTGTTGTGAGAATTCTTAATTCATGAGTTGTAGGGAGGGATTT---AT------GTCACCACAAACAGAGACTAAAGCAGGTGTTGGATTCAAAGCTGGTGTTAAAGAGTATAAATTAACTTATTATACTCCTGAATACGAAACCAAAGATACTGATATTTTGGCAGCATTCCGAGTAACTCCTCAACCGGGAGTTCCGCCGGAAGAAGCGGGGGCCGCGGTA?????????????????????????????????????????????????????????????????????????????????????????????????????????????????????????????????????????????????????????????????????????????????????????????????????????????????????????????????????????????????????????????????????????????????????????????????????????????????????????????????????????????????????????????????????????????????????????????????????????????????????????????????????????????????????????????????????????????????????????????????????????????????????????????????????????????????????????????????????????????????????????????????????????????????????????????????????????????????????????????????????????????????????????????????????????????????????????????????????????????????????????????????????????????????????????????????????????????????????????????????????????????????????????????????????????????????????????????????????????????????????????????????????????????????????????????????????????????????????????????????????????????????????????????????
			?????????????????????????????????????????????????????????????????????????????????????????????????????????????????????????????????????????????????????????????????????????????????????????????????????????????????????????????????????????????????????????????????????????????????????????????????????????????????????????????????????????????????????????????????????????????????????????????????????????????????????????????????????????????????????????????????????????????????????????????????????????????
		</sequence>
		<sequence>
			<taxon idref="Cruciata_verna_22M"/>
			CATAATAATTAAT------AAAGAAAAAAGGTTTACGAAAATTTAAATTATCGAATTCAAACCAAGAACAAACAGCCGAG---AGCGAGTCGATCGATTAATTCAAATTAATTCAATAAGACATGAGAGGTAACAACCCATTTGATTGTTATCATT---------------CAACTGAATC---------CAATTT------AATTGTTTC-----------------------------------AATAAA------GAAACAGGG-----------------------------------------------TGGATG-------------AATAAGAATCTT-----GAGAAAGCCTTT-CATTTGTTTAGC-----------ATTCATAGAAAATCCCACCTA-TAT--------TATCTA-T----------A-TCT-AT--------------------------------------A-----------G-AATT--------------CGAACCCGAGCTCTATTTACATTACGATTCATTAAGTTCTATCCGA-------CTCAAAAAAAA------GGTAAGT-TGGGTTGCGTTATATATATGAAAGGGTATACAATAATGATGTATTTGGCA-AATCATATGGT-CTAAGAATCAAACATTCTGATTAGTTGATAAT---TTT-AGTATT--------GGTTGGGAATCTTTCAC----AAGATTCCCGTGAAAAATTGCATTAACAACGAATTCGTGTCGAGTAGACCTTG-TTGTTGTGAGAATTCTTAATTCATGAGTTGTAGGGAGGGATTT---AT------GTCACCACAAACAGAGACTAAAGCAGGTGTTGGATTCAAAGCTGGTGTTAAAGAGTACAAATTAACTTATTATACTCCTGAATACGAAACCAAAGATACTGATATTTTGGCAGCATTCCGAGTAACTCCTCAACCGGGAGTTCCGCCGGAAGAA??GGGGGCCGCGGTA?????????????????????????????????????????????????????????????????????????????????????????????????????????????????????????????????????????????????????????????????????????????????????????????????????????????????????????????????????????????????????????????????????????????????????????????????????????????????????????????????????????????????????????????????????????????????????????????????????????????????????????????????????????????????????????????????????????????????????????????????????????????????????????????????????????????????????????????????????????????????????????????????????????????????????????????????????????????????????????????????????????????????????????????????????????????????????????????????????????????????????????????????????????????????????????????????????????????????????????????????????????????????????????????????????????????????????????????????????????????????????????????????????????????????????????????????????????????????????????????????????????????????????????????????
			?????????????????????????????????????????????????????????????????????????????????????????????????????????????????????????????????????????????????????????????????????????????????????????????????????????????????????????????????????????????????????????????????????????????????????????????????????????????????????????????????????????????????????????????????????????????????????????????????????????????????????????????????????????????????????????????????????????????????????????????????????????????
		</sequence>
		<sequence>
			<taxon idref="Didymaea_alsinoides_71M"/>
			????????TTAAT------AAAGAAAATAGTTTTACGAAAATTGAAATTATCGAATTCAAACCAAGAACAAATAGCCGAT---AGCGAGTCGATCGATTAATTCAAGTTAATTCAATAAGACATGAGAGGTAACAACCCATTT------TATCATT---------------CAATTGAATC---------CAATTT------AATTGTTTC-----------------------------------AATAAA------GAAACAGGGAATTTGAA--------------------------------------GTGGATG-------------AATAAGAATCTT-----GAGAAAGCCTTT-CATTTGTTTATC-----------ATTCATAGAAAATCCCACCTA-TAT--------TATCTA-T----------A-TCT-AT--------------------------------------G-----------G-AATT--------------CGAACCCGAGCTCTATTTACATTACGATTCATTAAGTTCTATCCGA-------CTCAAAAAAAAA-----GGTAAAT-TGGGTTGCGTTATATATATGAAAGGGTATACAATAATGATGTATTTGGCA-AATCATATGGT-CTAAGAATCAAACATTCTGATTAGTTGATAAT---TTT-AGTATT--------GGTTGGGAATCTT----GTGAAAGATTCCCGTGAAAAATTGCATTAACAACGAATTCGTGTCGAGTAGACCTTG-TTGTTGTGAGAATTCTTAATTCATGAGTTGTAGGGAGGGATTT---AT------GTCACCACAAACAGAGACTAAAGCAGGTGTTGGATTCAAAGCTGGTGTTAAAGAGTACAAATTAACTTATTATACTCCTGAATACGAAACCAAAGATACTGATATTTTGGCAGCATTCCGAGTAACTGCTCAACCCGGAGTTCCGCCGGAAGAA??CCGCGCCGCGGTA?????????????????????????????????????????????????????????????????????????????????????????????????????????????????????????????????????????????????????????????????????????????????????????????????????????????????????????????????????????????????????????????????????????????????????????????????????????????????????????????????????????????????????????????????????????????????????????????????????????????????????????????????????????????????????????????????????????????????????????????????????????????????????????????????????????????????????????????????????????????????????????????????????????????????????????????????????????????????????????????????????????????????????????????????????????????????????????????????????????????????????????????????????????????????????????????????????????????????????????????????????????????????????????????????????????????????????????????????????????????????????????????????????????????????????????????????????????????????????????????????????????????????????????????????
			?????????????????????????????????????????????????????????????????????????????????????????????????????????????????????????????????????????????????????????????????????????????????????????????????????????????????????????????????????????????????????????????????????????????????????????????????????????????????????????????????????????????????????????????????????????????????????????????????????????????????????????????????????????????????????????????????????????????????????????????????????????????
		</sequence>
		<sequence>
			<taxon idref="Galium_acutum_150"/>
			--------------------------------TTACGAAAATTTAAATTATCGAATTCAAACCAAGAACAAATAGCCGAT---AGCGAGTCGATCGATTAATTCAAGTTAATTCAATAAGACATGAGAGGTAACAACCCATTTGATTGTTATCATT---------------CAATTGAATC---------CAATTT------AATTGTTTC-----------------------------------AATAAA------GAAACAGGGAATTTGAA--------------------------------------GTGGATG-------------AATAAGAATCTT-----GAGAAAGCCTTT-CATTTGTTTAGC-----------ATTCATAGAAAATCCCACCTA-TAT--------TATCTA-T----------A-TCT-AT--------------------------------------A-----------G-AATT--------------CGAACCCGAGCTCTATTTACATTACGATTCATTAAGTTCTATCCGA-------CTCAAAAAAAA------GGTAAGT-TGGGTTGCGTTATATATATGAAAGGGTATACAATAATGATGTATTTGGCA-AATCATATGGT-CTAAGAATCAAACATTCTGATTAGTTGATAAT---TTT-TGTATT--------GGTTGGGAATCTT----GTGAAAGATTCCCGTGAAAAATTGCATTAACAACGAATTCGTGTCGAGTAGACCTTG-TTGTTGTGAGAATTCTTAATTCATGAGTTGTAGGGAGGGATTT---AT------GTCACCACAAACAGAGACTAAAGCAGGTGTTGGATTCAAAGCTGGTGTTAAAGAGTACAAATTAACTTATTATACTCCTGAATACGAAACCAAAGATACTGATATTTTGGCAGCATTCCGAGTAACTCCTCAACCGGGAGTTCCGCCGGAAGAAGC-GGG---------?????????????????????????????????????????????????????????????????????????????????????????????????????????????????????????????????????????????????????????????????????????????????????????????????????????????????????????????????????????????????????????????????????????????????????????????????????????????????????????????????????????????????????????????????????????????????????????????????????????????????????????????????????????????????????????????????????????????????????????????????????????????????????????????????????????????????????????????????????????????????????????????????????????????????????????????????????????????????????????????????????????????????????????????????????????????????????????????????????????????????????????????????????????????????????????????????????????????????????????????????????????????????????????????????????????????????????????????????????????????????????????????????????????????????????????????????????????????????????????????????????????????????????????????????
			?????????????????????????????????????????????????????????????????????????????????????????????????????????????????????????????????????????????????????????????????????????????????????????????????????????????????????????????????????????????????????????????????????????????????????????????????????????????????????????????????????????????????????????????????????????????????????????????????????????????????????????????????????????????????????????????????????????????????????????????????????????????
		</sequence>
		<sequence>
			<taxon idref="Galium_aetnicum_21M"/>
			CATAATAATTAAT------AAAGAAAATAGTTTTACGAAAATTTAAATTATCGAATTCAAACCAAGAACAAATAGCCAAT---AGCGAGTCGATCGATTAATTCAAGTTAATTGAATAAGACATGAGAGGTAACAACCCATTTGATTGTTATCATT---------------CAATTGAATC---------CAATTT------AATTGTTTC-----------------------------------AATAAA------GAAACAGGTAATTTGAA--------------------------------------GTGGATG-------------AATAAGAATCTT-----GAGAAAGCCTTT-CATTTGTTTAGC-----------ATTCATAGAAAATCCCACCTA-TAT--------TATCTA-T----------A-TCT-AT--------------------------------------A-----------G-AATT--------------CGAACCCGAGCTCTATTTACATTACGATTCATTAAGTTCTATCCGA-------CTCAAAAAAAAA-----GGTAAGT-TGGGTTGCGTTATATATATGAAAGGGTATACAATAATGATGTATTTGGCA-AATCATATGGT-CTAAGAATCAAACATTCTGATTGGTTGATAAT---TTT-TGTATT--------GGTTGGGAATCTT----GTGAAAGATTCCCGTGAAAAATTGCATTAACAACGAATTCGTGTCGAGTAGACCTTG-TTGTTGTGAGAATTCTTAATTCATGAGTTGTAGGGAGGGATTT---AT------GTCACCACAAACAGAGACTAAAGCAGGTGTTGGATTCAAAGCTGGTGTTAAAGAGTACAAATTAACTTATTATACTCCTGAATACGAAACCAAAGATACTGATATTTTGGCAGCATTCCGAGTAACTCCTCAACCAGGAGTTCCGCCGGAAGAA??GGGGGCCGCGGTA?????????????????????????????????????????????????????????????????????????????????????????????????????????????????????????????????????????????????????????????????????????????????????????????????????????????????????????????????????????????????????????????????????????????????????????????????????????????????????????????????????????????????????????????????????????????????????????????????????????????????????????????????????????????????????????????????????????????????????????????????????????????????????????????????????????????????????????????????????????????????????????????????????????????????????????????????????????????????????????????????????????????????????????????????????????????????????????????????????????????????????????????????????????????????????????????????????????????????????????????????????????????????????????????????????????????????????????????????????????????????????????????????????????????????????????????????????????????????????????????????????????????????????????????????
			?????????????????????????????????????????????????????????????????????????????????????????????????????????????????????????????????????????????????????????????????????????????????????????????????????????????????????????????????????????????????????????????????????????????????????????????????????????????????????????????????????????????????????????????????????????????????????????????????????????????????????????????????????????????????????????????????????????????????????????????????????????????
		</sequence>
		<sequence>
			<taxon idref="Galium_album_107"/>
			--------------------------------TTACGAAAATTTAAATTATCGAATTCAAACCAAGAACAAATAGCCAAT---AGCGAGTCGATCGATTAATTCAAGTTAATTGAATAAGACATGAGAGGTAACAACCCATTTGATTGTTATCATT---------------CAATTGAATC---------CAATTT------AATTGTTTC-----------------------------------AATAAA------GAAACGGGTAATTTGAA--------------------------------------GTGGATG-------------AATAAGAATCTT-----GAGAAAGCCTTTACATTTGTTTAGC-----------ATTCATAGAAAATCCCACCTA-TAT--------TATCTA-T----------A-TCT-AT--------------------------------------A-----------G-AATT--------------CGAACCCGAGCTCTATTTACATTACGATTCATTAAGTTCTATCCGA-------CTCAAAAAAAAAA----GGTAAGT-TGGGTTGCGTTATATATATGAAAGGGTATACAATAATGATGTATTTGGCA-AATCATATGGT-CTAAGAATCAAACATTCTGATTGGTTGATAAT---TTT-TGTATT--------GGTTGGGAATCTT----GTGAAAGATTCCCGTGAAAAATTGCATTAACAACGAATTCGTGTCGAGTAGACCTTG-TTGTTGTGAGAATTCTTAATTCATGAGTTGTAGGGAGGGATTT---AT------GTCACCACAAACAGAGACTAAAGCAGGTGTTGGATTCAAAGCTGGTGTTAAAGAGTACAAATTAACTTATTATACTCCTGAATACGAAACCAAAGATACTGATATTTTGGCAGCATTCCGAGTAACTCCTCAACCAGGAGTTCCGCCGGAAGAAGC-GGG---------AAAGGGGGGGTATTGGACAGCGTTAAAAGCTTTTTCGTTAGGGAAATCCCTTTTTACCGGCAATTCAAAAA-GTTTTTTTGTACAGCAAACAACTAA-------------GT------AA---------------------------T---------------AATAATAAG---------------------------------------------------------------GGTTGGAAAAATA-GCAATCCATTCAAAA-AATAAAAAAAAA-----AGGACCTCC-AA-CCTTA----------TT---TTT--TTTT--------------AT---------------------A-------------------------C-------------------AA-------AA-T------AAAAA-------TTATATAAAATTATAAAAATCCATT-AT-------GCATTAT---CTAA-TGAATTGGG-CTAATCAATCTGAAATGTAACTCAACTC-AT-TCTTT-CTAT--------------------TTT--------------------TAAAAATAATAA---TTTTTGGATTATTCAAT-----AAAAAAAAAGGAATACTTGT---------------------------------------------------------------------AAATA---CAAAATA-----AAA-GATTTACCTTATCTTTGTTTCAGTTTGAAGATGGGG-AGGCTTTT--T--------TCCCC-ATCTTCA--T----------GTTA----------TA-------AT-------ATA-----------GAA-TAAT---------------C----------AAAA------------TTTGGATCTATTTTTT-CTAT-------CTGTTTTCTA-GTTTAGTTATGTTCATTAA-----------TTTA---------
			-------------------A-T-----ATTTCAT-----C-A----------------A-------------------------ATTA-----GATTTTTT-GAATTCTATCGCTTGAT-GGAGGTAAACCTTTCT-----AGTTCCAAGAGCTCAAGCATAAAAATATCAAATCCAAGAAAACCACAAAATCCTAAA-TGAAAATCATGAACCCTCAATGCGTTCTTTGAATGG-ATTTTTCTT------CAGCAATGTAAACATTT--CT----------------------------------------------------------------------GAAAAAA-----------------------------ACTATA--TA-----------GTAT-----A--------CTGCATTTAGTTATT---CAATCTCGA-------------------CGATTTTT-TAATCATAGATTATTATAAGT
		</sequence>
		<sequence>
			<taxon idref="Galium_anisophyllon_85"/>
			???????????????????????????????????????????????????????????????????????????????????????????????????????????????????????????????????????????????????????????????????????????????????????????????????????????????????????????????????????????????????????????????????????????????????????????????????????????????????????????????????????????????????????????????????????????????????????????????????????????????????????????????????????????????????????????????????????????????????????????????????????????????????????????????????????????????????????????????????????????????????????????????????????????????????????????????????????????????????????????????????????????????????????????????????????????????????????????????????????????????????????????????????????????????????????????????????????????????????????????????????????????????????????????????????????????????????????????????????????????????????????????????????????????????????????????????????????????????????????????????????????????????????????????????????????????????AAAGGGGGGATATTGGACAGCGTTAAAAGCTTTTTCGCTGGGGAAATCCCTTTTTACGGGCAATTCAAAAA-GTTTTTTTGTACAGCAAACAACTAA-------------GT------AA---------------------------T---------------AA------GGTAATTAAG------------------------------------------------------GGTTGGAAAAATA-ACAATCCATTCAAAA-A----------------AGGACCTCC-AA-CCTTG----------TT---TTT-ATTTT--------------AT---------------------ATA-----------------------C-------------------AA-------AA--------------------TTATATAAAATTATAAAAATCCATT-AT-------GCATTAT---CTAG-TGAATTGGG-CTAATCAATCTGAAATGTAACTCAACCC-AT-TCTTT-CTAT--------------------TTT--------------------TAAAAATAATAA---TTTTTGGATTATTCAAT---AAAAAAAAATAGGAATACTTGTTTT------AGT------AATAAA-------------CTA---------------------------ATAAATA---CAAAATA-----AAA-GATTTACCTT-TCTTTGTTTCAGTTTGAAGATGGGG-AGGCTTTT--T--------TCCCC-ATCTTCG--T----------GTTA----------TA-------AC-------ATA-----------GAA-TACT---------------C----------AAAA------------TTTGGATCTATTTTTT-ATAT-------CTGTTTTCTA-GTTTAGTTATGTTCATTAA-----------TTTA---------
			-------------------A-T-----------------CTA----------------A-------------------------AGTA-----GATTTTTT-GCATTCTATCGCTTGAT-GGAGGTAAACCTTTCT-----AGTTCCAAGAGCTCAAGCATAAAAATATCAAATCCAAGAAACCCACAAAATCCTAAA-TGAAAATAATGAACCCTCAACTCGTTCTTTGAATGG-ATTTTTATT------CAGCAATGTAAACGTTT--CT----------------------------------------------------------------------GAAAA-------------------------------AATATA--TA-----------GTAT-----A--------CTGCATTTAGTTATTATTCAATCTCGA-------------------CGATTTTT-TAATAATAGATTATTATAAGT
		</sequence>
		<sequence>
			<taxon idref="Galium_aparine_15M"/>
			CATAATAATTAATATTAATAAAGAAAATAGTTTTACGAAAATTTAAATTATCGAATTCAAACCAAGAACAAATAGCCGAT---AGCGAGTCGATCGATTAATTCAAGTTAATTCAATAAGACATGAGAGGTAACAACCTGTTTGATTGTTATCATT---------------CAATTGAATC---------CAATTT------AATAGTTTC-----------------------------------AATAAA------GAAACAGGGAATTTGAA--------------------------------------GTGGATG-------------AATAAGAATCTT-----GAGAAA---------TTTGTTTAGC-----------ATTCGTAGAAAATCCCACCTA-TAT--------TATCTA-T----------A-TCT-AT--------------------------------------A-----------G-AATT--------------CGAACCCGAGCTCTATTTACATTACGATTCATTAAGTTCTATCCGA-------CTCAAAAAAAAA-----GGTAAGT-TGGGTTGCGTTATATATATGAAAGGGTATACAATAATGATGTATTTGGCA-AATCATATGGT-CTAAGAATTAACCATTCTGATTAGTTGATAAT---TTT-TGTATT--------GGTTGGGAATCTT----GTGAAAGATTCCCGTGAAAAATTGCATTAACAACGAATTCGTGTCGAGTAGACCTTG-TTATTGTGAGAATTCTTAATTCATGAGTTGTAGGGAGGGATTT---AT------GTCACCACAAACAGAGACTAAAGCGGGTGTTGGATTCAAAGCTGGTGTTAAAGAGTATAAATTAACTTATTATACTCCTGAATACGAAACCAAAGATACTGATATTTTGGCAGCATTCCGAGTAACTCCTCAACCGGGAGTTCCGCCGGAAGAA??GGGGGCCGCGGTA?????????????????????????????????????????????????????????????????????????????????????????????????????????????????????????????????????????????????????????????????????????????????????????????????????????????????????????????????????????????????????????????????????????????????????????????????????????????????????????????????????????????????????????????????????????????????????????????????????????????????????????????????????????????????????????????????????????????????????????????????????????????????????????????????????????????????????????????????????????????????????????????????????????????????????????????????????????????????????????????????????????????????????????????????????????????????????????????????????????????????????????????????????????????????????????????????????????????????????????????????????????????????????????????????????????????????????????????????????????????????????????????????????????????????????????????????????????????????????????????????????????????????????????????????
			?????????????????????????????????????????????????????????????????????????????????????????????????????????????????????????????????????????????????????????????????????????????????????????????????????????????????????????????????????????????????????????????????????????????????????????????????????????????????????????????????????????????????????????????????????????????????????????????????????????????????????????????????????????????????????????????????????????????????????????????????????????????
		</sequence>
		<sequence>
			<taxon idref="Galium_araucanum_76"/>
			--------------------------------TTACGAAAATTGAAATTATCGAATTCAAACCAAGAACAAATAGCCGAT---AGCGAGTCGATCGATTAATTCAAATTAATTCAATAAGACATGAGAGGTAACAACCCGTTTGATTGTTATCATT---------------CAACTGAATC---------CAATTT------AATTGTTTC-----------------------------------AATAAA------GAAACAGGGAATTTGAA--------------------------------------GTGGATG-------------AATAAGAATCTT-----GAGAAAGCCTTT-CATTTGTTGAGC-----------ATTCATAGAAAATCCCACCTA-TAT--------TATCTA-T----------A-TCT-AT--------------------------------------A-----------G-AATT--------------CGAACCCGAGCTCTATTTACATTACGATTCATTAAGTTCTATCCGA-------CTCAAAAAAAA------GGTAAGT-TGGGTTGCGTTATATATATGAAAGGGTATACAATAATGATGTATTTGGCA-AATCATATGGT-CTAAGAATCAAACATTCTGATTAGTTGATAAT---TTT-AGTATT--------GGTTGGGAATCTTTCAC----AAGATTCCCGTGAAAAATTGCATTAACAACGAATTCGTGTCGAGTAGACCTTG-TTGTTGTGAGAATTCTTAATTCATGAGTTGTAGGGAGGGATTT---AT------GTCACCACAAACAGAGACTAAAGCAGGTGTTGGATTCAAAGCTGGTGTTAAAGAGTACAAATTAACTTATTATACTCCTGAATACGAAACCAAAGATACTGATATTTTGGCAGCATTCCGAGTAACTCCTCAACCGGGAGTTCCGCCGGAAGAAGC-GGG---------AAAGGGGGGATATTGGACAGCGTTAAAAGCCTTTTCGTTAGGGAAATCCCTTTTTACCGGGAATTCAAAAA-GTTTTTTTGTACAGCAAACAACTAA-------------GT------AA------------CAAACAACTAAGTAAT---------------AA------G---------------------------------------------------------------GGTTGGAAAAATA-GTAATCCATTCAAAA-AA---------------AGGCCCTCC-CA-CCTTA----------AT---TTTTATTTT--------------AT---------------------ATA-----------------------C-------------------AA-------AA-T------AAAAA-------TTATATAAAATTATAAAAAAACATT-AT-------GCATTAT---CTAG-TGAATTGGG-CTAATCAATCTGAAATGTAACTCAACTC-GT-TCTTTACTATAAAAA---------------CTA--------------------TAAAAAAAAAAAAA-AATTTTGATTATTCAAT---------AAATAGGAATACTTGTTTT------GGT------AATAAA-------------CTA---------------------------AAAAATA---CAAGATA----TAAA-GATTTACCCT-TCTTTGTCTCAGTTTGAAGATGGGG-AGGCTTTT--T--------TCCCC-ATCTTCA--T----------GTTA----------TA-------AT-------ATA-----------GAA-TAAT---------------A----------AAAA------------TTTGGATCTCTTTTTT-CTAT-------CTGTTTTCTATATTTAGTTATGTTCATTAA-----------TTTA---------
			-------------------A-T-----ATTTAAT-------------------------------------------------------------TTTT---AAATTCTATCGCTTGAT-GGAGGTAAACCTTTCT-----AGTTCCAAGAGCTCAAGCATAAAA-TATAAAATCCAAGAAAACCACAAAACCCTAAA-TGAAAATAACGAACCCTCAACTCGTTCTTTGAGTGG-ATTTTTATT------CAGCAATGTAAACGTTT--CT----------------------------------------------------------------------GAAAAAA-----------------------------AGTATA--TA-----------GTAT-----A--------CTCCATTTAGTTATT---CAATCTCGA-------------------CGATTTTT-TAATCATAGATTATTATAAGT
		</sequence>
		<sequence>
			<taxon idref="Galium_arenarium_93M"/>
			????????TTAAT------AAAGAAAATAGTTTTACGAAAATTTAAATTATCGAATTCAAACCAAGAACAAATAGCCAAT---AGCGAGTCGATCGATTAATTCAAGTTAATTGAATAAGACATGAGAGGTAACAACCCATTTGATTGTTATCATT---------------CAATTGAATC---------CAATTT------AATTGTTTC-----------------------------------AATAAA------GAAACAGGTAATTTGAA--------------------------------------GTGGATG-------------AATAAGAATCTT-----GAGAAAGCCTTT-CATTTGTTTAGC-----------ATTCATAGAAAATCCCACCTA-TAT--------TATCTA-T----------A-TCT-AT--------------------------------------A-----------G-AATT--------------CGAACCCGAGCTCTATTTACATTACGATTCATTAAGTTCTATCCGA-------CTCAAAAAAAAA-----GGTAAGT-TGGGTTGCGTTATATATATGAAAGGGTATACAATAATGATGTATTTGGCA-AATCATATGGT-CTAAGAATCAAACATTCTGATTGGTTGATAAT---TTT-TGTATT--------GGTTGGGAATCTT----GTGAAAGATTCCCGTGAAAAATTGCATTAACAACGAATTCGTGTCGAGTAGACCTTG-TTGTTGTGAGAATTCTTAATTCATGAGTTGTAGGGAGGGATTT---AT------GTCACCACAAACAGAGACTAAAGCAGGTGTTGGATTCAAAGCTGGTGTTAAAGAGTACAAATTAACTTATTATACTCCTGAATACGAAACCAAAGATACTGATATTTTGGCAGCATTCCGAGTAACTCCTCAACCAGGAGTTCCGCCGGAAGAA??GGGGGCCGCGGTA?????????????????????????????????????????????????????????????????????????????????????????????????????????????????????????????????????????????????????????????????????????????????????????????????????????????????????????????????????????????????????????????????????????????????????????????????????????????????????????????????????????????????????????????????????????????????????????????????????????????????????????????????????????????????????????????????????????????????????????????????????????????????????????????????????????????????????????????????????????????????????????????????????????????????????????????????????????????????????????????????????????????????????????????????????????????????????????????????????????????????????????????????????????????????????????????????????????????????????????????????????????????????????????????????????????????????????????????????????????????????????????????????????????????????????????????????????????????????????????????????????????????????????????????????
			?????????????????????????????????????????????????????????????????????????????????????????????????????????????????????????????????????????????????????????????????????????????????????????????????????????????????????????????????????????????????????????????????????????????????????????????????????????????????????????????????????????????????????????????????????????????????????????????????????????????????????????????????????????????????????????????????????????????????????????????????????????????
		</sequence>
		<sequence>
			<taxon idref="Galium_asparagifolium_97M"/>
			????????TTAAT------AAAGAAAATAGTTTTACGAAAATTTAAATTATCGAATTCAAACCAAGAACAAATAGCCAAT---AGCGAGTCGATCGATTAATTCAAGTTAATTGAATAAGACATGAGAGGTAACAACCCATTTGATTGTTATCATT---------------CAATTGAATC---------CAATTT------AATAGTTTC-----------------------------------AATAAA------GAAACAGGGAATTTGAA--------------------------------------GTGGATG-------------AATAAGAATCTT-----GAGAAAGCCTTTACATTTGTTTAGC-----------ATTCATAGAAAATCCCACCTA-TAT--------TATCTA-T----------A-TCT-AT--------------------------------------A-----------G-AATT--------------CGAACCCGAGCTCTATTTACATTACGATTCATTAAGTTCTATCCGA-------CTCAAAAAAAAA-----GGTAAGT-TGGGTTGCGTTATATATATGAAAGGGTATACAATAATGATGTATTTGGCA-AATCATATGGT-CTAAGAATCAAAGATTCTGATTGGTTGATAAT---TTT-TGTATT--------GGTTGGGAATCTT----GTGAAAGATTCCCGTGAAAAATTGCATTAACAACGAATTCGTGTCGAGTAGACCTTG-TTGTTGTGAGAATTCTTAATTCATGAGTTGTAGGGAGGGATTT---AT------GTCACCACAAACAGAGACTAAAGCAGGTGTTGGATTCAAAGCTGGTGTTAAAGAGTACAAATTAACTTATTATACTCCTGAATACGAAACCAAAGATACTGATATTTTGGCAGCATTCCGAGTAACTCCTCAACCAGGAGTTCCGCCGGAAGAA??GGGGGCCGCGGTA?????????????????????????????????????????????????????????????????????????????????????????????????????????????????????????????????????????????????????????????????????????????????????????????????????????????????????????????????????????????????????????????????????????????????????????????????????????????????????????????????????????????????????????????????????????????????????????????????????????????????????????????????????????????????????????????????????????????????????????????????????????????????????????????????????????????????????????????????????????????????????????????????????????????????????????????????????????????????????????????????????????????????????????????????????????????????????????????????????????????????????????????????????????????????????????????????????????????????????????????????????????????????????????????????????????????????????????????????????????????????????????????????????????????????????????????????????????????????????????????????????????????????????????????????
			?????????????????????????????????????????????????????????????????????????????????????????????????????????????????????????????????????????????????????????????????????????????????????????????????????????????????????????????????????????????????????????????????????????????????????????????????????????????????????????????????????????????????????????????????????????????????????????????????????????????????????????????????????????????????????????????????????????????????????????????????????????????
		</sequence>
		<sequence>
			<taxon idref="Galium_asperifolium_113"/>
			--------------------------------TTACGAAAATTTAAATTATCGAATTCAAACCAAGAACAAATAGCCGAT---AGCGAGTCGATCGATTAATTCAAGTTAATTCAATAAGACATGAGAGGTAACAACCCATTTGATTGTTATCATT---------------CAATTGAATC---------CAATTT------AATTGTTTC-----------------------------------AATAAA------GAAACAGGGAATTTGAA--------------------------------------GTGGATG-------------AATAAGAATCTT-----GAGAAAGCCTTT-AATTTGTTTAGC-----------ATTCATAGAAAATCCCACCTA-TATACCTATATTATCTA-T----------A-TCT-AT--------------------------------------A-----------G-AATT--------------CGAACCCGAGCTCTATTTACATTACGATTCATTAAGTTCTATCCGA-------CTCAAAAAAAA------GGTAAGT-TGGGTTGCGTTATATATATGAAAGGGTATACAATAATGATGTATTTGGCA-AATCATATGGT-CTAAGAATCAAACATTTTGATTAGTTGATAAT---TTT-TGTATT--------GGTTGGGAATCTT----GTGAAAGATTCCCGTGAAAAATTGCATTAACAACGAATTCGTGTCGAGTAGACCTTG-TTGTTGTGAGAATTCTTAATTCATGAGTTGTAGGGAGGGATTT---AT------GTCACCACAAACAGAGACTAAAGCAGGTGTTGGATTCAAAGCTGGTGTTAAAGAGTACAAATTAACTTATTATACTCCTGAATACGAAACCAAAGATACTGATATTTTGGCAGCATTCCGAGTAACTCCTCAACCGGGAGTTCCGCCGGAAGAAGC-GGG---------AAAGGGGGGATATTGGACAGCGTTAAAAGCTTTTTCGTTAGGGAAATCCCTTTTTACCGGCAATTCAAAAA-GTTTTTTTGTACAGCAAACAACTAA-------------GT------AA---------------------------T---------------AA------G---------------------------------------------------------------GGTTGGAAAAATA-GCAATCCATTCAAAA-AA---------------AGGACCTCC-AA-CCTTA----------TT---TAT-ATTTT--------------AT---------------------ATA-----------------------C-------------------AA-------AA-T------ATAAA-------TTATATAAAATTATAAAAATCCATT-AT-------GCATTAT---CTAG-TGAATTGGG-CTAATCAATCTAAAATATAACTCAACTC-AT-TCTTT-CTAT--------------------TTT--------------------TAAAAATAAGAA---TTTTTGGATTATTCAAT----AAAAAAAATAGGAATACTTGTTTT------AGT------AATAAATTTTAGTAATAAACTA---------------------------ATAAATA---CAAAATA-----AAA-GATTTACCTT-TCTTTGTTTCAGTTCGAAGATGGGG-AGGCTTTT--T--------TCCCC-ATCTTCA--T----------GTTA----------TA-------AT-------ATA-----------GAA-TAAT---------------C----------AAAA------------TTTGGATCTATTTTTT-CTAT-------CTGTTTTCTA-GTTTAGTTATGTTCATTAA-----------TTTA---------
			-------------------A-T-----ATTTAAT-----C-A----------------A-------------------------AGTA-----GATTTTTT-GAATTCTATCGCTTGAT-GGAGGTAAACCTTTCT-----AGTTCCAAGAGCTCAAGCATAAAAATAGCAAATCCAAGAAAACCACAAAATCCTAAA-TGAAAATAATGAAACCTCAACTCGTTCTTTGAATGG-ATTTTTATT------CAGCAATGTAAACGTTT--CTGAAAATAAATA-ATAAATAAATAAATATATATA------ATATAAAAAATATATATATATATATATATATGAAAAAA-----------------------------AATATA--TA-----------GTAT-----A--------CTGCATTTAGTTATT---CAATCTTGA-------------------CGATTTTT-TAATCATAGATTATTATAAGT
		</sequence>
		<sequence>
			<taxon idref="Galium_asperifolium_36"/>
			--------------------------------TTACGAAAATTTAAATTATCGAATTCAAACCAAGAACAAATAGCCGAT---AGCGAGTCGATCGATTAATTCAAGTTAATTGAATAAGACATGAGAGGTAACAACCCATTTGATTGTTATCATT---------------CAATTGAATC---------CAATTT------AATTGTTTC-----------------------------------AATAAA------GAAACAGGGAATTTGAA--------------------------------------GTGGATG-------------AATAAGAATCTT-----GAGAAAGCCTTT-CATTTGTTTAGC-----------ATTCATAGAAAATCCCACCTA-TAT--------TATCTA-T----------A-TCT-AT--------------------------------------A-----------G-AATT--------------CGAACCCGAGCTCTATTTACATTACGATTCATTAAGTTCTATCCGA-------CTCAAAAAAAAA-----GGTAAGT-TGGGTTGCGTTATATATATGAAAGGGTATACAATAATGATGTATTTGGCA-AATCATATGGT-CTAAGAATCAAACATTCTGATTGGTTGATAAT---TTT-TGTATT--------GGTTGGGAATCTT----GTGAAAGATTCCCGTGAAAAATTGCATTAAGAACGAATTCGTGTCGAGTAGACCTTG-TTGTTGTGAGAATTCTTAATTCATGAGTTGTAGGGAGGGATTT---AT------GTCACCACAAACAGAGACTAAAGCAGGTGTTGGATTCAAAGCTGGTGTTAAAGAGTACAAATTAACTTATTATACTCCTGAATACGAAACCAAAGATACTGATATTTTGGCAGCATTCCGAGTAACTCCTCAACCAGGAGTTCCGGCGGAAGAAGC-GGG---------AAAGGGGGGGTATTGGACAGCGTTAAAAGCTTTTTCGTTAGGGAAATCCCTTTTTACCGGCAATTCAAAAA-GTTTTTTTGTACAGCAAACAACTAA-------------GT------AA---------------------------T---------------AA------G---------------------------------------------------------------GGTTGGAAAAATA-GCAATCCATTCAAAA-AA---------------AGGACCTCC-AA-CCTTA----------TT---TTT-ATTTT--------------AT---------------------ATA-----------------------C-------------------AA-------AA-T------AAAAA-------TTATATAAAATTATAAAAATCCATT-AT-------GCATTAT---CT-G-TGAATTGGG-CTAATCAATCTGAAATGTAACTCAACTC-AT-TCTTT-CTAT--------------------TTT--------------------TAAAAATAATAA---TTTTTGGATTATTCAAT---AAAAAAAAATAGGAATACTTGT---------------------------------------------------------------------AAATA---CAAAATA-----AAA-GATTTACCTTATCGTTGTTTCAGTTTGAAGATGGGG-AGGATTTT--T--------TCCCC-ATCTTCA--T----------GTTA----------TA-------AT-------ATA-----------GAA-TAAT---------------C----------AAAA------------TTTGGATCTATTTTTT-CTAT-------CTGTTTTCTA-GTTTAGTTATGTTCATTAA-----------TTTA---------
			-------------------A-T-----ATTTAAT-----C-A----------------A-------------------------ATTA-----GATTTTTT-GAATTCTATCGCTTGAT-GGAGGTAAACCTTTCT-----AGTTCCAAGAGCTCAAGCATAAAAAAATCAAATCCAAGAAAACCACAAAATCCTAAA-TGAAAATCATGAACCCTCAATGCGTTCTTTGAATGG-ATTTTTCTT------CAGCAATGTAAACATTT--CT----------------------------------------------------------------------GAAAAAA-----------------------------ACTATA--TA-----------GTAT-----A--------CTGCATTTAGTTATT---CAATCTCGA-------------------CGATTTTT-TAATCATAGATTATTATAAGT
		</sequence>
		<sequence>
			<taxon idref="Galium_baillonii_52M"/>
			????????TTAAT------AAAGAAACTAGTTTTACGAAAATTTAAATTATCGAATTCAAACCAAGAACAAATAGCCGAT---AGCGAGTCGATCGATTAATTCAAATTAATTCAATAAGACATGAGAGGTAACAACCCATTTGATTGTTATCATT---------------CAACTGAATC---------CAATTT------AATTGTTTC-----------------------------------AATAAA------GAAACAGGGAATTTGAA--------------------------------------GTGGATG-------------AATAAGAATCTT-----GAGAAAGCCTTT-CATTTGTTGAGC-----------ATTCATAGAAAATCCCACCTA-TAT--------TATCTA-T----------A-TCT-AT--------------------------------------A-----------G-AATT--------------CGAACCCGAGCTCTATTTACATTACGATTCATTAAGTTCTATCCGA-------CTCAAAAAAAA------GGTAAGT-TGGGTTGCGTTATATATATGAAAGGGTATACAATAATGATGTATTTGGCA-AATCATATGGT-CTAAGAATCAAACATTCTGATTAGTTGATAAT---TTT-AGTATT--------GGTTGGGAATCTTTCAC----AAGATTCCCGTGAAAAATTGCATTAACAACGAATTCGTGTCGAGTAGACCTTG-TTGTTGTGAGAATTCTTAATTCATGAGTTGTAGGGAGGGATTT---AT------GTCACCACAAACAGAGACTAAAGCAGGTGTTGGATTCAAAGCTGGTGTTAAAGAGTACAAATTAACTTATTATACTCCTGAATACGAAACCAAAGATACTGATATTTTGGCAGCATTCCGAGTAACTCCTCAACCGGGAGTTCCGCCGGAAGAA??GGGGGCCGCGGTA?????????????????????????????????????????????????????????????????????????????????????????????????????????????????????????????????????????????????????????????????????????????????????????????????????????????????????????????????????????????????????????????????????????????????????????????????????????????????????????????????????????????????????????????????????????????????????????????????????????????????????????????????????????????????????????????????????????????????????????????????????????????????????????????????????????????????????????????????????????????????????????????????????????????????????????????????????????????????????????????????????????????????????????????????????????????????????????????????????????????????????????????????????????????????????????????????????????????????????????????????????????????????????????????????????????????????????????????????????????????????????????????????????????????????????????????????????????????????????????????????????????????????????????????????
			?????????????????????????????????????????????????????????????????????????????????????????????????????????????????????????????????????????????????????????????????????????????????????????????????????????????????????????????????????????????????????????????????????????????????????????????????????????????????????????????????????????????????????????????????????????????????????????????????????????????????????????????????????????????????????????????????????????????????????????????????????????????
		</sequence>
		<sequence>
			<taxon idref="Galium_blinii_115"/>
			--------------------------------TTACGAAAATTTAAATTATCGAATTCAAACCAAGAACAAATAGCCGAT---AGCGAGTCGATCGATTAATTCAAGTTAATTGAATAAGACATGAGAGGTAACAACCCATTTGATTGTTATCATT---------------CAATTGAATC---------CAATTT------AATTGTTTC-----------------------------------AATAAA------GAAACAGGGAATTTGAA--------------------------------------GTGGATG-------------AATAAGAATCTT-----GAGAAAGCCTTT-CATTTGTTTAGC-----------ATTCATAGAAAATCCCACCTA-TAT--------TATCTA-T----------A-TCT-AT--------------------------------------A-----------G-AATT--------------CGAACCCGAGCTCTATTTACATTACGATTCATTAAGTTCTATCCGA-------CTCAAAAAAAAA-----GGTAAGT-TGGGTTGCGTTATATATATGAAAGGGTATACAATAATGATGTATTTGGCA-AATCATATGGT-CTAAGAATCAAACATTCTGATTGGTTGATAAT---TTT-TGTATT--------GGTTGGGAATCTT----GTGAAAGATTCCCGTGAAAAATTGCATTAAGAACGAATTCGTGTCGAGTAGACCTTG-TTGTTGTGAGAATTCTTAATTCATGAGTTGTAGGGAGGGATTT---AT------GTCACCACAAACAGAGACTAAAGCAGGTGTTGGATTCAAAGCTGGTGTTAAAGAGTACAAATTAACTTATTATACTCCTGAATACGAAACCAAAGATACTGATATTTTGGCAGCATTCCGAGTAACTCCTCAACCAGGAGTTCCGGCGGAAGAAGC-GGG---------AAAGGGGGGGTATTGGACAGCGTTAAAAGCTTTTTCGTTAGGGAAATCCCTTTTTACCGGCAATTCAAAAA-GTTTTTTTGTACAGCAAACAACTAA-------------GT------AA---------------------------T---------------AA------G---------------------------------------------------------------GGTTGGAAAAATA-GCAATCCATTCAAAA-AA---------------AGGACCTCC-AA-CCTTA----------TT---TTT-ATTTT--------------AT---------------------ATA-----------------------C-------------------AA-------AA-T------AAAAA-------TTATATAAAATTATAAAAATCCATT-AT-------GCATTAT---CT-G-TGAATTGGG-CTAATCAATCTGAAATGTAACTCAACTC-AT-TCTTT-CTAT--------------------TTT--------------------TAAAAATAATAA---TTTTTGGATTATTCAAT---AAAAAAAAATAGGAATACTTGT---------------------------------------------------------------------AAATA---CAAAATA-----AAA-GATTTACCTTATCGTTGTTTCAGTTTGAAGATGGGG-AGGATTTT--T--------TCCCC-ATCTTCA--T----------GTTA----------TA-------AT-------ATA-----------GAA-TAAT---------------C----------AAAA------------TTTGGATCTATTTTTT-CTAT-------CTGTTTTCTA-GTTTAGTTATGTTCATTAA-----------TTTA---------
			-------------------A-T-----ATTTAAT-----C-A----------------A-------------------------ATTA-----GATTTTTT-GAATTCTATCGCTTGAT-GGAGGTAAACCTTTCT-----AGTTCCAAGAGCTCAAGCATAAAAATATCAAATCCAAGAAAACCACAAAATCCTAAA-TGAAAATCATGAACCCTCAATGCGTTCTTTGAATGG-ATTTTTCTT------CAGCAATGTAAACATTT--CT----------------------------------------------------------------------GAAAAAA-----------------------------ACTATA--TA-----------GTAT-----A--------CTGCATTTAGTTATT---CAATCTCGA-------------------CGATTTTT-TAATCATAGATTATTATAAGT
		</sequence>
		<sequence>
			<taxon idref="Galium_blinii_37"/>
			--------------------------------TTACGAAAATTTAAATTATCGAATTCAAACCAAGAACAAATAGCCGAT---AGCGAGTCGATCGATTAATTCAAGTTAATTCAATAAGACATGAGAGGTAACAACCCATTTGATTGTTATCATT---------------CAATTGAATC---------CAATTT------AATTGTTTC-----------------------------------AATAAA------GAAACAGGGAATTTGAA--------------------------------------GTGGATG-------------AATAAGAATCTT-----GAGAAAGCCTTT-CATTTGTTTAGC-----------ATTCATAGAAAATCCCACCTA-TAT--------TATCTA-T----------A-TCT-AT--------------------------------------A-----------G-AATT--------------CGAACCCGAGCTCTATTTACATTACGATTCATTAAGTTCTATCCGA-------CTCAAAAAAAA------GGTAAGT-TGGGTTGCGTTATATATATGAAAGGGTATACAATAATGATGTATTTGGCA-AATCATATGGT-CTAAGAATCAAACATTCTGATTAGTTGATAAT---TTT-TGTATT--------GGTTGGGAATCTT----GTGAAAGATTCCCGTGAAAAATTGCATTAACAACGAATTCGTGTCGAGTAGACCTTG-TTGTTGTGAGAATTCTTAATTCATGAGTTGTAGGGAGGGATTT---AT------GTCACCACAAACAGAGACTAAAGCAGGTGTTGGATTCAAAGCTGGTGTTAAAGAGTACAAATTAACTTATTATACTCCTGAATACGAAACCAAAGATACTGATATTTTGGCAGCATTCCGAGTAACTCCTCAACCGGGAGTTCCGCCGGAAGAAGC-GGG---------?????????????????????????????????????????????????????????????????????????????????????????????????????????????????????????????????????????????????????????????????????????????????????????????????????????????????????????????????????????????????????????????????????????????????????????????????????????????????????????????????????????????????????????????????????????????????????????????????????????????????????????????????????????????????????????????????????????????????????????????????????????????????????????????????????????????????????????????????????????????????????????????????????????????????????????????????????????????????????????????????????????????????????????????????????????????????????????????????????????????????????????????????????????????????????????????????????????????????????????????????????????????????????????????????????????????????????????????????????????????????????????????????????????????????????????????????????????????????????????????????????????????????????????????????
			?????????????????????????????????????????????????????????????????????????????????????????????????????????????????????????????????????????????????????????????????????????????????????????????????????????????????????????????????????????????????????????????????????????????????????????????????????????????????????????????????????????????????????????????????????????????????????????????????????????????????????????????????????????????????????????????????????????????????????????????????????????????
		</sequence>
		<sequence>
			<taxon idref="Galium_boreale_R286M"/>
			CATAATAATTAAT------AAAGAAACTAGTTTTACGAAAATTTAAATTATCGAATTCAAACCAAGAACAAATAGCCGAT---AGCGAGTCGATCGATTAATTCAAATTAATTCAATAAGACATGAGAGGTAACAACCCATTTGATTGTTATCATT---------------CAACTGAATC---------CAATTT------AATTGTTTC-----------------------------------AATAAA------GAAACAGGGAATTTGAA--------------------------------------GTGGATG-------------AATAAGAATCTT-----GAGAAAGCCTTT-CATTTGTTGAGC-----------ATTCATAGAAAATCCCACCCA-TAT--------TATCTA-T----------A-TCT-AT--------------------------------------A-----------G-AATT--------------CGAACCCGAGCTCTATTTACATTACGATTCATTAAGTTCTATCCGA-------CTCAAAAAAAA------GGTAAGT-TGGGTTGCGTTATATATATGAAAGGGTATACAATAATGATGTATTTGGCA-AATCATATGGT-CTAAGAATCAAACATTCTGATTAGTTGATAAT---TTT-AGTATT--------GGTTGGGAATCTTTCAC----AAGATTCCCGTGAAAAATTGCATTAACAACGAATTCGTGTCGAGTAGACCTTG-TTGTTGTGAGAATTCTTAATTCATGAGTTGTAGGGAGGGATTT---AT------GTCACCACAAACAGAGACTAAAGCAGGTGTTGGATTCAAAGCTGGTGTTAAAGAGTACAAATTAACTTATTATACTCCTGAATACGAAACCAAAGATACTGATATTTTGGCAGCATTCCGAGTAACTCCTCAACCGGGAGTTCCGCCGGAAGAAGCGGGGGCCGCGGTA?????????????????????????????????????????????????????????????????????????????????????????????????????????????????????????????????????????????????????????????????????????????????????????????????????????????????????????????????????????????????????????????????????????????????????????????????????????????????????????????????????????????????????????????????????????????????????????????????????????????????????????????????????????????????????????????????????????????????????????????????????????????????????????????????????????????????????????????????????????????????????????????????????????????????????????????????????????????????????????????????????????????????????????????????????????????????????????????????????????????????????????????????????????????????????????????????????????????????????????????????????????????????????????????????????????????????????????????????????????????????????????????????????????????????????????????????????????????????????????????????????????????????????????????????
			?????????????????????????????????????????????????????????????????????????????????????????????????????????????????????????????????????????????????????????????????????????????????????????????????????????????????????????????????????????????????????????????????????????????????????????????????????????????????????????????????????????????????????????????????????????????????????????????????????????????????????????????????????????????????????????????????????????????????????????????????????????????
		</sequence>
		<sequence>
			<taxon idref="Galium_bungei_34"/>
			--------------------------------TTACGAAAATTTAAATTATCGAATTCAAACCAAGAACAAATAGCCGAT---AGCGAGTCGATCGATTAATTCAAATTAATTCAATAAGACATGAGAGGTAACAACCCATTTGATTGTTATCATT---------------GAACCGAATC---------CAATTT------AATTGTTTC-----------------------------------AATAAA------GAAACAGGGAATTTGAA--------------------------------------GTGGATG-------------AATAAGAATCTT-----GAGAAAGCCTTT-CATTTGTTGAGC-----------ATTCATAGAAAATCCCACCTA-TAT--------TATCTA-T----------A-TCT-AT--------------------------------------A-----------G-AATT--------------CGAACCCGAGCTCTATTTACATTACGATTCATTAAGTTCTATCCGA-------CTCAAAAAAAA------GGTAAGT-TGGGTTGCGTTATATATATGAAAGGGTATACAATAATGATGTATTTGGCA-AATCATATGGT-CTAAGAATCAAACATTCTGATTAGTTGATAAT---TTT-AGTATT--------GGTTGGGAATCTTTCAC----AAGATTCCCGTGAAAAATTGCATTAACAACGAATTCGTGTCGAGTAGACCTTG-TTGTTGTGAGAATTCTTAATTCATGAGTTGTAGGGAGGGATTT---AT------GTCACCACAAACAGAGACTAAAGCAGGTGTTGGATTCAAAGCTGGTGTTAAAGAGTACAAATTAACTTATTATACTCCTGAATACGAAACCAAAGATACTGATATTTTGGCAGCATTCCGAGTAACTCCTCAACCGGGAGTTCCGCCGGAAGAAGC-GGG---------AAAGGGGGGATATTGGACAGCGTTAAAAGCCTTTTCGTTAGGGAAATCCCTTTTTACCGGGAATTCAAAAA-GTTTTTTTGTACAGCAAACAACTAA-------------GT------AA---------------------------T---------------AA------G---------------------------------------------------------------GGTTGGAAAAATA-GTAATCCATTCAAAA-AA---------------AGGCCCTCC-CA-CCTTC----------AT---TTTT-TTTT--------------AT---------------------ATA-----------------------C-------------------AA-------AA-T------ATAAA-------TTATATAAAATTATAAAAATCCATT-AT-------GCATTAT---CTAG-TGAATTGGG-CTAATCAATCTGAAATGTAACTCAACAC-GT-TCTTTACTAT--------------------TTT------------ACTATTTTTAAAAATAATAA---TTTTTGGATTATTCAAT---------AAATAGGAATACTTGTTTT------GGT------AATAAA-------------CTA---------------------------AAAAATA---CAAGATA----GAAA-GATTTACCCT-TCTTTGTCTCAGTTTGAAGATGGGG-A----------AAAAAGCCTCCCC-ATCTTCA--T----------GTTA----------TA-------AT-------ATA-----------GAA-TAAT---------------C----------AAAA------------TTTGGATCTCTTTTTT-CTAT-------CTGTTTTCTA-GTTTAGTTATGTTCATTAA-----------TTTA---------
			-------------------A-T-----ATTTCAT-------------------------------------------------------------TTTT---GAATTCTATCGCTTGAT-GGAGGTAAACCTTTCT-----AGTTCCAAGAGCTCAAGCATAAAA-TAAAAAATCCAAGAAAACCACAAAACCCTAAA-TGAAAATAACGAACCCTCAACTCGTTCTTTGAATGG-ATTTTTATT------CAGCAATGTAAACGTTT--CT----------------------------------------------------------------------GAAAAAAA----------------------------AGTATA--TA-----------GTAT-----A--------CTCCATTTAGTTATT---CAATCTCGA-------------------CGATTTTT-TAATCATAGATTATTATAAGT
		</sequence>
		<sequence>
			<taxon idref="Galium_bungei_yunnanense_148"/>
			--------------------------------TTACGAAAATTTAAATTATCGAATTCAAACCAAGAACAAATAGCCGAT---AGCGAGTCGATCGATTAATTCAAATTAATTCAATAAGACATGAGAGGTAACAACCCATTTGATTGTTATCATT---------------GAACCGAATC---------CAATTT------AATTGTTTC-----------------------------------AATAAA------GAAACAGGGAATTTGAA--------------------------------------GTGGATG-------------AATAAGAATCTT-----GAGAAAGCCTTT-CATTTGTTGAGC-----------ATTCATAGAAAATCCCACCTA-TAT--------TATCTA-T----------A-TCT-AT--------------------------------------A-----------G-AATT--------------CGAACCCGAGCTCTATTTACATTACGATTCATTAAGTTCTATCCGA-------CTCAAAAAAAA------GGTAAGT-TGGGTTGCGTTATATATATGAAAGGGTATACAATAATGATGTATTTGGCA-AATCATATGGT-CTAAGAATCAAACATTCTGATTAGTTGATAAT---TTT-AGTATT--------GGTTGGGAATCTTTCAC----AAGATTCCCGTGAAAAATTGCATTAACAACGAATTCGTGTCGAGTAGACCTTG-TTGTTGTGAGAATTCTTAATTCATGAGTTGTAGGGAGGGATTT---AT------GTCACCACAAACAGAGACTAAAGCAGGTGTTGGATTCAAAGCTGGTGTTAAAGAGTACAAATTAACTTATTATACTCCTGAATACGAAACCAAAGATACTGATATTTTGGCAGCATTCCGAGTAACTCCTCAACCGGGAGTTCCGCCGGAAGAAGC-GGG---------AAAGGGGGGATATTGGACAGCGTTAAAAGCCTTTTCGTTAGGGAAATCCCTTTTTACCGGGAATTCAAAAA-GTTTTTTTGTACAGCAAACAACTAA-------------GT------AA---------------------------T---------------AA------G---------------------------------------------------------------GGTTGGAAAAATA-GTAATCCATTCAAAA-AA---------------AGGCCCTCC-CA-CCTTA----------AT---TTTT-TTTT--------------AT---------------------ATA-----------------------C-------------------AA-------AA-T------AAAAA-------TTATATAAAATTATAAAAATCCATT-AT-------GCATTAT---CTAG-TGAATTGGG-CTAATCAATCTGAAATGTAACTCAACAC-GT-TCTTTACTAT--------------------TTT------------ACTATTTTTAAAAATAATAA---TTTTTGGATTATTCAAT---------AAATAGGAATACTTGTTTT------GGT------AATAAA-------------CTA---------------------------AAAAATA---CAAGATA----GAAA-GATTTACCCT-TCTTTGTCTCAGTTTGAAGATGGGG-A----------AAAAAGCCTCCCC-ATCTTCA--T----------GTTA----------TA-------AT-------ATA-----------GAA-TAAT---------------C----------AAAA------------TTTGGATCTCTTTTTT-CTAT-------CTGTTTTCTA-GTTTAGTTATGTTCATTAA-----------TTTA---------
			-------------------A-T-----ATTTCAT-------------------------------------------------------------TTTT---GAATTCTATCGCTTGAT-GGAGGTAAACCTTTCT-----AGTTCCAAGAGCTCAAGCATAAAA-TATAAAATCCAAGAAAACCACAAAACCCTAAA-TGAAAATAACGAACCCTCAACTCGTTCTTTGAATGG-ATTTTTATT------CAGCAATGTAAACGTTT--CT----------------------------------------------------------------------GAAAAAAA----------------------------AGTATA--TA-----------GTAT-----A--------CTCCATTTAATTATT---CAATCTCGA-------------------CGATTTTT-TAATCATAGATTATTATAAGT
		</sequence>
		<sequence>
			<taxon idref="Galium_californicum_111M"/>
			????????TTAAT------AAAGAAAATAGTTTTACGAAAA----AATTATCGAATTCAAACCAAGAACAAATAGCCGAT---AGCGAGTCGATCGATTAATTCAAATTAATTCAATAAGACATGAGAGGTAACAACCCATTTGATTGTTATCATT---------------CAACTGAATC---------CAATTT------AATTGTTTC-----------------------------------AATAAA------GAAACAGGGAATTTGAA--------------------------------------GTGGATG-------------AATAAGAATCTT-----GAGAAAGCCTTT-CATTTGTTGAGC-----------ATTCATAGAAAATCCCACCTA-TAT--------TATCTA-T----------A-TCT-AT--------------------------------------A-----------G-AATT--------------CGAACCCGAGCTCTATTTACATTACGATTCATTAAGTTCTATCCGA-------CTCAAAAAAAA------GGTAAGT-TGGGTTGCGTTATATATATGAAAGGGTATACAATAATGATGTATTTGGCA-AATCATATGGT-CTAAGAATCAAACATTCTGATTAGTTGATAAT---TTT-AGTATT--------GGTTGGGAATCTTTCAC----AAGATTCCCGTGAAAAAGTGCATTAACAACGAATTCGTGTCGAGTAGACCTTG-TTGTTGTGAGAATTCTTAATTCATGAGTTGTAGGGAGGGATTT---AT------GTCACCACAAACAGAGACTAAAGCAGGTGTTGGATTCAAAGCTGGTGTTAAAGAGTACAAATTAACTTATTATACTCCTGAATACGAAACCAAAGATACTGATATTTTGGCAGCATTCCGAGTAACTCCTCAACCGGGAGTTCCGCCGGAAGAA??GGGGGCCGCGGTA?????????????????????????????????????????????????????????????????????????????????????????????????????????????????????????????????????????????????????????????????????????????????????????????????????????????????????????????????????????????????????????????????????????????????????????????????????????????????????????????????????????????????????????????????????????????????????????????????????????????????????????????????????????????????????????????????????????????????????????????????????????????????????????????????????????????????????????????????????????????????????????????????????????????????????????????????????????????????????????????????????????????????????????????????????????????????????????????????????????????????????????????????????????????????????????????????????????????????????????????????????????????????????????????????????????????????????????????????????????????????????????????????????????????????????????????????????????????????????????????????????????????????????????????????
			?????????????????????????????????????????????????????????????????????????????????????????????????????????????????????????????????????????????????????????????????????????????????????????????????????????????????????????????????????????????????????????????????????????????????????????????????????????????????????????????????????????????????????????????????????????????????????????????????????????????????????????????????????????????????????????????????????????????????????????????????????????????
		</sequence>
		<sequence>
			<taxon idref="Galium_canum_8"/>
			--------------------------------TTACGAAAATTTAAATTATCGAATTCAAACCAAGAACAAATAGCCGAT---AGCGAGTCGATCGATTAATTCAAGTTAATTCAATAAGACATGAGAGGTAACAACC---------GTTATCATT---------------CAATTGAATT---------CAATTT------AATTGTTTC-----------------------------------AATAAA------GAAACAGGGAATTTGAG--------------------------------------GTGGATG-------------AATAGGAATCTT-----GAGAAAGCCTTT-CATTTGTTTAGC-----------ATTCATAGAAAATTCCACCTA-TAT--------TATCTA-T----------A-TCT-AT--------------------------------------T-----------G-AATT--------------CGAACCCGAGCTCTATTTACATTACGATTCATTAAGTTCTATCCGA-------CTCCAAAAAAA------GGTAAGT-TGGGTTGCGTTATATATATGAAAGGGTATACAATAATGATGTATTTGGCA-AATCATATGGT-CTAAGAATCAACCATTCTGATTAGTTGATAAT---TTT-AGTATTTTAGTATTGGTTGGGAATCTT----GTGAAAGATTCCCGTGAAAAATTGCATTAACAACAAATTCGTGTCGAGTAGACCTTG-TTGTTGTGAGAATTCTTAATTCATGAGTTGTAGGGAGGGATTT---AT------GTCACCACAAACAGAGACTAAAGCAGGTGTTGGATTTAAAGCTGGTGTTAAAGAGTACAAATTAACTTATTATACTCCTGAGTACGAAACCAAAGATACTGATATTTTGGCAGCATTCCGAGTAACTCCTCAACCGGGAGTTCCGCCGGAAGAAGC-GGG---------AAAGGGGGGATATTGGACAGCGTTAAAAGCTTTTTCGTTAGGTAAATCCCTTTTTACCGGGAATTCAAAAA-GTTTTTTTGTACAGCAAACAACTAA-------------GT------AA---------------------------TT--------------AA------G---------------------------------------------------------------GGTTGAAAAAATA-GTAATCCAGTCAAAA-AA---------------GGGCCCTCC-TA-CCTTA----------AT---TTTTATTTT--------------AG---------------------ATA-----------------------C-------------------AA-------AA-T------AAAAA-------TTATATAAAATTATAAAAATTCATT-AT-------GCATTAG---CTAG-TGAATTGGG-CTAATCAATTGGAAATGTAACTTAACTC-GT-TCTTT-CTAT--------------------TTT--------------------TAAAAATAATAA---TTTTTGGATTATTCAAT-----AAAAAAATAGGAATACTTGTTTT------GGT------AACAAA-------------CTA---------------------------AAAAATA---CAAGATA----TAAA-GATTTACCTT-TCTTTGTCTCAGTTTGAAGATGGGG--GGCTTTT--T--------TACCC-ATCTTCACAT----------GTTC----------TA-------AT-------ATA-----------GAA-TAAT---------------C----------AAAAGAATAATCAAAATTTGGATCTCTTTTTT-CTAT-------CTGTTTTCTA-GTTTAGTTATGTTCATTAA-----------TTTA---------
			-------------------A-T-----------------C-A----------------A-------------------------AGTA-----GATTTTTT-GAATTCTATCGCTTGAT-GGAGGTAAACCTTTCT-----AGTTCCAAGAGCTCAAGCATAAAAATATAAAATCCAAGAAAAGCACAAAACCCTAAA-TGAAAATAACAAACCCTCGACTCGTTCTTTGAACGG-ATTTTTATT------CAGCAATGGAAACGTTT--CT----------------------------------------------------------------------GAAAAAAAA---------------------------AATATA--TA-------GCAAGCAT-----A--------CTGCATTTAGTTATT---TAATCTCGA-------------------CGATTTTT-TAACCATAGATTATTATAAGT
		</sequence>
		<sequence>
			<taxon idref="Galium_capense_71"/>
			--------------------------------TTACGAAAATTTAAATTATCGAATTCAAACCAAGAACAAATAGCCAAT---AGCGAGTCGATCGATTAATTCAAGTTAATTGAATAAGACATGAGAGGTAACAACCCATTTGATTGTTATCATT---------------CAATTGAATC---------CAATTT------AATTGTTTC-----------------------------------AATAAA------GAAACAGGTAATTTGAA--------------------------------------GTGGATG-------------AATAAGAATCTT-----GAGAAAGCCTTT-CATTTGTTTAGC-----------ATTCATAGAAAATCCCACCTA-TAT--------TATCTA-T----------A-TCT-AT--------------------------------------A-----------G-AATT--------------CGAACCCGAGCTCTATTTACATTACGATTCATTAAGTTCTATCCGA-------CTCAAAAAAAAA-----GGTAAGT-TGGGTTGCGTTATATATATGAAAGGGTATACAATAATGATGTATTTGGCA-AATCATATGGT-CTAAGAATCAAACATTCTGATTGGTTGATAAT---TTT-TGTATT--------GGTTGGGAATCTT----GTGAAAGATTCCCGTGAAAAATTGCATTAACAACGAATTCGTGTCGAGTAGACCTTG-TTGTTGTGAGAATTCTTAATTCATAAGTTGTAGGGAGGGATTT---AT------GTCACCACAAACAGAGACTAAAGCAGGTGTTGGATTCAAAGCTGGTGTTAAAGAGTACAAATTAACTTATTATACTCCTGAATACGAAACCAAAGATACTGATATTTTGGCAGCATTCCGAGTAACTCCTCAACCAGGAGTTCCGCCGGAAGAAGC-GGG---------AAAGGGGGGGTATTGGACAGCGTTAAAAGCTTTTTCGTTAGGGAAATCCCTTTTTACCGGCAATTCAAAAA-GTTTTTTTGTACAGCAAACAACTAA-------------GT------AA---------------------------T---------------AA------G---------------------------------------------------------------GGTTGGAAAAATA-GCAATCCATTCAAAA-AATAAAAAAAAAAA---AGGACCTCC-AA-CCTTA----------TT---TTT--TTTT--------------AT---------------------ATA-----------------------C-------------------AA-------AA-T------AAAAA-------TTATATAAAATTATAAAAATCCATT-AT-------GCATTAT---CTAA-TGAATTGGG-CTAATCAATCTGAAATGTAACTCAACTC-AT-TCTTT-CTAT--------------------TTT--------------------TAAAAATAATAA---TTTTTGGATTATTCAAT----AAAAAAAACAGGAATACTTGT---------------------------------------------------------------------AAATA---CAAAATA-----AAA-GATTTACCTTATCTTTGTTTCAGTTTGAAGATGGGG-AGGCTTTT--T--------TCC-C-ATCTTCA--T----------GTTA----------TA-------AT-------ATA-----------GAA-TAAT---------------C----------AAAA------------TTTGGATCTATTTTT--CTAT-------CTGTTTTCTA-GTTTAGTTATGTTCATTAA-----------TTTA---------
			-------------------A-T-----ATTTCAT-----C-A----------------A-------------------------ATTA-----GATTTTTT-GAATTCTATCGCTTGAT-GGAGGTAAACCTTTCT-----AGTTCCAAGAGCTCAAGCATAAAAATATCAAATCCAAGAAAACCACAAAATCCTAAA-TGAAAATCATGAACCCTCAATGCGTTCTTTGAATGG-ATTTTTCTT------CAGCAATGTAAACATTT--CT----------------------------------------------------------------------GAAAAAA-----------------------------ACTATA--TA-----------GTAT-----A--------CTGCATTTAGTTATT---CAATCTCGA-------------------CGATTTTT-TAATCATAGATTATTATAAGT
		</sequence>
		<sequence>
			<taxon idref="Galium_capitatum_11"/>
			--------------------------------TTACGAAAATTTAAATTATCGAATTCAAACCAAGAACAAATAGCCGAT---AGCGAGTCGATCGATTAATTCAAGTTAATTCAATAAGACATGAGAGGTAACAACCCATTTGATTGTTATCATT---------------CAATTGAATC---------CAATTT------AATTGTTTC-----------------------------------AATAAA------GAAACAAGGAATTTGAA--------------------------------------GTGGATG-------------AATAAGAATCTT-----GAGAAAGCGTTT-CATTTGTTTAGC-----------ATTCATAGAAAATCCCACCTA-TAT--------TATCTA-T----------A-TCT-AT--------------------------------------A-----------G-AATT--------------CGAACCCGAGCTCTATTTACATTACGATTCATTAAGTTCTATCCGA-------CTCAAAAAAAAA-----GGTAAGT-TGGGTTGCGTTACATATATGAAAGGGTATACAATAATGATGTATTTGGCA-AATCATATGGT-CTAAGAATTAAACATTCTGATTAGTTGATAAT---TTT-TGTATT--------GGTTGGGAATCTT----GTGAAAGATTCCAGTGAAAAATTGCATTAACAACGAATTCGTGTCGAGTAGACCTTG-TTATTGTGAGAATTCTTAATTCATGAGTT-TAGGGAGGGATTT---AT------GTCACCACAAACAGAGACTAAAGCAGGTGTTGGATTCAAAGCTGGTGTTAAAGAGTATAAATTAACTTATTATACTCCTGAATACGAAACCAAAGATACTGATATTTTGGCAGCATTCCGAGTAACTCCTCAACCGGGAGTTCCGCCGGAAGAAGC-AGG---------AAAGGGGGGATATTGGACAGCGTTAAAAGCTTTTTCGCTAGGGAAATCCCTTTTTACCGGCAATTCAAAAA-GTTTTTTTGTACAGCAAACAACTAA-------------GT------AA---------------------------T---------------AA------GGAAATTAAA------------------------------------------------------GGTTGGAAAAATA-GCAATCCATTCAAAA-A-----------------GGACCTCC-AA-CCTTG----------TT---TTT-ATTTT--------------AT---------------------ATA-----------------------C-------------------AA-------AA--------------------TTATATAAAATTATAAAAATTCATT-AT-------GCATTAT---CTAG-TGAATTGGG-CTAATCAATCTGAAATGTAACTCAACCC-ATATCTTT-CTAT--------------------TTT--------------------TAAAAATAATAA---TTTTTGGATTATTCAAT----AAAAAAAATAGGAATACTTGTTTT------AGT------AATAAA-------------CTA---------------------------ATAAATA---CAAAATA-----AAA-GATTTACCTT-TCTTTGTTTCAGTTTGAAGATGGGG-AGGCTTTT--T--------TCCCC-ATCTTCG--T----------GTTA----------TA-------AC-------ATA-----------GAA-TACT---------------C----------AAAA------------TTTAGATCTATTTTTT-ATAT-------CTGTTTTCTA-GTTTAGTTATGTTCATTAA-----------TTTA---------
			-------------------A-T-----------------CTA----------------A-------------------------AGTA-----GATTTTTT-GCATTCTATCGCTTGAT-GGAGGTAAACCTTTCT-----AGTTCCAAGAGCTCAAGCATAAAAATATCAAATCCAAGAAAACCACAAAATCCAAAA-TCAAAATAATGAACCCTCAACTCGTTCTTTGAATGG-ATTTTTATT------CAGCAATGTAAACGTTT--CT----------------------------------------------------------------------GAAAA-------------------------------AATATA--TA-----------GTAT-----A--------CTGCATTTAGTTATTATTCAATCTCGA-------------------CGATTTTT-TAATAATAGATTATTATAAGT
		</sequence>
		<sequence>
			<taxon idref="Galium_ceratopodum_19"/>
			--------------------------------TTACGAAAATTTAAATTATCGAATTCAAACCAAGAACAAATAGCCGAT---AGCGAGTCGATCGATTAATTCAAGTTAATTCAATAAGACATGAGAGGTAACAACCCATTTGATTGTTATCATG---------------CAATTGAATC---------TAATTT------AATAGTTTC-----------------------------------GATAAA------GAAACATGGAATTTGGA--------------------------------------GTGGATG-------------AATAAGAATCTT-----GAGAAAGCCTTT-CATTTGTTTAGC-----------ATTCATAGAAAATCCCACCTA-TAT--------TATCTA-T----------A-TCT-AT--------------------------------------A-----------G-AATT--------------CGAACCCGAGCTCTATTTACATTACGATTCATTAAGTTCTATCCGA-------CTCAAAAAAAAA-----GGTAAGT-TGGGTTGCGTTATATATATGAAAGGGTATACAATAATGATGTATTTGGCA-AATCATATGGT-CTAAGAATCAAAGATTCTGATTAGTTGATAAT---TTT-TATATA--------GGTTGGGAATCTTTCAC----AAGATTCCCGTGAAAAATTGCATTAACAACAAATTCGTGTCGAGTAGACCTTG-TTATTGTGAAAATTCTTAATTCATGAGTTGTAGGGAGGGTTTT---AT------GTCACCACAAACAGAGACTAAAGCGGGTGTTGGATTCAAAGCTGGTGTTAAAGAGTATAAATTAACTTATTATACTCCTGAATACGAAACCAAAGATACTGATATTTTGGCAGCATTCCGAGTAACTCCTCAACCGGGAGTTCCGCCGGAAGAAGC-GGG---------AAAGGGGGGGAATTGGACAGCAGTAAAAGCTTTTTCGCTAGGGAAATCCCTTTTTACCGGCAATTCAAAAA-GTTTTTTTGTACAGCGAACTACTAA-------------GT------AA---------------------------CT--------------AA------G-TGAT-AAG------------------------------------------------------GATTGGAAAAATA-GCAATCCATTCAAAA-AA---------------AGAACCTCC-AA-CCTAA----------TT---TTT-ATTTT--------------AT---------------------ATA-----------------------C-------------------AA-------AAAT------CTAAA-------TTTTATAAAATTATAAAAATCCATT-AT-------GCATTAT---CTAG-GGAATTGGG-CTAATCAATCTGAAATGTAACACAACTC-AA-CCTTT-CTAT--------------------TTTTTTTTTTTTTTT--------------TAATAA---TTTTTGGATTATTCAAT---AAAAAAAAAAAGGAATACTTGTTTT------AGT------AATAAA-------------CTA---------------------------AGAAATA---CAAAATA-----AAA-GATTTACATT-TCTTTGTTTCAGTTTGAAGATGGGG-AGGCTTTT--T--------TCCC--ATCTTCA--T----------ATTA----------TA-------AT-------ATA-----------GAA-TAAT---------------A----------AAAA------------TTTGGATCTATTTTTT-CTAT-------CTGTTTTCTA-GTTTAGCGATGTTCATTAT-----------TTTA---------
			-------------------A-T-----ATTTAAT-----C-A----------------A-------------------------AGTA-----GATTTTTT-GAATTCTATCGCTTGAT-GGAGGTAAACCTTTCT-----AGTTCCAAGAGCTCAAGCATAAAAATATCAAATCCAAGAAAACCACAAAATCCTAAA-TGAAAATAATGAACCCTCAACTCGTTCTTTGAATGA-ATTTTTATT------CAGCAATGTAAACGTGT--CT----------------------------------------------------------------------GAAAAAAAAA--------------------------TATATA--TATATA-------GTAT-----A--------CTGCATTTAGTTATT---CAATCTCGA-------------------CGATTTTT-TAATCATAGATTATTATAAGT
		</sequence>
		<sequence>
			<taxon idref="Galium_ciliare_29"/>
			--------------------------------TTACGAAAATTTAAATTATCGAATTCAAACCAAGAACAAATAGCCGAT---AGCGAGTCGATCGATTAATTCAAATTAATTCAATAAGACATGAGAGGTAACAACCCATTTGATTGTTATCATT---------------CAACCGAATC---------TAATTT------AATTGTTTC-----------------------------------AATAAA------GAAACAGGGAATTTGAA--------------------------------------GTGGATG-------------AATAAGAATCTT-----GAGAAAGCCTTT-CATTTGTTGAGC-----------ATTCATAGAAAATCCCACCTA-TAT--------TATCTA-T----------A-TCT-AT--------------------------------------A-----------G-AATT--------------CGAACCCGAGCTCTATTTACATTACGATTCATTAAGTTCTATCCGA-------CTCAAAAAAAAA-----GGTAAGT-TGGGTTGCGTTATATATATGAAAGGGTATACAATAATGATGTATTTGGCA-AATCATATGGT-CTAAGAATCAAACATTCTGATTAGTTGATAAT---TTT-AGTATT--------GGTTGGGAATCTTTCAC----AAGATTCCCGTGAAAAATTGCATTAACAACGAATTCGTGTCGAGTAGACCTTG-TTGTTGTGAGAATTCTTAATTCATGAGTTGTAGGGAGGGATTT---AT------GTCACCACAAACAGAGACTAAAGCAGGTGTTGGATTCAAAGCTGGTGTTAAAGAGTACAAATTAACTTATTATACTCCTGAATACGAAACCAAAGATACTGATATTTTGGCAGCATTCCGAGTAACTCCTCAACCGGGAGTTCCGCCGGAAGAAGC-GGG---------AAAGGGGGGATATTGGACAGCGTTAAAAGCCTTTTCGTTAGGGAAATCCCTTTTTACCGGGAATTCAAAAA-GTTTTTTTGTACAGCAAACAACTAA-------------GT------AA---------------------------T---------------AA------G---------------------------------------------------------------GGTTGGAAAAATA-GTAATCCATTCAAAA-AA---------------AGGCCCTCC-CA-CCTTAA---------AT---TTTT-TTTT--------------AT---------------------ATA-----------------------C-------------------AA-------AA-T------AAAAA-------TTATATAAAATTATAAAAATCCATT-AT-------GCATTAT---CTAG-TGAATTGGG-CTAATCAATCTGAAATGTAACTCAACAC-GT-TCTTTACTAT--------------------TTT--------------------TAAAAATAATAA---TTTTTGGATTATTCAAT---------AAATAGGAATACTTGTTTT------GGT------AATAAA-------------CTA---------------------------AAAAATA---CAAGATA----TAAA-GATTTACCCT-TCTTTGTCTCAGTTTGAAGATGGGG-AGGCTTTT--T--------TCCCC-ATCTTCA--T----------GTTA----------TA-------AT-------ATA-----------GAA-TAAT---------------C----------AAAA------------TTTGGATCTCTTTTTT-CTAT-------CTGTTTTCTA-GTTTAGTTATGTTCATTAA-----------TTTA---------
			-------------------A-T-----ATTTAAT-------------------------------------------------------------TTTT---GAATTCTATCGCTTGAT-GGAGGTAAACCTATCT-----AGTTCCAAGAGCTCAAGCATAAAA-TATAAAATCCAAGAAAATCACAAAACCCTAAA-TGAAAATAACGAACCCTCAACTCGTTCTTTGAATGG-ATTTTTATT------CAGCAATGTAAACGTTT--CT----------------------------------------------------------------------GAAAAAAA----------------------------AGTATA--TA-----------GTAT-----A--------CTCCATTTAGTTATT---CAATCTCGA-------------------CGATTTTT-TAATCATAGATTATTATAAGT
		</sequence>
		<sequence>
			<taxon idref="Galium_circaezans_20"/>
			--------------------------------TTACGAAAATTTAAATTATCGAATTCAAACCAAGAACAAATAGCCGAT---AGCGAGTCGATCGATTAATTCAAATTAATTCAATAAGACATGAGAGGTAACAACCCATTTGATTGTTATCATT---------------CAACTGAATC---------CAATTA------AATTGTTTC-----------------------------------AATAAA------GAAACAGGGAATTTGAA--------------------------------------GTGGATG-------------AATAAGAATCTT-----GAGAAAGCCTTT-CATTTGTTGAGC-----------ATTCATAGAAAATCCCACCTA-TAT--------TATCTA-T----------A-TCT-AT--------------------------------------A-----------G-AATT--------------CGAACCCGAGCTCTATTTACATTACGATTCATTAAGTTCTATCCGA-------CTCAAAAAAAA------GGTAAGT-TGGGTTGCGTTATATATATGAAAGGGTATACAATAATGATGTATTTGGCA-AATCATATGGT-CTAAGAATCAAACATTCTGATTAGTTGATAAT---TTT-AGTATT--------GGTTGGGAATCTTTCAC----AAGATTCCCGTGAAAAATTGCATTAACAACGAATTCGTGTCGAGTAGACCTTG-TTGTTGTGAGAATTCTTAATTCATGAGTTGTAGGGAGGGATTT---AT------GTCACCACAAACAGAGACTAAAGCAGGTGTTGGATTCAAAGCTGGTGTTAAAGAGTACAAATTAACTTATTATACTCCTGAATACGAAACCAAAGATACTGATATTTTGGCAGCATTCCGAGTAACTCCTCAACCGGGAGTTCCGCCGGAAGAAGC-GGG---------AAGGGGGGGATATTGGACGGCGTTAAAAGCCTTTTCGTTAGGGAAATCCCTTTTTACCGGGAATTCAAAAA-GTTTTTTTGTACAGCAAACAACTAA-------------GT------AA---------------------------TTT-------------AA------G---------------------------------------------------------------GGTTGGAAAAATA-GTAATCCATTCAAAA-AA---------------AGGCCCTCC-CA-CCTTA----------AT---TTTT-TTTT--------------AT---------------------ATA-----------------------C-------------------AA-------AA-T------AAAAA-------TTATATAAAATTATAAAAATCCATT-AT-------GCATTAT---CTAG-TGAATTGGG-CTAATCAATCTGAAATGTAACTCAACTC-GT-TCTTTACTAT--------------------TTT--------------------TAAAAATAATAA---TTTTTGGATTATTCAAT---------AAATAGGAATACTTGTTTT------GGT------AATAAA-------------CTA---------------------------AAAAATA---CAAGATA----TAAA-GATTTACTCT-TCTTTGTCTCAGTTTGAAGATGGGG-A----------AAAAAGCCTCCCC-ATCTTCA--T----------GTTA----------TA-------AT-------ATA-----------GAA-TAAT---------------C----------AAAA------------TTTGGATCTCTTTTTT-CTAT-------CTGTTTTCTA-GTTTAGTTATGTTCATTCA-----------TTTA---------
			-------------------A-T-----ATTTAAT-------------------------------------------------------------TTTT---GAATTCTATCGCTTGAT-GGAGGTAAACCTTTCT-----AGTTCCAAGAGCTCAAGCATAAAA-TAAAAAATCCAAGAAAACCACAAAAACCTAAA-TGAAAATAACGAACCCTTAACTCGTTCTTTGAATGG-ATTTTTATT------CAGCAATGTAAACGTTT--CT----------------------------------------------------------------------GAAAAAAA----------------------------CGTATA--TA-----------GTAT-----A--------CTCCATTTAGTTATT---CAATCTCGA-------------------CGATTTTT-TAATCATAGATTATTATAAGT
		</sequence>
		<sequence>
			<taxon idref="Galium_corrudifolium_31M"/>
			CATAATAATTAAT------AAAGAAAATAGTTTTACGAAAATTTAAATTATCGAATTCAAACCAAGAACAAATAGCCAAT---AGCGAGTCGATCGATTAATTCAAGTTAATTGAATAAGACATGAGAGGTAACAACCCATTTGATTGTTATCATT---------------CAATTGAATC---------CAATTT------AATTGTTTC-----------------------------------AATAAA------GAAACAGGTAATTTGAA--------------------------------------GTGGATG-------------AATAAGAATCTT-----GAGAAAGCCTTT-CATTTGTTTAGC-----------ATTCATAGAAAATCCCACCTA-TAT--------TATCTA-T----------A-TCT-AT--------------------------------------A-----------G-AATT--------------CGAACCCGAGCTCTATTTACATTACGATTCATTAAGTTCTATCCGA-------CTCAAAAAAAAA-----GGTAAGT-TGGGTTGCGTTATATATATGAAAGGGTATACAATAATGATGTATTTGGCA-AATCATATGGT-CTAAGAATCAAACATTCTGATTGGTTGATAAT---TTT-TGTATT--------GGTTGGGAATCTT----GTGAAAGATTCCCGTGAAAAATTGCATTAACAACGAATTCGTGTCGAGTAGACCTTG-TTGTTGTGAGAATTCTTAATTCATGAGTTGTAGGGAGGGATTT---AT------GTCACCACAAACAGAGACTAAAGCAGGTGTTGGATTCAAAGCTGGTGTTAAAGAGTACAAATTAACTTATTATACTCCTGAATACGAAACCAAAGATACTGATATTTTGGCAGCATTCCGAGTAACTCCTCAACCAGGAGTTCCGCCGGAAGAA??GGGGGCCGCGGTA?????????????????????????????????????????????????????????????????????????????????????????????????????????????????????????????????????????????????????????????????????????????????????????????????????????????????????????????????????????????????????????????????????????????????????????????????????????????????????????????????????????????????????????????????????????????????????????????????????????????????????????????????????????????????????????????????????????????????????????????????????????????????????????????????????????????????????????????????????????????????????????????????????????????????????????????????????????????????????????????????????????????????????????????????????????????????????????????????????????????????????????????????????????????????????????????????????????????????????????????????????????????????????????????????????????????????????????????????????????????????????????????????????????????????????????????????????????????????????????????????????????????????????????????????
			?????????????????????????????????????????????????????????????????????????????????????????????????????????????????????????????????????????????????????????????????????????????????????????????????????????????????????????????????????????????????????????????????????????????????????????????????????????????????????????????????????????????????????????????????????????????????????????????????????????????????????????????????????????????????????????????????????????????????????????????????????????????
		</sequence>
		<sequence>
			<taxon idref="Galium_corsicum_09M"/>
			CATAATAATTAAT------AAAGAAAATAGTTTTACGAAAATTTAAATTATCGAATTCAAACCAAGAACAAATAGCCGAT---AGCGAGTCGATCGATTAATTCAAGTTAATTCAATAAGACATAAGAGGTAACAACCCATTTGATTGTTATCATT---------------CAATTGAATC---------CAATTT------AATTGTTTC-----------------------------------AATAAA------GAAACAAGGAATTTGTA--------------------------------------GTGGATG-------------AATAAGAATCTT-----GAGAAAGCCTTT-CATTTGTTTAGC-----------ATTCATAGAAAATCCCACCTA-TAT--------TATCTA-T----------A-TCT-AT--------------------------------------A-----------G-AATT--------------CGAACCCGAGCTCTATTTACATTATGATTCATTAAGTTCTATCCGA-------CTCAAAAAAAA------GGTAAGT-TGGGTTGCGTTACATATATGAAAGGGTATACAATAATGATGTATTTGGCA-AATCATATGGT-CTAAGAATTAAACATTCTGATTAGTTGATAAT---TTT-TGTATT--------GGTTGGGAATCTT----GTGAAAGATTCCAGTGAAAAATTGCATTAACAACGAATTCGTGTCGAGTAGACCTTG-TTATTGTGAGAATTCTTAATTCATGAGTT-TAGGGAGGGATTT-TTAT------GTCACCACAAACAGAGACTAAAGCAGGTGTTGGATTCAAAGCTGGTGTTAAAGAGTATAAATTAACTTATTATACTCCTGAATACGAAACCAAAGATACTGATATTTTGGCAGCATTCCGAGTAACTCCTCAACCGGGAGTTCCGCCGGAAGAA??GGGGGCCGCGGTA?????????????????????????????????????????????????????????????????????????????????????????????????????????????????????????????????????????????????????????????????????????????????????????????????????????????????????????????????????????????????????????????????????????????????????????????????????????????????????????????????????????????????????????????????????????????????????????????????????????????????????????????????????????????????????????????????????????????????????????????????????????????????????????????????????????????????????????????????????????????????????????????????????????????????????????????????????????????????????????????????????????????????????????????????????????????????????????????????????????????????????????????????????????????????????????????????????????????????????????????????????????????????????????????????????????????????????????????????????????????????????????????????????????????????????????????????????????????????????????????????????????????????????????????????
			?????????????????????????????????????????????????????????????????????????????????????????????????????????????????????????????????????????????????????????????????????????????????????????????????????????????????????????????????????????????????????????????????????????????????????????????????????????????????????????????????????????????????????????????????????????????????????????????????????????????????????????????????????????????????????????????????????????????????????????????????????????????
		</sequence>
		<sequence>
			<taxon idref="Galium_dahuricum_118"/>
			--------------------------------TTACGAAAATTGAAATTATCGAATTCAAACCAAGAACAAATAGCCAAT---AGCGAGTCGATCGATTAATTCAAGTTAATTGAATAAGACATGAGAGGTAACAACCCATTTGATTGTTATCATT---------------CAATTGAATC---------CAATTT------AATTGTTTC-----------------------------------AATAAA------GAAACAGGTAATTTGAA--------------------------------------GTGGATG-------------AATAAGAATCTT-----GAGAAAGCCTTT-CATTTCTTTAGC-----------ATTCATAGAAAATCCCACCTA-TAT--------TATCTA-T----------A-TCT-AT--------------------------------------A-----------G-AATT--------------CGAACCCGAGCTCTATTTACATTACGATTCATTAAGTTCTATCCGA-------CTCAAAAAAAAAA----GGTAAGT-TGGGTTGCGTTATATATATGAAAGGGTATACAATAATGATGTATTTGGCA-AATCATATGGT-CTAAGAATCAAACATTCTGATTGGTTGATAAT---TTT-TGTATT--------GGTTGGGAATCTT----GTGAAAGATTCCCGTGAAAAATTGCATTAACAACGAATTCGTGTCGAGTAGACCTTG-TTGTTGTGAGAATTCTTAATTCATGAGTTGTAGGGAGGGATTT---AT------GTCACCACAAACAGAGACTAAAGCAGGTGTTGGATTCAAAGCTGGTGTTAAAGAGTACAAATTAACTTATTATACTCCTGAATACGAAACCAAAGATACTGATATTTTGGCAGCATTCCGAGTAACTCCTCAACCAGGAGTTCCGCCGGAAGAAGC-GGG---------AAAGGGGGGGTATTGGACAGCGTTAAAAGCTTTTTCGTTAGGGAAATCCCTTTTTACCGGCAATTCAAAAA-GTTTTTTTGTACAGCAAACAACTAA-------------GT------AA---------------------------T---------------AA------G---------------------------------------------------------------GGTTGGAAAAATA-GCAATCCATTCAAAA-AATCAAAAAA-------AGGACCTCC-AA-CCTTG----------TT---TTT--TTTT--------------AT---------------------ATA-----------------------C-------------------AA-------AA-T------AAAAA-------TTATATAAAATTCTAAAAATCCATT-AT-------GCATTAT---CTAA-TGGATTGGG-CTAATCAATCTGAAATGTAACTCAACTC-AT-TCTTT-CTAT--------------------TTT--------------------TAAAAATAATAA---TTTTTGGATTATTCAAT----AAAAAAAATAGGAATACTTGT---------------------------------------------------------------------AAATA---CAAAATA-----AAA-GGTTTACCTTATCTTTGTTTCAGTTTGAAGATGGGG-AGGCTTTT--T--------TCCCC-ATCTTCA--T----------GTTA----------TA-------AT-------ATA-----------GAA-TAAT---------------C----------AAAA------------TTTGGATCTATTTTTT-CTAT-------CTGTTTTCTA-GTTTAGTTATGTTCATTAA-----------TTTA---------
			-------------------A-T-----ATTTCAT-----C-A----------------A-------------------------ATTA-----GATTTTTT-GAATTCTATCGCTTGAT-GGAGGTAAACCTTTCT-----AGTTCCAAGAGCTCAAGCATAAAAATAGCAAATCCAAGAAAACCACAAAATCCTAAA-TGAAAATCATGAACCCTCAATGCGTTCTTTGAATGG-ATTTTTCTT------CAGCAATGTAAACATTT--CT----------------------------------------------------------------------GAAAAAA-----------------------------ACTATA--TA-----------GTAT-----A--------CTGCATTTAGTTATT---CAATCTCGA-------------------CGATTTTT-TAATCATAGATTATTATAAGT
		</sequence>
		<sequence>
			<taxon idref="Galium_dahuricum_33"/>
			--------------------------------TTACGAAAATTTAAATTATCGAATTCAAACCAAGAACAAATAGCCGAT---AGCGAGTCGATCGATTAATTCAAGTTAATTCAATAAGACATGAGAGGTAACAACCCATTTGATTGTTATCATT---------------CAATCGAATC---------CAATTT------AATTGTTTC-----------------------------------AATAAA------GAAACAGGGAATTTGAA--------------------------------------GTGGATG-------------AATAAGAATCTT-----GAGAAAGTCTTT-CATTTGTTTAGC-----------ATTCATAGAAAATCCCACCTA-TAT--------TATCTA-T----------A-TCT-AC--------------------------------------A-----------G-AATT--------------CGAACCCGAGCTCTATTTACATTACGATTCATTAAGTTCTATCCGA-------CTCAAAAAAAAA-----GGTAAGT-TGGGTTGCGTTATATATATGAAAGGGTATACAATAATGATGTATTTGGCA-AATCATATGGT-CTAAGAATCAAACATTCTGATTAGTTGATAAT---TTT-TGTATT--------GGTTGGGAATCTTTCAC----AAGATTCCCGTGAAAAATTGCATTAACAACGAATTCGTGTCGAGCAGACCTTG-TTGTTGTGAGAATTCTTAATTCATGAGTTGTAGGGAGGGATTT---AT------GTCACCACAAACAGAGACTAAAGCAGGTGTTGGATTCAAAGCTGGTGTTAAAGAGTACAAATTAACTTATTATACTCCTGAATACGAAACCAAAGATACTGATATTTTGGCAGCATTCCGAGTAACTCCTCAACCGGGAGTTCCGCCGGAAGAAGC-GGG---------AAAGGGGGGATATTGGACAGCGTTAAAAGCTTTTTCGTTAGGGAAATCCCTTTTTACCGGCAATTCAAAAA-GTTTTTTTGTACAGCAAACAACTAA-------------GT------AA---------------------------T---------------AA------G---------------------------------------------------------------GGTTGGAAAAATA-GCAATCCAT----------------------------------------AA----------TT---TTT-ATTTT--------------AT---------------------ATA-----------------------C-------------------AA-------AA-T------AAAAA-------TTATATAAAATTATAAAAATCCATT-AT-------GCATTAT---CTAG-TGAATTGGG-CTAATCAATCTGAAATGTAACTCAACCC-AT-TCTTT-CTAT--------------------TTT--------------------TAAAAATAATAA---TTTTTGGATTATTCAAT----AAAAAAACTAGGAATACTTTTTTTT-----AGT------AATAAA-------------CTA---------------------------ATAAATA---CAAGATA-----AAA-GATTTACCTT-TCTTTGTTTCAGTTTGAAGATGGGG-AGGCTTTT--T--------TCCCC-ATCTTCA--T----------GTTA----------TA-------AT-------ATA-----------GAA-TAAT---------------C----------AAAA------------TTTAGATCTATTTTTT-CTAT-------CTGTTTTCTA-GTTTAGTTATGTTCATTAA-----------TTTA---------
			-------------------A-T-----ATTTAAT-----C-A----------------A-------------------------AGTA-----GATTTTTG-GAATTCTATCGCTTGAT-GGAGGTAAACCTTTCT-----AGTTCCAAGAGCTCAAGCATAAAAATATCAAATCCAAGAAAACCGCAAAATCCTAAA-TGAAAATAATGAACCCTCAACTCGTTCTTTGAATGG-ATTTTTATT------CAGCAATGTAAACGTTT--CT----------------------------------------------------------------------GAAAAAAA----------------------------AATATA--TA-----------GTAT-----A--------CTGCATTTAGTTATT---CAATCTCGA-------------------CGATTTTT-TAATCATAGATTATTATAAGT
		</sequence>
		<sequence>
			<taxon idref="Galium_debile_130"/>
			--------------------------------TTACGAAAATTTAAATTATCGAATTCAAACCAAGAACAAATAGCCGAT---AGCGAGTCGATCGATTAATTCAAGTTAATTCAATAAGACATGAGAGGTAACAACCTATTTGATTGTTATCATT---------------CAATTGAATC---------CAATTT------AATTGTTTC-----------------------------------AATAAA------GAAAGAGGGAATTTGAA--------------------------------------GTGGATG-------------AATAAGAATCTT-----GAAAAAGCCTTT-AATTTGTTTAGC-----------ATTCATAGAAAATCCCACCTA-TAT--------TATCTA-T----------A-TCT-AT--------------------------------------A-----------G-AATT--------------CGAACCCGAGCTCTATTTACATTACGATTCATTAAGTTCTATCCGA-------CTCAAAAAAAAA-----GGTAAGT-TGGGTTGCGTTATATATATGAAAGGGTATACAATAATGATGTATTTGGCA-AATCATATGGT-CTAAGAATCAAACATTCTGATTAGTTGATAAT---TTT-AGTATT--------GGTTGGGAATCTTTCAC----AAGATTCCCGTGAAAAATTGCATTAACAACGAATTCGTGTCGAGTAGACCTTG-TTATTGTGAGAATTCTTAATTCATGAGTTGTAGGGAGGTATTT---AT------GTCACCACAAACAGAGACTAAAGCAGGTGTTGGATTTAAAGCTGGTGTTAAGGAGTACAAATTAACTTATTATACTCCTGAATACGAAACCAAAGATACTGATATTTTGGCAGCATTCCGAGTAACTCCTCAACCGGGAGTTCCGCCGGAAGAAGC-GGG---------AAAGGGGGGATATTGGACAGCGTTAAAAGCTTTTTCGTTAGGGAAATCCCTTTTTACCGGGAATTCTAAAA-GTTTTTTTGTACAGCAAACAACTAA-------------GT------AA---------------------------T---------------AA------G---------------------------------------------------------------GGTTGAAAAAATA-GTAATCTATTCAAAATAA---------------GGGCCCTCC-AA-CCTCA----------AT---TTTTATTTT--------------AT---------------------ATA-----------------------C-------------------AA-------AA-T------AAAAA-------TTATATAAAATTATAAAAATCCATT-AT-------GCATTAT---CTAG-TGAATTGGG-CTAATCAATCTGAAATGTAACTCAACTC-GT-TCTTT-CTAT--------------------TTT--------------------TAAAAATAAGAA---TTTTTGAATTATTCAAT----AAAAAAAACAGGAATACTCGTTTT------GGT------AACAAA-------------CTA---------------------------AAAAATA---CAAGATA----TAAA-GATTTACCTT-TCTTTGTCTCAGTTTGAAGATGGGG-AGGCTTTT--T--------TCCTC-ATCTTCA--T----------GTTA----------TA-------AT-------ATA-----------GAA-TAATTATAATTAGAATAACC----------AAAA------------TTTGGATCTCTTTTTT-CTATTTTCTATCTGTTTTCTA-GTTTAGTTATGTTCATTAA-----------TTTA---------
			-------------------C-T-----ATTTAAT-----C-A----------------A-------------------------AGTA-----GATTTTTT-GAATTCTATCGCCTGAT-GGAGGTAAACCTTTCT-----AGTTCCAAGAGCTTAAGCATAAAAATAAAAAATCCAAGAAAACCACAAAACCTTAAA-TAAAAATAACGAACCCCCAACTCGTTCTTTGAATGG-ATTTTTATT------CAGCAATGTAAACGTTT--CT----------------------------------------------------------------------GAAAAAA-----------------------------AATATA--TAT------GACAGTAT-----A--------CTGCATTTAGTTATT---CAATCTCGA-------------------CGATTTTT-TAATCATAGATTATTATAAAT
		</sequence>
		<sequence>
			<taxon idref="Galium_divaricatum_04M"/>
			????????TTAAT------AAAGAAAATAGTTTTACGAAAATTTAAATTATCGAATTCAAACCAAGAATAAACAGCCGAT---AGCGAGTCGATCGATTAATTCAAGTTAATTCAATAAGACATGAGAGGTAACAACCCATTTGATTGTTATCATT---------------CAATTGAATC---------CAATTT------AATTGTTTC-----------------------------------AATAAA------GAAACAAGGAATTTGTA--------------------------------------GTGGATG-------------AATAAGAATCTT-----GAGAAAGCCTTT-CATTTGTTTAGC-----------ATTCATAGAAAATCCCACCTA-TAT--------TATCTA-T----------A-TCT-AT--------------------------------------A-----------G-AATT--------------CGAACCCGAGCTCTATTTACATTACGATTCATTAAGTTCTATCCGA-------CTCAAAAAAAAA-----GGTAAGT-TGGGTTGCGTTACATATATGAAAGGGTATACAATAATGATGTATTTGGCA-AATCATATGGT-CTAAGAATTAAACATTCTGATTAGTTGATAAT---TTT-TGTATT--------GGTTGGGAATCTT----GTGAAAGATTCCAGTGAAAAATTGCATTAACAACGAATTCGTGTCGAGTAGACCTTG-TTGTTGTGAGAATTCTTAATTCATGAGTTGTAGGGAGGTATTT---AT------GTCACCACAAACAGAGACTAAAGCAGGTGTTGGATTCAAAGCTGGTGTTAAAGAGTATAAATTAACTTATTATACTCCTGAATACGAAACCAAAGATACTGATATTTTGGCAGCATTCCGAGTAACTCCTCAACCAGGAGTTCCGCCGGAAGAA??GGGGGCCGCGGTA?????????????????????????????????????????????????????????????????????????????????????????????????????????????????????????????????????????????????????????????????????????????????????????????????????????????????????????????????????????????????????????????????????????????????????????????????????????????????????????????????????????????????????????????????????????????????????????????????????????????????????????????????????????????????????????????????????????????????????????????????????????????????????????????????????????????????????????????????????????????????????????????????????????????????????????????????????????????????????????????????????????????????????????????????????????????????????????????????????????????????????????????????????????????????????????????????????????????????????????????????????????????????????????????????????????????????????????????????????????????????????????????????????????????????????????????????????????????????????????????????????????????????????????????????
			?????????????????????????????????????????????????????????????????????????????????????????????????????????????????????????????????????????????????????????????????????????????????????????????????????????????????????????????????????????????????????????????????????????????????????????????????????????????????????????????????????????????????????????????????????????????????????????????????????????????????????????????????????????????????????????????????????????????????????????????????????????????
		</sequence>
		<sequence>
			<taxon idref="Galium_echinocarpum_152"/>
			--------------------------------TTACGAAAATTTAAATTATCGAATTCAAACCAAGAACAAATAGCCGAT---AGCGAGTCGATCGATTAATTCAAGTTAATTGAATAAGATATGAGAGGTAACAACCCCTTTGATTGTTATCATT---------------CAATTGAATC---------CAATTT------AATAGTTTC-----------------------------------AATAAA------GAAACAGGGAATTTGAA--------------------------------------GTGGATG-------------AATAAGAATCTT-----GAGAAAGCCTTT-CGTTTGTTTAGC-----------ATTCATAGAAAATCCCACCTA-TAT--------TATCTA-T----------A-TCT-AT--------------------------------------A-----------G-AATT--------------CGAACCCGAGCTCTATTTACATTACGATTCATTAAGTTCTATCCGA-------CTAAAAAAAAAA-----GGTAAGT-TGGGTTGCGTTATATATATGAAAGGGTATACAATAATGATGTATTTGGCA-AATCATATGGT-CTAAGAATCAAACATTCTGATTAGTTGATAAT---TTT-TGTATT--------GGTTGGGAATCTTTCAC----AAGATTCCCGTGAAAAATTGCATTAACAACGAATTCGTGTCGAGTAGACCTTG-TTGTTGTGAGAATTCTTAATTCATGAGTTGTAGGGAGGGATTT---AT------GTCACCACAAACAGAGACTAAAGCGGGTGTTGGATTCAAAGCTGGTGTTAAAGAGTACAAATTAACTTATTATACTCCTGAATACGAAACCAAAGATACTGATATTTTGGCAGCATTCCGAGTAACTGCTCAACCGGGAGTTCCGCCGGAAGAAGC-GGG---------AAAGGGGGGATATTGGACAGCGTTAAAAGCTTTTTCGTTAGGGAAATCCCTTTTTACCGGCAATTCAAAAA-GTTTTTTTGTACAGCAAACAGCTAA-------------GT------AA---------------------------T---------------AA------G---------------------------------------------------------------GGTTGGAAAAAAA-GCAATCCATTCAAAA-AA---------------AAGACCTCC-AA-CCTTA----------TT---TTT-ATTTT--------------AT---------------------ATA-----------------------C-------------------AA-------AAAT------ACAAAATAATTTTTATATAAAATTATAAAAATCCATT-AT-------GCAGTAT---CTAG-TGAATTGGG-CTAATCAATCTGAAATGTAACGCAACTC-AT-TCTTT-CTAT--------------------TTT--------------------TAAAAATAATAA---TTTTTGGATTATTCAAT--AAAAAAAAAATAGGAATACTTGTTTT------AGT------AATAAA-------------CTA---------------------------ATAAATA---CAAAATA-----AAA-GATTTACCTT-TCTTTGTTTCAGTTTGAAGATGGGG-AGGCTTTT--T--------TCCCC-ATCTTCA--T----------GTTA----------TA-------AT-------ATA-----------GAA-TAAT---------------A----------AAAA------------TTTGGATCTATTTTTT-CTAT-------CTGTTTTCTA-GTTTAGTGATGTTCATTAA-----------TTTA---------
			-------------------A-T-----------------CTA----------------A-------------------------AGTA-----GATTTTTT-GAATTCTATCGCTTGAT-GTAGGTAAACCTTTCT-----AGTTCCAAGAGCTCAAGCATAAAAATATCAAATCCAAGAAAACCACAAAATCCTAAA-TGAAAATAATGAACCCTCAACTCGTTCTTTGAATGG-ATTTTTATT------CAGCAATATAAACGTTT--CT----------------------------------------------------------------------GAAAAAA-----------------------------AATATA--TA-----------GTAT-----A--------CTGCATTTAGTTATT---TAATCTCGA-------------------CGATTTTT-TAATCATAGATTATTATAAGT
		</sequence>
		<sequence>
			<taxon idref="Galium_elegans_105"/>
			--------------------------------TTACGAAAATTTAAATTATCGAATTCAAACCAAGAACAAATAGCCGAT---AGCGAGTCGATCGATTAATTCAAATTAATTCAATAAGACATGAGAGGTAACAACCCATTTGATTGTTATCATT---------------GAACCGAATC---------CAATTT------AATTGTTTC-----------------------------------AATAAA------GAAACAGGGAATTTGAA--------------------------------------GTGGATG-------------AATAAGAATCTT-----GAGAAAGCCTTT-CATTTGTTGAGC-----------ATTCATAGAAAATCCCACCTA-TAT--------TATCTA-T----------A-TCT-AT--------------------------------------A-----------G-AATT--------------CGAACCCGAGCTCTATTTACATTACGATTCATTAAGTTCTATCCGA-------CTCAAAAAAAA------GGTAAGT-TGGGTTGCGTTATATATATGAAAGGGTATACAATAATGATGTATTTGGCA-AATCATATGGT-CTAAGAATCAAACATTCTGATTAGTTGATAAT---TTT-AGTATT--------GGTTGGGAATCTTTCAC----AAGATTCCCGTGAAAAATTGCATTAACAACGAATTCGTGTCGAGTAGACCTTG-TTGTTGTGAGAATTCTTAATTCATGAGTTGTAGGGAGGGATTT---AT------GTCACCACAAACAGAGACTAAAGCAGGTGTTGGATTCAAAGCTGGTGTTAAAGAGTACAAATTAACTTATTATACTCCTGAATACGAAACCAAAGATACTGATATTTTGGCAGCATTCCGAGTAACTCCTCAACCGGGAGTTCCGCCGGAAGAAGC-GGG---------AAAGGGGGGGTATTGGACAGCGTTAAAAGCCTTTTCGTTAGGGAAATCCCTTTTTACCGGGAATTCAAAAA-GTTTTTTTGTACAGCAAACAACTAA-------------GT------AA---------------------------T---------------AA------G---------------------------------------------------------------GGTTGGAAAAATA-GTAATCCATCCAAAA-AA---------------AGGCCCTCC-CA-CCTTA----------AT---TTTTTTTTT--------------AT---------------------ATA-----------------------C-------------------AA-------AA-T------AAATA-------TTATATAAAATTATAAAAATCCATT-AT-------GCATTAT---CTAG-TGAATTGGG-CTAATCAATCTGAAATGTAACTCAACAC-GT-TCTTTACTAT--------------------TTT------------ACTATTTTTAAAAATAATAA---TTTTTGGATTATTCAAT---------AAATAGGAATACTTGTTTT------GGT------AATAAA-------------CTA---------------------------AAAAATA---CAAGATA----TAAA-GATTTACCCT-TCTTTGTCTCAGTTTGAAGATGGGG-A----------AAAAAGCCTCCCC-ATCTTCA--T----------GTTA----------TA-------AT-------ATA-----------GAA-TAAT---------------C----------AAAA------------TTTGGATCTCTTTTTT-CTAT-------CTGTTTTCTA-GTTTAGTTATGTTCATTAA-----------TTTA---------
			-------------------A-T-----ATTTCAT-------------------------------------------------------------TTTT---GAATTCTATCGCTTGAT-GGAGGTAAACCTTTCT-----AGTTCCAAGAGCTCAAGCATAAAA-TATAAAATCCAAGAAAACCACAAAACCCTAAA-TGAAAATAACGAACCCTCAACTCGTTCTTTGAATGG-ATTTTTATT------CAACAATGTAAACGTTT--CT----------------------------------------------------------------------GAAAAAAA----------------------------AGTATA--TA-----------GTAT-----A--------CTCCATTTAGTTATT---CAATCTCGA-------------------CGATTTTT-TAATCATAGATTATTATAAGT
		</sequence>
		<sequence>
			<taxon idref="Galium_elegans_38"/>
			--------------------------------TTACGAAAATTTAAATTATCGAATTCAAACCAAGAACAAATAGCCGAT---AGCGAGTCGATCGATTAATTCAAATTAATTCAATAAGACATGAGAGGTAACAACCCATTTGATTGTTATCATT---------------GAACCGAATC---------CAATTT------AATTGTTTC-----------------------------------AATAAA------GAAACAGGGAATTTGAA--------------------------------------GTGGATG-------------AATAAGAATCTT-----GAGAAAGCCTTT-CATTTGTTGAGC-----------ATTCATAGAAAATCCCACCTA-TAT--------TATCTA-T----------A-TCT-AT--------------------------------------A-----------G-AATT--------------CGAACCCGAGCTCTATTTACATTACGATTCATTAAGTTCTATCCGA-------CTCAAAAAAAA------GGTAAGT-TGGGTTGCGTTATATATATGAAAGGGTATACAATAATGATGTATTTGGCA-AATCATATGGT-CTAAGAATCAAACATTCTGATTAGTTGATAAT---TTT-AGTATT--------GGTTGGGAATCTTTCAC----AAGATTCCCGTGAAAAATTGCATTAACAACGAATTCGTGTCGAGTAGACCTTG-TTGTTGTGAGAATTCTTAATTCATGAGTTGTAGGGAGGGATTT---AT------GTCACCACAAACAGAGACTAAAGCAGGTGTTGGATTCAAAGCTGGTGTTAAAGAGTACAAATTAACTTATTATACTCCTGAATACGAAACCAAAGATACTGATATTTTGGCAGCATTCCGAGTAACTCCTCAACCGGGAGTTCCGCCGGAAGAAGC-GGG---------AAAGGGGGGATATTGGACAGCGTTAAAAGCCTTTTCGTTAGGGAAATCCCTTTTTACCGGGAATTCAAAAA-GTTTTTTTGTACAGCAAACAACTAA-------------GT------AA---------------------------T---------------AA------G---------------------------------------------------------------GGTTGGAAAAATA-GTAATCCATTCAAAA-AA---------------AGGCCCTCC-CA-CCTTA----------AT---TTTT-TTTT--------------AT---------------------ATA-----------------------C-------------------AA-------AA-T------AAATA-------TTATATAAAATTATAAAAATCCATT-AT-------GCATTAT---CTAG-TGAATTGGG-CTAATCAATCTGAAATGTAACTCAACAC-GT-TCTTTACTAT--------------------TTT------------ACTATTTTTAAAAATAATAA---TTTTTGGATTATTCAAT---------AAATAGGAATACTTGTTTT------GGT------AATAAA-------------CTA---------------------------AAAAATA---CAAGATA----TAAA-GATTTACCCT-TCTTTGTCTCAGTTTGAAGATGGGG-A----------AAAAAGCCTCCCC-ATCTTCA--T----------GTTA----------TA-------AT-------ATA-----------GAA-TAAT---------------C----------AAAA------------TTTGGATCTCTTTTTT-CTAT-------CTGTTTTCTA-GTTTAGTTATGTTCATTAA-----------TTTA---------
			-------------------A-T-----ATTTCAT-------------------------------------------------------------TTTT---GAATTCTATCGCTTGAT-GGAGGTAAACCTTTCT-----AGTTCCAAGAGCTCAAGCATAAAA-TAGAAAATCCAAGAAAACCACAAAACCCTAAA-TGAAAATAACGAACCCTCAACTCGTTCTTTGAATGG-ATTTTTATT------CAACAATGTAAACGTTT--CT----------------------------------------------------------------------GAAAAAAA----------------------------AGTATA--TA-----------GTAT-----A--------CTCCATTTAGTTATT---CAATCTCGA-------------------CGATTTTT-TAATCATAGATTATTATAAGT
		</sequence>
		<sequence>
			<taxon idref="Galium_elongatum_06M"/>
			????????TTAAT------AAAGAAAATAGTTTTACGAAAATTTAAATTATCGAATTCAAACCAAGAACAAATAGCCGAT---AGCGAGTCGATCGATTAATTCAAGTTAATTCAATAAGACATGAGAGGTAACAACCTATTTGATTGTTATCATT---------------CAATTGAATC---------CAATTT------AATTGTTTC-----------------------------------AATAAA------GAAAGAGGGAATTTGAA--------------------------------------GTGGATG-------------AATAAGAATCTT-----GAAAAAGCCTTT-AATTTGTTTAGC-----------ATTCATAGAAAATCCCACCTA-TAT--------TATCTA-T----------A-TCT-AT--------------------------------------A-----------G-AATT--------------CGAACCCGAGCTCTATTTACATTACGATTCATTAAGTTCTATCCGA-------CTCAAAAAAAAA-----GGTAAGT-TGGGTTGCGTTATATATATGAAAGGGTATACAATAATGATGTATTTGGCA-AATCATATGGT-CTAAGAATCAAACATTCTGATTAGTTGATAAT---TTT-AGTATT--------GGTTGGGAATCTTTCAC----AAGATTCCCGTGAAAAATTGCATTAACAACGAATTCGTGTCGAGTAGACCTTG-TTATTGTGAGAATTCTTAATTCATGAGTTGTAGGGAGGTATTT---AT------GTCACCACAAACAGAGACTAAAGCAGGTGTTGGATTTAAAGCTGGTGTTAAGGAGTACAAATTAACTTATTATACTCCTGAATACGAAACCAAAGATACTGATATTTTGGCAGCATTCCGAGTAACTCCTCAACCGGGAGTTCCGCCGGAAGAA??GGGGGCCGCGGTA?????????????????????????????????????????????????????????????????????????????????????????????????????????????????????????????????????????????????????????????????????????????????????????????????????????????????????????????????????????????????????????????????????????????????????????????????????????????????????????????????????????????????????????????????????????????????????????????????????????????????????????????????????????????????????????????????????????????????????????????????????????????????????????????????????????????????????????????????????????????????????????????????????????????????????????????????????????????????????????????????????????????????????????????????????????????????????????????????????????????????????????????????????????????????????????????????????????????????????????????????????????????????????????????????????????????????????????????????????????????????????????????????????????????????????????????????????????????????????????????????????????????????????????????????
			?????????????????????????????????????????????????????????????????????????????????????????????????????????????????????????????????????????????????????????????????????????????????????????????????????????????????????????????????????????????????????????????????????????????????????????????????????????????????????????????????????????????????????????????????????????????????????????????????????????????????????????????????????????????????????????????????????????????????????????????????????????????
		</sequence>
		<sequence>
			<taxon idref="Galium_eriocarpum_74"/>
			???????????????????????????????????????????????????????????????????????????????????????????????????????????????????????????????????????????????????????????????????????????????????????????????????????????????????????????????????????????????????????????????????????????????????????????????????????????????????????????????????????????????????????????????????????????????????????????????????????????????????????????????????????????????????????????????????????????????????????????????????????????????????????????????????????????????????????????????????????????????????????????????????????????????????????????????????????????????????????????????????????????????????????????????????????????????????????????????????????????????????????????????????????????????????????????????????????????????????????????????????????????????????????????????????????????????????????????????????????????????????????????????????????????????????????????????????????????????????????????????????????????????????????????????????????????????AAAGGGGGGATATTGGACAGCGTTAAAAGCCTTTTCGTTAGGGAAATCCCTTTTTACCGGGAATTCAAAAA-GTTTTTTTGTACAGCAAACAACTAA-------------GT------AA---------------------------T---------------AA------G---------------------------------------------------------------GGTTGGAAAAAAA-GTAATCCATTCAAAA-AA---------------AGGCCCTCC-CA-CCTTA----------AT---TTTTATTTT--------------AT---------------------ATA-----------------------C-------------------AA-------AA-T------AAAAA-------TTATATAAAATTATAAAAATCCATT-AT-------GCATTAT---CTAG-TGAATTGGG-CTAATCAATCCGAAATGTAACTCAACTC-GT-TCTTTACTAT--------------------TTT--------------------TAATAATAATAA---TTTTTGGATTATTCAAT---------AAATAGGAATACTTTTTTT------GGT------AATAAA-------------CTA---------------------------AAAAATA---CAAGATA----TAAA-GATTTACCCT-TCTTTGTCTCAGTTTGAAGATGGGG-AGGCTTTT--T--------TCCCC-ATCTTCA--T----------GTTA----------TAATT-ATAAT-------ATA-----------GAA-TAAT---------------C----------AAAA------------TTTGGATCTCTTTTTT-CTAT-------CTGTTTTCTA-GTTTAGTTATGTTCATTAA-----------TTTA---------
			-------------------A-T-----ATTTAAT-------------------------------------------------------------TTTT---GAATTCTATCGCTTGAT-GGAGGTAAACCTTTCT-----AGTTCCAAGAGCTCAAGCATAAAA-TAAAAAATCCAAGAAAAGCACAAAACCCTAAA-TGAAAATAACGAACCCTCAACTCGTTCTTTGAATGG-ATTTTTATT------CAGCAATGTAAACGTTT--CT----------------------------------------------------------------------GAAAAAAA----------------------------AGTATA--TA-----------GTAT-----A--------CTCCATTTAGTTATT---AAATCTCGA-------------------CTATTTTT-TAATCATAGATTATTATAAGT
		</sequence>
		<sequence>
			<taxon idref="Galium_exile_120"/>
			--------------------------------TTACGAAAATTTAAATTATCGAATTCAAACCAAGAACAAATAGCCGAT---AGCGAGTCGATCGATTAATTCAAGTTAATTCAATAAGACATGAGAGGTAACAACCCATTTGATTGTTATCATT---------------CAATTGAATC---------CAATTT------AATTGTTTC-----------------------------------AATAAA------GAAACAGGGAATTTGAA--------------------------------------GTGGATG-------------AATAAGAATCTC-----GAGAAAGCCGTT-CATTTGTTTAGC-----------ATTCATAGAAAATCCCACCTA-TAT--------TATCTA-T----------A-TCT-AT--------------------------------------A-----------G-AATT--------------CGAACCCGAGCTCTATTTACATTACGATTCATTAAGTTCTATCCGA-------CTCAAAAAAAA------GGTGAGT-TGGGTTGCGTTATATATATGAAAGGGTATACAATAATGATGTATTTGGCA-AATCATATGGT-CTAAGAATCAAACATTCTGATTAGTTGATAAT---TTT-AGTATT--------GGTTGGGAATCTT----TTGAAAGATTCCCGTGAAAAATTGCATTAACAACGAATTCGTGTCGAGTAGACCTTG-TTGTTGTGAGAATTCTTAATTCATGAGTTGTAGGGAGGGATTT---AT------GTCACCACAAACAGAGACTAAAGCGGGTGTTGGATTCAAAGCTGGTGTTAAAGAGTACAAATTAACTTATTATACTCCTGAATACGAAACCAAAGATACTGATATTTTGGCAGCATTCCGAGTAACTCCTCAACCGGGAGTTCCGCCGGAAGAAGC-GGG---------AAAGGGGGGATATTGGACAGCGTTAAAAGCTTTTTCGTTAGGGAAATCCCTTTTTACCGGGAAGTCAAAAA-GTTTTTTTGTACAGCAAACAACTAA-------------GT------AA---------------------------T---------------AA------T--AAT-AAG------------------------------------------------------GGTTGGAAAAAAA-GTAATCCATTCAAAA-AA---------------AGGCCCTCC-AA-CCTTA----------AT---TTTTATTTT--------------AT---------------------ATA-----------------------C-------------------AA-------AC-T------AAAAA-------TTATATAAAATTATAAAAATCCATT-AT-------GCATTAT---CTAG-TAAATTGGG-CTAATAAATCTGAAATGTAACTCAACTC-GT-TCTTT-CTAG--------------------TTT--------------------TAAAAATAATAA---TTTTTGGATTATTCAAT-----AAAAAAAAAGGAATACTTGTTTT------GGT------AACAAA-------------CTA---------------------------AAAAATA---CAGGATA----TAAA-GATTTACCTT-TCTTTGTCTCAGTTTGAAGATGGGG-A----------AAAAAGCCTCCCC-ATCTTCA--T----------GTTA----------TA-------AT-------ATATATATATAATAGAA-CAAT---------------C----------CAAA------------TTTGGATCTCTTTTGT-CTAT-------CTGTTTTCTA-GTTTAGTTATGTTCATTAA-----------TTTA---------
			-------------------A-T-----ATTTAAT-----C-A----------------A-------------------------AGTA-----GATTTTTT-GAATTCTATCGTCTGAT-GGAGGTAAACCTTTCT-----AGTTCCAAGAGCTCAAGCATAAAAATATAAAATCCAAGAAAACCACAAAACCTTAAA-TGAAAATAATGAACCCTCAACTCGTTCTTTGAATAG-ATTTTTATT------CAGCAATCTAAACGTTT--CT----------------------------------------------------------------------GAAAAAAAA---------------------------AATATA--TA-----------GTAT-----A--------CTGCATTTAGTTATT---AAATCTCGA-------------------CGATTTTT-TAATCATAGATTATTATAAGT
		</sequence>
		<sequence>
			<taxon idref="Galium_gaudichaudii_28"/>
			--------------------------------TTACGAAAATTTAAATTATCGAATTCAAACCAAGAACAAATAGCCGAT---AGCGAGTCGATCGATTAATTCAAATTAATTCAATAAGACATGAGAGGTAACAACCCATTTGATTGTTATCATT---------------CAACCGAATC---------TAATTT------AATTGTTTC-----------------------------------AATAAA------GAAACAGGGAATTTGAA--------------------------------------GTGGATG-------------AATAAGAATCTT-----GAGAAAGCCTTT-CATTTGTTGAGC-----------ATTCATAGAAAATCCCACCTA-TAT--------TATCTA-T----------A-TCT-AT--------------------------------------A-----------G-AATT--------------CGAACCCGAGCTCTATTTACATTACGATTCATTAAGTTCTATCCGA-------CTCAAAAAAAAAA----GGTAAGT-TGGGTTGCGTTATATATATGAAAGGGTATACAATAATGATGTATTTGGCA-AATCATATGGT-CTAAGAATCAAACATTCTGATTAGTTGATAAT---TTT-AGTATT--------GGTTGGGAATCTTTCAC----AAGATTCCCGTGAAAAATTGCATTAACAACGAATTCGTGTCGAGTAGACCTTG-TTGTTGTGAGAATTCTTAATTCATGAGTTGTAGGGAGGGATTT---AT------GTCACCACAAACAGAGACTAAAGCAGGTGTTGGATTCAAAGCTGGTGTTAAAGAGTACAAATTAACTTATTATACTCCTGAATACGAAACCAAAGATACTGATATTTTGGCAGCATTCCGAGTAACTCCTCAACCGGGAGTTCCGCCGGAAGAAGC-GGG---------AAAGGGGGGATATTGGACAGCGTTAAAAGCCTTTTCGTTAGGGAAATCCCTTTTTACCGGGAATTCAAAAA-GTTTTTTTGTACAGCAAACAACTAA-------------GT------AA---------------------------T---------------AA------G---------------------------------------------------------------GGTTGAAAAAATA-GTAATCCATTCAAAA-AA---------------AGGCCCTCC-CA-CCTTAA---------AT---TTTTATTTT--------------AT---------------------ATA-----------------------C-------------------AA-------AA-T------AAAAA-------TTATATAAAATTATAAAAATCCATT-AT-------GCATTAT---CTAG-TGAATTGGG-CTAATCAATCTGAAATGTAACTCAACAC-GT-TCTTTACTAT--------------------TTT--------------------TAAAAATAATAA---TTTTTGGATTATTCAAT---------AAATAGGAATACTTGTTTT------GGT------AATAAA-------------CTA---------------------------AAAAATA---CAAGATA----TAAA-GATTTACCCT-TCTTTGTCTCAGTTTGAAGATGGGG-AGGCTTTT--T--------TCCCC-ATCTTCA--T----------GTTA----------TA-------AT-------ATA-----------GAA-TAAT---------------C----------AAAA------------TTTGGATCTCTTTTTT-CTAT-------CTGTTTTCTA-GTTTAGTTATGTTCATTAA-----------TTTA---------
			-------------------A-T-----ATTTAAT-------------------------------------------------------------TTTT---GAATTCTATCGCTTGAT-GGAGGTAAACCTATCT-----AGTTCCAAGAGCTCAAGCATAAAA-TATAAAATCCAAGAAAACCACAAAACCCTAAA-TGAAAATAACGAACCCTCAACTCGTTCTTTGAATGG-ATTTTTATT------CAGCAATGTAAACGTTT--CT----------------------------------------------------------------------GAAAAAAA----------------------------AGTATA--TA-----------GTAT-----A--------CTCCATTTAGTTATT---CAATCTCGA-------------------CGATTTTT-TAATCATAGATTATTATAAGT
		</sequence>
		<sequence>
			<taxon idref="Galium_glabriusculum_144"/>
			--------------------------------TTACGAAAATTTAAATTATCGAATTCAAACCAAGAACAAATAGCCGAT---AGCGAGTCGATCGATTAATTCAAGTTAATTCAATAAGACATGAGAGGTAACAACCCATTTGATTGTTATCATT---------------CAATCGAATC---------CAATTT------AATTCTTTC-----------------------------------AATAAA------GAAACAGGGAATTTGAA--------------------------------------GTGGATG-------------AATAAGAATCTT-----GAGAAAGTCTTT-CATTTGTTTAGC-----------ATTCATAGAAAATCCCACCTA-TAT--------TATCTA-T----------A-TCT-AC--------------------------------------A-----------G-AATT--------------CGAACCCGAGCTCTATTTACATTACGATTCATTAAGTTCTATCCGA-------CTCAAAAAAAAA-----GGTAAGT-TGGGTTGCGTTATATATATGAAAGGGTATACAATAATGATGTATTTGGCA-AATCATATGGT-CTAAGAATCAAACATTCTGATTAGTTGATAAT---TTT-TGTATT--------GGTTGGGAATCTTTCAC----AAGATTCCCGTGAAAAATTGCATTAACAACGAATTCGTGTCGAGCAGACCTTG-TTGTTGTGAGAATTCTTAATTCATGAGTTGTAGGGAGGGATTT---AT------GTCACCACAAACAGAGACTAAAGCAGGTGTTGGATTCAAAGCTGGTGTTAAAGAGTACAAATTAACTTATTATACTCCTGAATACGAAACCAAAGATACTGATATTTTGGCAGCATTCCGAGTAACTCCTCAACCGGGAGTTCCGCCGGAAGAAGC-GGG---------AAAGGGGGGATATTGGACAGCGTTAAAAGCTTTTTCGTTAGGGAAATCCCTTTTTACCGGCAATTCAAAAA-GTTTTTTTGTACAGCAAACAACTAA-------------GT------AA---------------------------T---------------AA------G---------------------------------------------------------------GGTTGGAAAAATA-GCAATCCAT----------------------------------------AA----------TT---TTT--TTTT--------------AT---------------------ATA-----------------------C-------------------AA-------AA-T------AAAAA-------TTTTATAAAATTATAAAAATCCATT-AT-------GCATTAT---CTAG-TGAATTGGG-CTAATCAATCTGAAATGTAACTCAACCC-AT-TCTTT-CTAT--------------------TTT--------------------TAAAAATAATAA---TTTTTGGATTATTCAAT----AAAAAAAATAGGAATACTTATTTTT-----AGT------AATAAA-------------CTA---------------------------ATAAATA---CAAGATA-----AAA-AATTTACCTT-TCTTTGTTTCAGTTTGAAGATGGGG-AGGCTTTT--T--------TCCCC-ATCTTCA--T----------GTTA----------TA-------AT-------ATA-----------GAA-TAAT---------------C----------AAAA------------TTTAGATCTATTTTTT-CTAT-------CTGTTTTCTA-GTTTAGTTATGTTCATTAA-----------TTTA---------
			-------------------A-T-----ATTTAAT-----C-A----------------A-------------------------AGTA-----GATTTTTT-GAATTCTATCGCTTGAT-GGAGGTAAACCTTTCT-----AGTTCCAAGAGCTCAAGCATAAAAATATCAAATCCAAGAAAACCACAAAATCCTAAA-TGAAAATAATGAACCCTCAACTCGTTCTTTGAATGG-ATTTTTATT------CAGCAAAGTAAACGTTT--CT----------------------------------------------------------------------AAAAAAAA----------------------------AATATA--TA-----------GTAT-----A--------CTGCATTTAGTTATT---CAATCTCGA-------------------CGATTTTT-TAATCATAGATTATTATAAGT
		</sequence>
		<sequence>
			<taxon idref="Galium_glandulosum_121"/>
			--------------------------------TTACGAAAATTTAAATTATCGAATTCAAACCAAGAACAAATAGCCGAT---AGCGAGTCGATCGATTAATTCAAATTAATTCAATAAGACATGAGAGGTAACAACCCATTTGATTGTTATCATT---------------CAACCGAATC---------CAATTT------AATTGTTTC-----------------------------------AATAAA------GAAACAGGGAATTTGAA--------------------------------------GTGGATG-------------AATAAGAATCTT-----GAGAAAGCCTTT-CATTTGTTGAGC-----------ATTCATAGAAAATCCCACCTA-TAT--------TATCTA-T----------A-TCT-AT--------------------------------------A-----------G-AATT--------------CGAACCCGAGCTCTATTTACATTACGATTCATTAAGTTCTATCCGA-------CTCAAAAAAAA------GGTAAGT-TGGGTTGCGTTATATATATGAAAGGGTATACAATAATGATGTATTTGGCA-AATCATATGGT-CTAAGAATCAAACATTCTGATTAGTTGATAAT---TTT-AGTATT--------GGTTGGGAATCTTTCAC----AAGATTCCCGTGAAAAATTGCATTAACAACGAATTCGTGTCGAGTAGACCTTG-TTGTTGTGAGAATTCTTAATTCATGAGTTGTAGGGAGGGATTT---AT------GTCACCACAAACAGAGACTAAAGCAGGTGTTGGATTCAAAGCTGGTGTTAAAGAGTACAAATTAACTTATTATACTCCTGAATACGAAACCAAAGATACTGATATTTTGGCAGCATTCCGAGTAACTCCTCAACCGGGAGTTCCGCCGGAAGAAGC-GGG---------AAAGGGGGGGTATTGGACAGCGTTAAAAGCCTTTTCGTTAGGGAAATCCCTTTTTACCGGGAATTCAAAAA-GTTTTTTTGTACAGCAAACAACTAA-------------GT------AA---------------------------T---------------AA------G---------------------------------------------------------------GGTTGGAAAAATA-GTAATCCATTCAAAA-AA---------------AGGCCCTCC-CA-CCTTA----------AT---TTT-ATTTT--------------AT---------------------ATA-----------------------C-------------------AA-------AA-T------AAAAA-------TTATATAAAATTATAAAAATCCATT-AT-------GCATTAT---CTAG-TGAATTGGG-CTAATCAATCTGAAATGTAACTCAACAC-GT-TCTTTACTAT--------------------TTT--------------------TTAAAATAAGAA---TTTTTGGATTATTCAAT---------AAATAGGAATACTTGTTTT------GGT------AATAAA-------------CTA---------------------------AAAAATA---CAAGATA----TAAA-GATTTACCCT-TCTTTGTCTCAGTTTGAAGATGGGG-AGGCTTTT--T--------TCCCC-ATCTTCA--T----------GTTA----------TA-------AT-------ATA-----------GAA-TAAT---------------C----------AAAA------------TTTGGATCTCTTTTTT-CTAT-------CTGTTTTCTA-GTTTAGTTATGTTCATTAA-----------TTTA---------
			-------------------A-T-----ATTTAAT-------------------------------------------------------------TTTT---GAATTCTATCGCTTGAT-GGAGGTAAACCTTTCT-----AGTTCCAAGAGCTCAAGCATAAAA-TATAAAATCCAAGAAAACCACAAAACCCTAAA-TGAAAATAACGAACCCTCAACTCGTTCTTTGAATGG-ATTTTTATT------CAGCAATGTAAACGTTT--CT----------------------------------------------------------------------GAAAAAAA----------------------------AGTATA--TA-----------GTAT-----A--------CTCCATTTAGTTATT---CAATCTCGA-------------------CGATTTTT-TAATCATAGATTATTATAAGT
		</sequence>
		<sequence>
			<taxon idref="Galium_glaucum_507M"/>
			CATAATAATTAAT------AAAGAAAATAGTTTTACGAAAATTTAAATTATCGAATTCAAACCAAGAACAAATAGCCAAT---AGCGAGTCGATCGATTAATTCAAGTTAATTGAATAAGACATGAGAGGTAACAACCCATTTGATTGTTATCATT---------------CAATTGAATC---------CAATTT------AATTGTTTC-----------------------------------AATAAA------GAAACAGGTAATTTGAA--------------------------------------GTGGATG-------------AATAAGAATCTT-----GAGAAAGCCTTT-CATTTGTTTAGC-----------ATTCATAGAAAATCCCACCTA-TAT--------TATCTA-T----------A-TCT-AT--------------------------------------A-----------G-AATT--------------CGAACCCGAGCTCTATTTACATTACGATTCATTAAGTTCTATCCGA-------CTCAAAAAAAAA-----GGTAAGT-TGGGTTGCGTTATATATATGAAAGGGTATACAATAATGATGTATTTGGCA-AATCATATGGT-CTAAGAATCAAACATTCTGATTGGTTGATAAT---TTT-TGTATT--------GGTTGGGAATCTT----GTGAAAGATTCCCGTGAAAAATTGCATTAACAACGAATTCGTGTCGAGTAGACCTTG-TTGTTGTGAGAATTCTTAATTCATGAGTTGTAGGGAGGGATTT---AT------GTCACCACAAACAGAGACTAAAGCAGGTGTTGGATTCAAAGCTGGTGTTAAAGAGTACAAATTAACTTATTATACTCCTGAATACGAAACCAAAGATACTGATATTTTGGCAGCATTCCGAGTAACTCCTCAACCAGGAGTTCCGCCGGAAGAAGCGGG???????????????????????????????????????????????????????????????????????????????????????????????????????????????????????????????????????????????????????????????????????????????????????????????????????????????????????????????????????????????????????????????????????????????????????????????????????????????????????????????????????????????????????????????????????????????????????????????????????????????????????????????????????????????????????????????????????????????????????????????????????????????????????????????????????????????????????????????????????????????????????????????????????????????????????????????????????????????????????????????????????????????????????????????????????????????????????????????????????????????????????????????????????????????????????????????????????????????????????????????????????????????????????????????????????????????????????????????????????????????????????????????????????????????????????????????????????????????????????????????????????????????????????????????????????????
			?????????????????????????????????????????????????????????????????????????????????????????????????????????????????????????????????????????????????????????????????????????????????????????????????????????????????????????????????????????????????????????????????????????????????????????????????????????????????????????????????????????????????????????????????????????????????????????????????????????????????????????????????????????????????????????????????????????????????????????????????????????????
		</sequence>
		<sequence>
			<taxon idref="Galium_graecum_6"/>
			--------------------------------TTACGAAAATTTAAATTATCGAATTCAAACCAAGAACAAATAGCCGAT---AGCGAGTCGATCGATTAATTCAAGTTAATTCAATAAGACATGAGAGGTAACAACC---------GTTATCATT---------------CAATTGAATT---------CAAGTT------AATTGTTTC-----------------------------------------TTTATTGAAACAGGGAATTTGAG--------------------------------------GTGGATG-------------AATAAGAATTTT-----GAGAAAGCCTTT-CATTTGTTTAGT-----------ATTCATAGAAAATCCCACCTA-TAT--------TATCTA-T----------A-TCT-AT--------------------------------------T-----------G-AATT--------------CGAACCCGAGCTCTATTTACATTACGATTCATTAAGTTCTATCCGA-------CTCCAAAAAAA------GGTAAGT-TGGGTTGCGTTAGATATATGAAAGGGTATACAATAATGATGTATTTGGCA-AATCATATGGT-CTAAGAATCAACCATTCTGATTAGTTGATAAT---TTT-AGTATT--------GGTTGGGAATCTT----GTGAAAGATTCCCGTGAAAAATTGCATTAACAACAAATTCGTGTCGAGTAGACCTTG-TTGTTGTGAGAATTCTTAATTCATGAGTTGTAGGGAGGGATTT---AT------GTCACCACAAACAGAGACTAAAGCAGGTGTTGGATTTAAAGCTGGTGTTAAAGAGTACAAATTAACTTATTATACTCCTGAGTATGAAACCAAAGATACTGATATTTTGGCAGCATTCCGAGTAACTCCTCAACCGGGAGTTCCGCCGGAAGAAGC-GGG---------AAAGGGCGGATATTGGACAGCGTTAAAAGCTTTTTCGTTAGGGAAATCCCTTTTTACCGGGAATTCAAAAA-GTTTTTTTGTACAGCAAACAACTAA-------------GT------AA---------------------------TT--------------AA------G---------------------------------------------------------------GGTTGAAAAAATA-GTAATCCATTCAAAA-A----------------AGGCCCTCC-TA-GCTTT----------AT---TTTTATTTT--------------AT---------------------ATA-----------------------C-------------------AA-------AA-T------AAAAA-------TTATATAAAATTATAAAAATTCATT-AT-------GCATTAG---CTAG-TGAATTGGG-CTAATCAATCTAAAATGTAACTCAACTC-GT-TCTTT-CTAT--------------------TTT--------------------TAAAAATAATAA---TTTTTGGGTTATTCAAT-----AAAAAAATAGGAATACTTGTTTT------GGT------AACAAA-------------CTA---------------------------AAAAATA---CAAGATA----TAAA-GATTTACCTT-TCTTTATCTCAGTTTGAAGATGGGG--GGCTTTT--T--------TCCCC-ATCTTCACAT----------GTTC----------TA-------AT-------ATA-----------GAA-TAAT---------------C----------AAAA------------TTTGGATCTCTTTTT--CTAT-------CTGTTTTCTA-GTTTAGTTATGTTCATTAA-----------TTTA---------
			-------------------A-T-----ATTTAAT-----C-A----------------A-------------------------AGTC-----GATTTTTT-GAATTCTATCGCTTGAT-GGAGGTAAACCTTTCT-----AGTTCCAAGAGCTCAAGCATAAAAATATAAAATCCAAGAAAACCACAAAACCCTAAAATGAAAATAACAAACCCTCGACTCGTTCTTTGAACGG-ATTTTTATT------CAGCAATGTAAACGTTT--CG----------------------------------------------------------------------GAAAAAAA----------------------------AATATA--TA-------GCAAGCAT-----A--------CTGCATTTAGTTATT---AAATCTCGA-------------------CGATTTTT-TAATCATAGATTATTATAAGT
		</sequence>
		<sequence>
			<taxon idref="Galium_grande_112M"/>
			????????TTAAT------AAAGAAAATAGTTTTACGAAAA----AATTATCGAATTCAAACCAAGAACAAATAGCCGAT---AGCGAGTCGATCGATTAATTCAAATTAATTCAATAAGACATGAGAGGTAACAACCCATTTGATTGTTATCATT---------------CAACTGAATC---------CAATTT------AATTGTTTC-----------------------------------AATAAA------GAAACAGGGAATTTGAA--------------------------------------GTGGATG-------------AATAAGAATCTT-----GAGAAAGCCTTT-CATTTGTTGAGC-----------ATTCATAGAAAATCCCACCTA-TAT--------TATCTA-T----------A-TCT-AT--------------------------------------A-----------G-AATT--------------CGAACCCGAGCTCTATTTACATTACGATTCATTAAGTTCTATCCGA-------CTCAAAAAAAA------GGTAAGT-TGGGTTGCGTTATATATATGAAAGGGTATACAATAATGATGTATTTGGCA-AATCATATGGT-CTAAGAATCAAACATTCTGATTAGTTGATAAT---TTT-AGTATT--------GGTTGGGAATCTTTCAC----AAGATTCCCGTGAAAAAGTGCATTAACAACGAATTCGTGTCGAGTAGACCTTG-TTGTTGTGAGAATTCTTAATTCATGAGTTGTAGGGAGGGATTT---AT------GTCACCACAAACAGAGACTAAAGCAGGTGTTGGATTCAAAGCTGGTGTTAAAGAGTACAAATTAACTTATTATACTCCTGAATACGAAACCAAAGATACTGATATTTTGGCAGCATTCCGAGTAACTCCTCAACCGGGAGTTCCGCCGGAAGAA??GGGGGCCGCGGTA?????????????????????????????????????????????????????????????????????????????????????????????????????????????????????????????????????????????????????????????????????????????????????????????????????????????????????????????????????????????????????????????????????????????????????????????????????????????????????????????????????????????????????????????????????????????????????????????????????????????????????????????????????????????????????????????????????????????????????????????????????????????????????????????????????????????????????????????????????????????????????????????????????????????????????????????????????????????????????????????????????????????????????????????????????????????????????????????????????????????????????????????????????????????????????????????????????????????????????????????????????????????????????????????????????????????????????????????????????????????????????????????????????????????????????????????????????????????????????????????????????????????????????????????????
			?????????????????????????????????????????????????????????????????????????????????????????????????????????????????????????????????????????????????????????????????????????????????????????????????????????????????????????????????????????????????????????????????????????????????????????????????????????????????????????????????????????????????????????????????????????????????????????????????????????????????????????????????????????????????????????????????????????????????????????????????????????????
		</sequence>
		<sequence>
			<taxon idref="Galium_hoffmeisteri_125"/>
			--------------------------------TTACGAAAATTTAAATTATCGAATTCAAACCAAGAACAAATAGCCGAT---AGCGAGTCGATCGATTAATTCAAGTTAATTGAATAAGATATGAGAGGTAACAACCCCTTTGATTGTTATCATT---------------CAATTGAATC---------CAATTT------AATAGTTTC-----------------------------------AATAAA------GAAACAGGGAATTTGAA--------------------------------------GTGGATG-------------AATAAGAATCTT-----GAGAAAGCCTTT-CGTTTGTTTAGC-----------ATTCATAGAAAATCCCACCTA-TAT--------TATCTA-T----------A-TCT-AT--------------------------------------A-----------G-AATT--------------CGAACCCGAGCTCTATTTACATTACGATTCATTAAGTTCTATCCGA-------CTAAAAAAAAAA-----GGTAAGT-TGGGTTGCGTTATATATATGAAAGGGTATACAATAATGATGTATTTGGCA-AATCATATGGT-CTAAGAATCAAACATTCTGATTAGTTGATAAT---TTT-TGTATT--------GGTTGGGAATCTT----GTGAAAGATTCCCGTGAAAAATTGCATTAACAACGAATTCGTGTCGAGTAGACCTTG-TTGTTGTGAGAATTCTTAATTCATGAGTTGTAGGGAGGGATTT---AT------GTCACCACAAACAGAGACTAAAGCGGGTGTTGGATTCAAAGCTGGTGTTAAAGAGTACAAATTAACTTATTATACTCCTGAATACGAAACCAAAGATACTGATATTTTGGCAGCATTCCGAGTAACTGCTCAACCGGGAGTTCCGCCGGAAGAAGC-GGG---------AAAGGGGGGGTATTGGACAGCGTTAAAAGCTTTTTCGTTAGGGAAATCCCTTTTTACCGGCAATTCAAAAA-GTTTTTTTGTACAGCAAACAACTAA-------------GT------AA---------------------------T---------------AA------G---------------------------------------------------------------GGTTGGAAAAAAA-GCAATCCATTCAAAA-AA---------------AGGACCTCC-AA-CCTTA----------TT---TTT-ATTTT--------------AT---------------------ATA-----------------------C-------------------AA-------AAAT------ACAAAATAATTTTTATATAAAATTATAAAAATCCATT-AT-------GCAGTAT---CTAG-TGAATTGGG-CTAATCAATCTGAAATGTAACGCAACTC-AT-TCTTT-CTAT--------------------TTT--------------------TTAAAATAATAA---TTTTTGGATTATTCAAA-AAAAAAAAAAATAGGAATACTTGTTTT------AGT------AATAAA-------------CTA---------------------------ATAAATA---CAAAATA-----AAA-GATTTACCTT-TCTTTGTTTCAGTTTGAAGATGGGG-AGGCTTTT--T--------TCCCC-ATCTTCA--T----------GTTA----------TA-------AT-------ATA-----------GAA-TAAT---------------A----------AAAA------------TTTGGATCTATTTTTT-CTAT-------CTGTTTTCTA-GTTTAGTGATGTTCATTAA-----------TTTA---------
			-------------------A-T-----------------CTA----------------A-------------------------AGTA-----GATTTTTT-GAATTCTATCGCTTGAT-GTAGGTAAACCTTTCT-----AGTTCCAAGAGCTCAAGCATAAAAATATCAAATCCAAGAAAACCACAAAATCCTAAA-TGAAAATAATGAACCCTCAACTCGTTCTTTGAATGG-ATTTTTATT------CAGCAATATAAACGTTT--CT----------------------------------------------------------------------GAAAAAA-----------------------------AATATA--TA-----------GTAT-----A--------CTGCATTTAGTTATT---CAATCTCGA-------------------CGATTTTT-TAATCATAGATTATTATAAGT
		</sequence>
		<sequence>
			<taxon idref="Galium_hoffmeisteri_129"/>
			--------------------------------TTACGAAAATTTAAATTATCGAATTCAAACCAAGAACAAATAGCCGAT---AGCGAGTCGATCGATTAATTCAAGTTAATTGAATAAGACATGAGAGGTAACAACCCCTTTGATTGTTATCATT---------------CAATTGAATC---------CAATTT------AATAGTTTC-----------------------------------AATAAA------GAAACAGG-AATTTGAA--------------------------------------GTGGATG-------------AATAAGAATCTT-----GAGAAAGCCTTT-CGTTTGTTTAGC-----------ATTCATAGAAAATCCCACCTA-TAT--------TATCTA-T----------A-TCT-AT--------------------------------------A-----------G-AATT--------------CGAACCCGAGCTCTATTTACATTACGATTCATTAAGTTCTATCCGA-------CTCAAAAAAAAA-----GGTAAGT-TGGGTTGCGTTATATATATGAAAGGGTATACAATAATGATGTATTTGGCA-AATCATATGGT-CTAAGAATCAAACATTCTGATTAGTTGATAAT---TTT-TGTATT--------GGTTGGGAATCTTTCAC----AAGATTCCCGTGAAAAATTGCATTAACAACGAATTCGTGTCGAGTAGACCTTG-TTGTTGTGAGAATTCTTAATTCATGAGTTGTAGGGAGGGATTT---AT------GTCACCACAAACAGAGACTAAAGCGGGTGTTGGATTCAAAGCTGGTGTTAAAGAGTACAAATTAACTTATTATACTCCTGAATACGAAACCAAAGATACTGATATTTTGGCAGCATTCCGAGTAACTCCTCAACCGGGAGTTCCGCCGGAAGAAGC-GGG---------AAAGGGGGGATATTGGACAGCGTTAAAAGCTTTTTCGTTAGGGAAATCCCTTTTTACCGGCAATTCAAAAA-GTTTTTTTGTACAGCAAACAACTAA-------------GT------AA---------------------------T---------------AA------G---------------------------------------------------------------GGTTGGAAAAAAAAGCAATCCATTCAAAA-AA---------------AGGACCTCC-AA-CCTTA----------TT---TTT-ATTTT--------------AT---------------------ATA-----------------------C-------------------AA-------AAAT------ACAAAATAATTTTTATATAAAATTATAAAAATCCATT-AT-------GCAGTAT---CTAG-TGAATTGGG-CTAATCAATCTGAAATGTAACGCAACTC-AT-TCTTT-CTAT--------------------TTT--------------------TTAAAATAATAA---TTTTTGGATTATTCAAT--AAAAAAAAACTAGGAATACTTGTTTT------AGT------AATAAA------------------------------------------------TA---CAAAATA-----AAA-TATTTACCTT-TCTTTGTTTCAGTTTGAAGATGGGG-AGGCTTTT--T--------TCCCC-ATCTTCA--T----------GTTA----------TA-------AT-------ATA-----------GAA-TAAT---------------A----------AAAA------------TTTGGATCTATTTTTTTCTAT-------CTGTTTTCTA-GTTTAGTGATGTTCATTAA-----------TTTA---------
			-------------------A-T-----------------CTA----------------A-------------------------AGTA-----GATTTTTT-GAATTCTATCGCTTGAT-GTAGGTAAACCTTTCT-----AGTTCCAAGAGCTCAAGCATAAAAATATCAAATCCAAAAAAACCACAAAATCCTAAA-TGAAAATAATGAACCCTCAACTCGTTCTTTGAATGG-ATTTTTATT------CAGCAATATAAACGTTT--CT----------------------------------------------------------------------GAAAAAAA----------------------------AATATA--TA-----------GTAT-----A--------CTGCATTTAGTTATT---CAATCTCGA-------------------CGATTTTT-TAATCATAGATTATTATAAGT
		</sequence>
		<sequence>
			<taxon idref="Galium_humifusum_60"/>
			--------------------------------TTACGAAAATTTAAATTATCGAATTCAAACCAAGAACAAATAGCCAAT---AGCGAGTCGATCGATTAATTCAAGTTAATTGAATAAGACATGAGAGGTAACAACCCATTTGATTGTTATCATT---------------CAATTGAATC---------CAATTT------AATTGTTTC-----------------------------------AATAAA------GAAACAGGTAATTTGAA--------------------------------------GTGGATG-------------AATAAGAATCTT-----GAGAAAGCCTTTACATTTGTTTAGC-----------ATTCATAGAAAATCCCACCTA-TAT--------TATCTA-T----------A-TCT-AT--------------------------------------A-----------G-AATT--------------CGAACCCGAGCTCTATTTACATTACGATTCATTAAGTTCTATCCGA-------CTCAAAAAAAAA-----GGTAAGT-TGGGTTGCGTTATATATATGAAAGGGTATACAATAATGATGTATTTGGCA-AATCATATGGT-CTAAGAATCAAACATTCTGATTGGTTGATAAT---TTT-TGTATT--------GGTTGGGAATCTT----GTGAAAGATTCCCGTGAAAAATTGCATTAACAACGAATTCGTGTCGAGTAGACCTTG-TTGTTGTGAGAATTCTTAATTCATGAGTTGTAGGGAGGGATTT---AT------GTCACCACAAACAGAGACTAAAGCAGGTGTTGGATTCAAAGCTGGTGTTAAAGAGTACAAATTAACTTATTATACTCCTGAATACGAAACCAAAGATACTGATATTTTGGCAGCATTCCGAGTAACTCCTCAACCAGGAGTTCCGCCGGAAGAAGC-GGG---------AAAGGGGGGGTATTGGACAGCGTTAAAAGCTTTTTCGTTAGGGAAATCCCTTTTTACCGGCAATTCAAAAA-GTTTTTTTGTACAGCAAACAACTAA-------------GT------AA---------------------------T---------------AA------G---------------------------------------------------------------GGTTGGAAAAATA-GCAATCCATTCAAAA-AATAAAAAAAAAA----AGGACCTCC-AA-CCTTA----------TT---TTT--TTTT--------------AT---------------------A-------------------------C-------------------AA-------AA-T------AAAAA-------TTATATAAAATTATAAAAATCCATT-AT-------GCATTAT---CTAA-TGAATTGGG-CTAATCAATCTGAAATGTAACTCAACTC-AT-TCTTT-CTAG--------------------TTT--------------------TAAAAATAATAA---TTTTTGGATTATTCAAT----AAAAAAAACAGGAATACTTGT---------------------------------------------------------------------AAATA---CAAAATA-----AAA-GATTTACCTTATCTTTGTTTCAGTTTGAAGATGGGG-AGGCTTTT--T--------TCCCC-ATCTTCA--T----------GTTA----------TA-------AT-------ATA-----------GAA-TAAT---------------C----------AAAA------------TTTGGATCTATTTTTT-CTAT-------CTGTTTTCTA-GTTTAGTTATGTTCATTAA-----------TTTA---------
			-------------------A-T-----ATTTCAT-----C-A----------------A-------------------------ATTA-----GATTTTTTTGAATTCTATCGCTTGAT-GGAGGTAAACCTTTCT-----AGTTCCAAGAGCTCAAGCATAAAAATATCAAATCCAAGAAAACCACAAAATCCTAAA-TGAAAATCATGAACCCTCAATGCGTTCTTTGAATGG-ATTTTTCTT------CAGCAATGTAAACATTT--CT----------------------------------------------------------------------GAAAAAA-----------------------------ACTATA--TA-----------GTAT-----A--------CTGCATTTAGTTATT---CAATCTCGA-------------------CGATTTTT-TAATCATAGATTATTATAAGT
		</sequence>
		<sequence>
			<taxon idref="Galium_humile_55"/>
			???????????????????????????????????????????????????????????????????????????????????????????????????????????????????????????????????????????????????????????????????????????????????????????????????????????????????????????????????????????????????????????????????????????????????????????????????????????????????????????????????????????????????????????????????????????????????????????????????????????????????????????????????????????????????????????????????????????????????????????????????????????????????????????????????????????????????????????????????????????????????????????????????????????????????????????????????????????????????????????????????????????????????????????????????????????????????????????????????????????????????????????????????????????????????????????????????????????????????????????????????????????????????????????????????????????????????????????????????????????????????????????????????????????????????????????????????????????????????????????????????????????????????????????????????????????????AAAGGGGGGATATTGGACAGCGTTAAAAGCCTTTTCGTTAGGGAAATCCCTTTTTACCGGGAATTCAAAAA-GTTTTTTTGTACAGCAAACAACTAA-------------GT------CA---------------------------T---------------AA------G---------------------------------------------------------------GGTTGGAAAAATA-GTAATCCATTCAAAA-AA---------------AGGCCCTCC-CA-CCTTA----------AT---TTTTATTTT--------------AT---------------------ATA-----------------------C-------------------AA-------AA-T------AAAAA-------TTATATAAAATTATAAAAATCCATT-AT-------GCATTAT---CTAG-TGAATTGGG-TTAATCAATCTGAAATGTAACTCAACTC-GT-TCTTTACTATAAAAAAAA--------------------------------------------------TTTTTGGATTATTCAAT---------AAATAGGAATACTTGTTTT------GGT------AATAAA-------------CTA---------------------------AAAAATA---CAAGATA----TAAA-GATTTACCCT-TCTTTGTCTCAGTTTGAAGATGGGG-AGGCTTTT--T--------TCCCC-ATCTTCA--T----------GTTA----------TA-------AT-------ATA-----------GAA-TAAT---------------C----------AAAA------------TTTGGATCTCTTTTTT-CTAT-------CTGTTTTCTA-TTTTAGTTATGTTCATTAA-----------ATTA---------
			-------------------A-T-----ATTTCAT-------------------------------------------------------------TTTT---GAATTCTATCACTTGAT-GGAGGTAAACCTTTCT-----AGTTCCAAGAGCTCAAGCATAAAA-TATAAAATCCAAGAAAACCACAAAACCCTAAA-TGAAAATAACGAACCCTCAACTCGTTCTTTGAATGG-ATTTTTATT------CAGCAATGTAAACGTTT--CT----------------------------------------------------------------------GAAAAAAA----------------------------AGTATA--TA-----------GTAT-----A--------CTCCATTTAGTTATT---CAATCTCGA-------------------CGATTTTT-TAATCATAGATTATTATAAGT
		</sequence>
		<sequence>
			<taxon idref="Galium_innocuum_131"/>
			--------------------------------TTACGAAAATTTAAATTGTCGAATTCAAACCAAGAACAAATAGCCGAT---AGCGAGTCGATCGATTAATTCAAGTTAATTCAATAAGACATGAGAGGTAACAACCTATTTGATTGTTATCATT---------------CAATTGAATC---------CAATTT------AATTGTTTC-----------------------------------AATAAA------GAAAGAGGGAATTTGAA--------------------------------------GTGGATG-------------AATAAGAATCTT-----GAAAAAGCCTTT-AATTTGTTTAGC-----------ATTCATAGAAAATCCCACCTA-TAT--------TATCTA-T----------A-TCT-AT--------------------------------------A-----------G-AATT--------------CGAACCCGAGCTCTATTTACATTACGATTCATTAAGTTCTATCCGA-------CTCAAAAAAAAAA----GGTAAGT-TGGGTTGCGTTATATATATGAAAGGGTATACAATAATGATGTATTTGGCA-AATCATATGGT-CTAAGAATCAAACATTCTGATTAGTTGATAAT---TTT-AGTATT--------GGTTGGGAATCTTTCAC----AAGATTCCCGTGAAAAATTGCATTAACAACGAATTCGTGTCGAGTAGACCTTG-TTATTGTGAGAATTCTTAATTCATGAGTTGTAGGGAGGTATTT---AT------GTCACCACAAACAGAGACTAAAGCAGGTGTTGGATTTAAAGCTGGTGTTAAGGAGTACAAATTAACTTATTATACTCCTGAATACGAAACCAAAGATACTGATATTTTGGCAGCATTCCGAGTAACTCCTCAACCGGGAGTTCCGCCGGAAGAAGC-GGG---------AAAGGGGGGATATTGGACAGCGTTAAAAGCTTTTTCGTTAGGGAAATCCCTTTTTACCGGGAATTCAAAAA-GTTTTTTTGTACAGCAAACAACTAA-------------GT------AA---------------------------T---------------AA------G---------------------------------------------------------------GGTTGGAAAAATA-GTAATCTATTCAAAATAA---------------AGGCCCTCC-AA-CCTTA----------AT---TTTTATTTT--------------AT---------------------ATA-----------------------CTTTA-TATA---------CAA-------AA-T------AAAAA-------TTATATAAAATTATAAAAATCCATT-AT-------GCATTAT---CTAG-TGAATTGGG-CTAATCAATCTGAAATGTAACTCAACTC-GT-TCTTT-CTAT--------------------TTT--------------------TAAAAATAAGAA---TTTTTGAATTATTCAAT----AAAAAAACTAGGAATACTCGTTTT------GGT------AACAAA-------------CTA---------------------------AAAAAAA---CAAGATA----TAAA-GATTTACCTT-TCTTTGTCTCAGTTTGAAGATGGGG-AGGCTTTT--T--------TCCTC-ATCTTCA--T----------GTTA----------TA-------AT-------ATA-----------GAA-TAATTATAATTAGAATAACC----------AAAA------------ATTGGATCTCTTTTTT-CTATTTTCTATCTGTTTTCTA-GTTTAGTTATGTTCATTAA-----------TTTA---------
			-------------------C-T-----ATTTAAT-----C-A----------------A-------------------------AGTA-----GATTTTTT-GAATTCTATCGCCTGAT-GGAGGTAAACCTTTCT-----AGTTCCAAGAGCTTAAGCATAAAA-TAAAAAATCCAAGAAAACCACAAAACCTTAAA-TAAAAATAACGAACCCCCAACTCGTTCTTTGAATGG-ATTTTTATT------CAGCAATGTAAACGTTT--CT----------------------------------------------------------------------GAAAAAA-----------------------------AATATAAATATATATATAACAGTAT-----A--------CTGCATTTAGTTATT---CAATCTCGA-------------------CGATTTTT-TAATCATAGATTATTATAAAT
		</sequence>
		<sequence>
			<taxon idref="Galium_intricatum_55M"/>
			????????TTAAT------AAAGAAAATAGTTTTACGAAAATTTAAATTATCGAATTCAAACCAAGAACAAATAGCCGAT---AGCGAGTCGATCGATTAATTCAAGTTAATTCAATAAGACATGAGAAGTAACAACCCATTTGATTGTTATCATT---------------CAATTGAATC---------TAATTT------AATAGTTTC-----------------------------------AATAAA------GAAACAGGGAATTTGAA--------------------------------------GTGGATG-------------AATAAGAATCTT-----GAGAAAGCCTTT-CATTTGTTTAGC-----------ATTCATAGAAAATCCCACCTA-TAT--------TATCTA-T----------G-TCT-AT--------------------------------------A-----------G-AATT--------------CGAACCCGAGCTCTATTTACATTACGATTCATTAAGTTCTATCCGA-------CTCAAAAAAA-------GGTAAGT-TGGGTTGCGTTACATATATGAAAGGGTATACAATAATGATGTATTTAGCA-AATCATATGGT-CTAAGAATTAAACATTCTGATTAGTTGATAAT---TTT-TGTATT--------GGTTGGGAATCTT----GTGAAAGATTCCAGTGAAAAATTGCATTAACAACGAATTCGTGTCGAGTAGACCTTG-TTATTATGATAATTCTTAATTAATGAGTT-TAGGGAGGGATTT---AT------GTCACCAAAAACAGAGACTACAGCAGGTGTTGGATTCAAAGCTGGTGTTAAAGAGTATAAATTAACTTATTATACTCCTGAATACGAAACCAAAGATACTGATATTTTGGCAGCATTCCGAGTAACTCCTCAACCGGGAGTTCCGCCGGAAGAA??GGGGGCCGCGGTA?????????????????????????????????????????????????????????????????????????????????????????????????????????????????????????????????????????????????????????????????????????????????????????????????????????????????????????????????????????????????????????????????????????????????????????????????????????????????????????????????????????????????????????????????????????????????????????????????????????????????????????????????????????????????????????????????????????????????????????????????????????????????????????????????????????????????????????????????????????????????????????????????????????????????????????????????????????????????????????????????????????????????????????????????????????????????????????????????????????????????????????????????????????????????????????????????????????????????????????????????????????????????????????????????????????????????????????????????????????????????????????????????????????????????????????????????????????????????????????????????????????????????????????????????
			?????????????????????????????????????????????????????????????????????????????????????????????????????????????????????????????????????????????????????????????????????????????????????????????????????????????????????????????????????????????????????????????????????????????????????????????????????????????????????????????????????????????????????????????????????????????????????????????????????????????????????????????????????????????????????????????????????????????????????????????????????????????
		</sequence>
		<sequence>
			<taxon idref="Galium_japonicum_159"/>
			--------------------------------TTACGAAAATTTAAATTATCGAATTCAAACCAAGAACAAATAGCCGAT---AGCGAGTCGATCGATTAATTCAAGTTAATTGAATAAGATATGAGAGGTAACAACCCCTTTGATTGTTATCATT---------------CAATTGAATC---------CAATTT------AATAGTTTC-----------------------------------AATAAA------GAAACAGGGAATTTGAA--------------------------------------GTGGATG-------------AATAAGAATCTT-----GAGAAAGCCTTT-CGTTTGTTTAGC-----------ATTCATAGAAAATCCCACCTA-TAT--------TATCTA-T----------A-TCT-AT--------------------------------------A-----------G-AATT--------------CGAACCCGAGCTCTATTTACATTACGATTCATTAAGTTCTATCCGA-------CTAAAAAAAAA------GGTAAGT-TGGGTTGCGTTATATATATGAAAGGGTATACAATAATGATGTATTTGGCA-AATCATATGGT-CTAAGAATCAAACATTCTGATTAGTTGATAAT---TTT-TGTATT--------GGTTGGGAATCTTTCAC----AAGATTCCCGTGAAAAATTGCATTAACAACGAATTCGTGTCGAGTAGACCTTG-TTGTTGTGAGAATTCTTAATTCATGAGTTGTAGGGAGGGATTT---AT------GTCACCACAAACAGAGACTAAAGCGGGTGTTGGATTCAAAGCTGGTGTTAAAGAGTACAAATTAACTTATTATACTCCTGAATACGAAACCAAAGATACTGATATTTTGGCAGCATTCCGAGTAACTGCTCAACCGGGAGTTCCGCCGGAAGAAGC-GGG---------?????????????????????????????????????????????????????????????????????????????????????????????????????????????????????????????????????????????????????????????????????????????????????????????????????????????????????????????????????????????????????????????????????????????????????????????????????????????????????????????????????????????????????????????????????????????????????????????????????????????????????????????????????????????????????????????????????????????????????????????????????????????????????????????????????????????????????????????????????????????????????????????????????????????????????????????????????????????????????????????????????????????????????????????????????????????????????????????????????????????????????????????????????????????????????????????????????????????????????????????????????????????????????????????????????????????????????????????????????????????????????????????????????????????????????????????????????????????????????????????????????????????????????????????????
			?????????????????????????????????????????????????????????????????????????????????????????????????????????????????????????????????????????????????????????????????????????????????????????????????????????????????????????????????????????????????????????????????????????????????????????????????????????????????????????????????????????????????????????????????????????????????????????????????????????????????????????????????????????????????????????????????????????????????????????????????????????????
		</sequence>
		<sequence>
			<taxon idref="Galium_japonicum_160"/>
			--------------------------------TTACGAAAATTTAAATTATCGAATTCAAACCAAGAACAAATAGCCGAT---AGCGAGTCGATCGATTAATTCAAGTTAATTCAATAAGACATGAGAGGTAACAACCCATTTGATTGTTATCATT---------------CAATCGAATC---------CA-TTT------AATTGTTTC-----------------------------------AATAAA------GAAACAGGGAATTTGAA--------------------------------------GTGGATG-------------AATAAGAATCTT-----GAGAAAGTCTTT-CATTTGTTTAGC-----------ATTCATAGAAAATCCCACCTA-TAT--------TATCTA-T----------A-TCT-AC--------------------------------------A-----------G-AATT--------------CGAACCCGAGCTCTATTTACATTACGATTCATTAAGTTCTATCCGA-------CTCAAAAAAAAAA----GGTAAGT-TGGGTTGCGTTATATATATGAAAGGGTATACAATAATGATGTATTTGGCA-AATCATATGGT-CTAAGAATCAAACATTCTGATTAGTTGATAAT---TTT-TGTATT--------GGTTGGGAATCTTTCAC----AAGATTCCCGTGAAAAATTGCATTAACAACGAATTCGTGTCGAGCAGACCTTG-TTGTTGTGAGAATTCTTAATTCATGAGTTGTAGGGAGGGATTT---AT------GTCACCACAAACAGAGACTAAAGCAGGTGTTGGATTCAAAGCTGGTGTTAAAGAGTACAAATTAACTTATTATACTCCTGAATACGAAACCAAAGATAATGATATTTTGGCAGCATTCCGAGTAACTCCTCAACCGGGAGTTCCGCCGGAAGAAGC-GGG---------AAAGGGGGGATATTGGACAGCGTTAAAAGCTTTTTCGTTAGGGAAATCCCTTTTTACCGGCAATTCAAAAA-GTTTTTTTGTACAGCAAACAACTAA-------------GT------AA---------------------------T---------------AA------G---------------------------------------------------------------GGTTGGAAAAATA-GCAATCCAT----------------------------------------AA----------TT---TTT-ATTTT--------------AT---------------------ATA-----------------------C-------------------AA-------AA-T------AAAAA-------TTATATAAAATTATAAAAATCCATT-AT-------GCATTAT---CTAG-TGAATTGGG-CTAATCAATCTGAAATGTAACTCAACCC-AT-TCTTT-CTAT--------------------TTT--------------------TAAAAATAATAA---TTTTTGGATTATTCAAT----AAAAAAACTAGGAATACTTTTTTTT-----AGT------AATAAA-------------CTA---------------------------ATAAATA---CAAGATA-----AAA-GATTTACCTT-TCTTTGTTTCAGTTTGAAGATGGGG-AGGCTTTT--T--------TCCCC-ATCTTCA--T----------GTTA----------TA-------AT-------ATA-----------GAA-TAAT---------------C----------AAAA------------TTTAGATCTATTTTTT-CTAT-------CTGTTTTCTA-GTTTAGTTATGTTCATTAA-----------TTTA---------
			-------------------A-T-----ATTTAAT-----C-A----------------A-------------------------AGTA-----GATTTTTG-GAATTCTATCGCTTGAT-GGAGGTAAACCTTTCT-----AGTTCCAAGAGCTCAAGCATAAAAATATCAAATCCAAGAAAACCGCAAAATCCTAAA-TGAAAATAATGAACCCTCAACTCGTTCTTTGAATGG-ATTTTTATT------CAGCAATGTAAACGTTT--CT----------------------------------------------------------------------GAAAAAAA----------------------------AATATA--TA-----------GTAT-----A--------CTGCATTTAGTTATT---CAATCTCGA-------------------CGATTTTT-TAATCATAGATTATTATAAGT
		</sequence>
		<sequence>
			<taxon idref="Galium_judaicum_57"/>
			--------------------------------TTACGAAAATTTAAATTATCGAATTCAAACCAAGAACAAATAGCCGATGATAGCGAGTCGATCGATTAATTCAAGTTAATTCAATAAGACATGAGAGGTAACAACC---------GTTATCATT---------------CAATTGAATT---------CAAGTT------AATTGTTTC-----------------------------------AATAAA------GAAACAGGGAATTTGAG--------------------------------------GTGGATG-------------AATAAGAATCTT-----GAGAAAGCCTTT-CATTTGTTTAGC-----------ATTCATAGAAAATCCCACCTA-TAT--------TATCTA-T----------A-TCT-AT--------------------------------------T-----------G-AATT--------------CGAACCCGAGCTCTCTTTACATTATGATTCATTAAGTTCTATCCGA-------CTCCAAAAAAA------GGTAAGT-AGGGTTGCGTTATATATATGAAAGGGTATACAATAATGATGTATTTGGCA-AATCATATGGT-CTAAGAATCAACCATTCTGATTAGTTGATAAT---TTT-AGTATT--------GGTTGGGAATCTT----GTGAAAGATTCCCGTGAAAAATTGCATTAACAACAAATTCGTGTCGAGTAGACCTTG-TTGTTGTGAGAATTCTTAATTCATGAGTTGTAGGGAGGGATTT---AT------GTCACCACAAACAGAGACTAAAGCAGGTGTTGGATTTAAAGCTGGTGTTAAAGAGTACAAATTAACTTATTATACTCCTGAGTACGAAACCAAAGATACTGATATTTTGGCAGCATTCCGAGTAACTCCTCAACCGGGAGTTCCGCCGGAAGAAGC-GGG---------?????????????????????????????????????????????????????????????????????????????????????????????????????????????????????????????????????????????????????????????????????????????????????????????????????????????????????????????????????????????????????????????????????????????????????????????????????????????????????????????????????????????????????????????????????????????????????????????????????????????????????????????????????????????????????????????????????????????????????????????????????????????????????????????????????????????????????????????????????????????????????????????????????????????????????????????????????????????????????????????????????????????????????????????????????????????????????????????????????????????????????????????????????????????????????????????????????????????????????????????????????????????????????????????????????????????????????????????????????????????????????????????????????????????????????????????????????????????????????????????????????????????????????????????????
			?????????????????????????????????????????????????????????????????????????????????????????????????????????????????????????????????????????????????????????????????????????????????????????????????????????????????????????????????????????????????????????????????????????????????????????????????????????????????????????????????????????????????????????????????????????????????????????????????????????????????????????????????????????????????????????????????????????????????????????????????????????????
		</sequence>
		<sequence>
			<taxon idref="Galium_jungermannioides_43"/>
			--------------------------------TTACGAAAATTTAAATTATCGAATTCAAACCAAGAACAAATAGCCGAT---AGCGAGTCGATCGATTAATTCAAGTTAATTCAATAAGACATGAGAGGTAACAACC---------GTTATCATT---------------CAATTGAATT---------CAATTT------AATTGTTTC-----------------------------------AATAAA------GAAACAGGGAATTTGAG--------------------------------------GTGGATG-------------AATAGGAATCTT-----GAGAAAGCCTTT-CATTTGTTTAGC-----------ATTCATAGAAAATCCCACCTA-TAT--------TATCTA-T----------A-TCT-AT--------------------------------------T-----------G-AATT--------------CGAACCCGAGCTCTATTTACATTACGATTCATTAAGTTCTATCCGA-------CTCCAAAAAAA------GGTAAGT-TGGGTTGCGTTATATATATGAAAGGGTATACAATAATGATGTATTTGGCA-AATCATATGGT-CTAAGAATCAACCATTCTGATTAGTTGATAAT---TTT-AGTATTTTAGTATTGGTTGGGAATCTTTCAC----AAGATTCCCGTGAAAAATTGCATTAACAACAAATTCGTGTCGAGTAGACCTTG-TTGTTGTGAGAATTCTTAATTCATGAGTTGTAGGGAGGGATTT---AT------GTCACCACAAACAGAGACTAAAGCAGGTGTTGGATTTAAAGCTGGTGTTAAAGAGTACAAATTAACTTATTATACTCCTGAGTACGAAACCAAAGATACTGATATTTTGGCAGCATTCCGAGTAACTCCTCAACCGGGAGTTCCGCCGGAAGAAGC-GGG---------AAAGGGGGGATATTGGACAGCGTTAAAAGCTTTTTCGTTAGGTAAATCCCTTTTTACCGGGAATTCAAAAA-GTTTTTTTGTACAGCAAACAACTAAAGCAAACAACTAAGT------AA---------------------------TT--------------AA------G---------------------------------------------------------------GGTTGAAAAAATA-GTAATCCAGTCAAAA-A----------------AGGCCCTCC-TA-CCTTA----------AT---TTTTATTTT--------------AG---------------------ATT-----------------TAGATAC-------------------AA-------AA-T------AAAAA-------TTATATAAAATTATAAAAATTCATT-AT-------GCATTAA---CTAG-TGAATTGGG-CTAATCAATTGGAAATGTAACTCAACTC-GT-TCTTT-CTAT--------------------TTT--------------------TAAAAATAATAA---TTTTTGGATTATTCAAT-----AAAAAAATAGGAATACTTGTTTT------GGT------AACAAA-------------CTA---------------------------AAAAATA---CAAGATA----TAAA-GATTTACCTT-TCTTTGTCTCAGTTTGAAGATGGGG--GGCTTTT--T--------TCCCC-ATCTTCACAT----------GTTC----------TA-------AT-------ATA-----------GAA-TAAT---------------C----------AAAAGAATAATCAAAATTTGGATCTCTTTTTT-CTAT-------CTGTTTTCTA-GTTTAGTTATGTTCATTAA-----------TTTA---------
			-------------------A-T-----ATTTAATTTAATC-A----------------A-------------------------AGTA-----GATTTTTT-GAATTCTATCGCTTGAT-GGAGGTAAACCTTTCT-----AGTTCCAAGAGCTCAAGCATAAAAATATAAAATCCAAGAAAAGCACAAAACCCTAAA-TGAAAATAACAAACCCTCGACTCCTTCTTTGAACGG-ATTTTTATT------CAGCAATGTAAACGTTT--CT----------------------------------------------------------------------GAAAAAAA----------------------------AATATA--TA-------ACAAGCAT-----A--------CTGCATTTAGTTATT---TAATCTCGA-------------------CGATTTTT-TAACCATAGATTATTATAAGT
		</sequence>
		<sequence>
			<taxon idref="Galium_kamtschaticum_101M"/>
			????????TTAAT------AAAGAAAATAGTTTTACGAAAATTTAAATTATCGAATTCAAACCAAGAACAAATAGCCGAT---AGCGAGTCGATCGATTAATTCAAATTAATTCAATAAGACATGAGAGGTAACAACCCATTTGATTGTTATCATT---------------CAACTGAATC---------CAATTT------AATTGTTTC-----------------------------------AATAAA------GAAACAGGGAATTTGAA--------------------------------------GTGGATG-------------AATAAGAATCTT-----GAGAAAGCCTTT-CATTTGTTGAGC-----------ATTCATAGAAAATCCCACCTA-TAT--------TATCTA-T----------A-TCT-AT--------------------------------------A-----------G-AATT--------------CGAACCCGAGCTCTATTTACATTACGATTCATTAAGTTCTATCCGA-------CTCAAAAAAAA------GGTAAGT-TGGGTTGCGTTATATATATGAAAGGGTATACAATAATGATGTATTTGGCA-AATCATATGGT-CTAAGAATCAAACATTCTGATTAGTTGATAAT---TTT-AGTATT--------GGTTGGGAATCTTTCAC----AAGATTCCCGTGAAAAATTGCATTAACAACGAATTCGTGTCGAGTAGACCTTG-TTGTTGTGAGAATTCTTAATTCATGAGTTGTAGGGAGGGATTT---AT------GTCACCACAAACAGAGACTAAAGCAGGTGTTGGATTCAAAGCTGGTGTTAAAGAGTACAAATTAACTTATTATACTCCTGAATACGAAACCAAAGATACTGATATTTTGGCAGCATTCCGAGTAACTCCTCAACCGGGAGTTCCGCCGGAAGAA??GGGGGCCGCGGTA?????????????????????????????????????????????????????????????????????????????????????????????????????????????????????????????????????????????????????????????????????????????????????????????????????????????????????????????????????????????????????????????????????????????????????????????????????????????????????????????????????????????????????????????????????????????????????????????????????????????????????????????????????????????????????????????????????????????????????????????????????????????????????????????????????????????????????????????????????????????????????????????????????????????????????????????????????????????????????????????????????????????????????????????????????????????????????????????????????????????????????????????????????????????????????????????????????????????????????????????????????????????????????????????????????????????????????????????????????????????????????????????????????????????????????????????????????????????????????????????????????????????????????????????????
			?????????????????????????????????????????????????????????????????????????????????????????????????????????????????????????????????????????????????????????????????????????????????????????????????????????????????????????????????????????????????????????????????????????????????????????????????????????????????????????????????????????????????????????????????????????????????????????????????????????????????????????????????????????????????????????????????????????????????????????????????????????????
		</sequence>
		<sequence>
			<taxon idref="Galium_kinuta_106M"/>
			????????TTAAT------AAAGAAACTAGTTTTACGAAAATTTAAATTATCGAATTCAAACCAAGAACAAATAGCCGAT---AGCGAGTCGATCGATTAATTCAAATTAATTCAATAAGACATGAGAGGTAACAACCCATTTGATTGTTATCATT---------------CAACTGAATC---------CAATTT------AATTGTTTC-----------------------------------AATAAA------GAAACAGGGAATTTGAA--------------------------------------GTGGATG-------------AATAAGAATCTT-----GAGAAAGCCTTT-CATTTGTTGAGC-----------ATTCATAGAAAACCCCACCTA-TAT--------TATCTA-T----------A-TCT-AT--------------------------------------A-----------G-AATT--------------CGAACCCGAGCTCTATTTACATTACGATTCATTAAGTTCTATCCGA-------CTCAAAAAAAA------GGTAAGT-TGGGTTGCGTTATATATATGAAAGGGTATACAATAATGATGTATTTGGCA-AATCATATGGT-CTAAGAATCAAACATTCTGATTAGTTGATAAT---TTT-AGTATT--------GGTTGGGAATCTTTCAC----AAGATTCCCGTGAAAAATTGCATTAACAACGAATTCGTGTCGAGTAGACCTTG-TTGTTGTGAGAATTCTTAATTCATGAGTTGTAGGGAGGGATTT---AT------GTCACCACAAACAGAGACTAAAGCAGGTGTTGGATTCAAAGCTGGTGTTAAAGAGTACAAATTAACTTATTATACTCCTGAATACGAAACCAAAGATACTGATATTTTGGCAGCATTCCGAGTAACTCCTCAACCGGGAGTTCCGCCGGAAGAA??GGGGGCCGCGGTA?????????????????????????????????????????????????????????????????????????????????????????????????????????????????????????????????????????????????????????????????????????????????????????????????????????????????????????????????????????????????????????????????????????????????????????????????????????????????????????????????????????????????????????????????????????????????????????????????????????????????????????????????????????????????????????????????????????????????????????????????????????????????????????????????????????????????????????????????????????????????????????????????????????????????????????????????????????????????????????????????????????????????????????????????????????????????????????????????????????????????????????????????????????????????????????????????????????????????????????????????????????????????????????????????????????????????????????????????????????????????????????????????????????????????????????????????????????????????????????????????????????????????????????????????
			?????????????????????????????????????????????????????????????????????????????????????????????????????????????????????????????????????????????????????????????????????????????????????????????????????????????????????????????????????????????????????????????????????????????????????????????????????????????????????????????????????????????????????????????????????????????????????????????????????????????????????????????????????????????????????????????????????????????????????????????????????????????
		</sequence>
		<sequence>
			<taxon idref="Galium_laevigatum_101"/>
			--------------------------------TTACGAAAATTTAAATTATCGAATTCAAACCAAGAACAAATAGCCAAT---AGCGAGTCGATCGATTAATTCAAGTTAATTGAATAAGACATGAGAGGTAACAACCCATTTGATTGTTATCATT---------------CAATTGAATC---------CAATTT------AATTGTTTC-----------------------------------AATAAA------GAAACAGGTAATTTGAA--------------------------------------GTGGATG-------------AATAAGAATCTT-----GAGAAAGCCTTTACATTTGTTTAGC-----------ATTCATAGAAAATCCCACCTA-TAT--------TATCTA-T----------A-TCT-AT--------------------------------------A-----------G-AATT--------------CGAACCCGAGCTCTATTTACATTACGATTCATTAAGTTCTATCCGA-------CTCAAAAAAAAA-----GGTAAGT-TGGGTTGCGTTATATATATGAAAGGGTATACAATAATGATGTATTTGGCA-AATCATATGGT-CTAAGAATCAAAGATTCTGATTGGTTGATAAT---TTT-TGTATT--------GGTTGGGAATCTT----GTGAAAGATTCCCGTGAAAAATTGCATTAACAACGAATTCGTGTCGAGTAGACCTTG-TTGTTGTGAGAATTCTTAATTCATGAGTTGTAGGGAGGGATTT---AT------GTCACCACAAACAGAGACTAAAGCAGGTGTTGGATTCAAAGCTGGTGTTAAAGAGTACAAATTAACTTATTATACTCCTGAATACGAAACCAAAGATACTGATATTTTGGCAGCATTCCGAGTAACTCCTCAACCAGGAGTTCCGCCGGAAGAAGC-GGG---------AAAGGGGGGGTATTGGACAGCGTTAAAAGCTTTTTCGTTAGGGAAATCCCTTTTTACCGGCAATTCAAAAA-GTTTTTTTGTACAGCAAACAACTAA-------------GT------AA---------------------------T---------------AA------G---------------------------------------------------------------GGTTGGAAAAATA-GCAATCCACTCAAAA-AATAAAAAAAAAAAAAAAGGACCTCC-AA-CCTTA----------TT---TTT-TTTTT--------------AT---------------------A-------------------------C-------------------AA-------AA-T------AAAAA-------TTATATAAAATTATAAAAATCCATT-AT-------GCATTAT---CTAA-TGAATTGGG-CTAATCAATCTGAAATGTAACTCAACTC-AT-TCTTT-CTAT--------------------TTT--------------------TAAAAATAATAA---TTTTTGGATTATTCAAT----AAAAAAAACAGGAATACTTGT---------------------------------------------------------------------AAATA---CAAAATA-----AAA-GATTTACCTTATCTTTGTTTCAGTTTGAAGATGGGG-AGGCTTTT--T--------TCCCC-ATCTTCA--T----------GTTA----------TA-------AT-------ATA-----------GAA-TAAT---------------C----------AAAA------------TTTGGATCTATTTTTT-CTAT-------CTGTTTTCTA-GTTTAGTTATGTTCATTAA-----------TTTA---------
			-------------------A-T-----ATTTCAT-----C-A----------------A-------------------------ATTA-----GATTTTTT-GAATTCTATCGCTTGAT-GGAGGTAAACCTTTCT-----AGTTCCAAGAGCTCAAGCATAAAAATATCAAATCCAAGAAAACCACAAAATCCTAAA-TGAAAATCATGAACCCTCAATGCGTTCTTTGAATGG-ATTTTTCTT------CAGCAATGTAAACATTT--CT----------------------------------------------------------------------GAAAAAA-----------------------------ACTATA--TA-----------GTAT-----A--------CTGCATTTAGTTATT---CAATCTCGA-------------------CGATTTTT-TAATCATAGATTATTATAAGT
		</sequence>
		<sequence>
			<taxon idref="Galium_libanoticum_47"/>
			--------------------------------TTACGAAAATTTAAATTATCGAATTCAAACCAAGAACAAATAGCCAAT---AGCGAGTCGATCGATTAATTCAAGTTAATTGAATAAGACATGAGAGGTAACAACCCATTTGATTGTTATCATT---------------CAATTGAATC---------CAATTT------AATTGTTTC-----------------------------------AATAAA------GAAACAGGTAATTTGAA--------------------------------------GTGGATG-------------AATAAGAATCTT-----GAGAAAGCCTTTACATTTGTTTAGC-----------ATTCATAGAAAATCCCACCTA-TAT--------TATCTA-T----------A-TCT-AT--------------------------------------A-----------G-AATT--------------CGAACCCGAGCTCTATTTACATTACGATTCATTAAGTTCTATCCGA-------CTCAAAAAAAAA-----GGTAAGT-TGGGTTGCGTTATATATATGAAAGGGTATACAATAATGATGTATTTGGCA-AATCATATGGT-CTAAGAATCAAACATTCTGATTGGTTGATAAT---TTT-TGTATT--------GGTTGGGAGTCTT----GTGAAAGATTCCCGTGAAAAATTGCATTAACAACGAATTCGTGTCGAGTAGACCTTG-TTGTTGTGAGAATTCTTAATTCATGAGTTGTAGGGAGGGATTT---AT------GTCACCACAAACAGAGACTAAAGCAGGTGTTGGATTCAAAGCTGGTGTTAAAGAGTACAAATTAACTTATTATACTCCTGAATACGAAACCAAAGATACTGATATTTTGGCAGCATTCCGAGTAACTCCTCAACCAGGAGTTCCGCCGGAAGAAGC-GGG---------AAAGGGGGGGTATTGGACAGCGTTAAAAGCTTTTTCGTTAGGGAAATCCCTTTTTACCGGCAATTCAAAAA-GTTTTTTTGTACAGCAAACAACTAA-------------GT------AA---------------------------T---------------AATAATAAG---------------------------------------------------------------GGTTGGAAAAATA-GCAATCCATTCAAAA-AATAAAAAAAAAA----AGGACCTCC-AA-CCTTA----------TT---TTT--TTTT--------------AT---------------------A-------------------------C-------------------AA-------AA-T------AAAAA-------TTATATAAAATTATAAAAATCCATT-AT-------GCATTAT---CTAA-TGAATTGGG-CTAATCAATCTGAAATGTAACTCAACTC-AT-TCTTT-CTAT--------------------TTT--------------------TAAAAATAATAA---TTTTTGGATTATTCAAT----AAAAAAAACAGGAATACTTGT---------------------------------------------------------------------AAATA---CAAAATA-----AAA-GATTTACCTTATCTTTGTTTCAGTTTGAAGATGGGG-AGGCTTTT--T--------TCCCC-ATCTTCA--T----------GTTA----------TA-------AT-------ATA-----------GAA-TAAT---------------C----------AAAA------------TTTGGATCTATTTTTT-CTAT-------CTGTTTTCTA-GTTTAGTTATGTTCATTAA-----------TTTA---------
			-------------------A-T-----ATTTCAT-----C-A----------------A-------------------------ATTA-----GATTTTTT-GAATTCTATCGCTTGAT-GGAGGTAAACCTTTCT-----AGTTCCAAGAGCTCAAGCATAAAAATATCAAATCCAAGAAAACCACAAAATCCTAAA-TGAAAATCATGAACCCTCAATGCGTTCTTTGAATGG-ATTTTTCTT------CAGCAATGTAAACATTT--CT----------------------------------------------------------------------GAAAAAA-----------------------------ACTATA--TA-----------GTAT-----A--------CTGCATTTAGTTATT---CAATCTCGA-------------------CGATTTTT-TAATCATAGATTATTATAAGT
		</sequence>
		<sequence>
			<taxon idref="Galium_linearifolium_133"/>
			--------------------------------TTACGAAAATTTAAATTATCGAATTCAAACCAAGAACAAATAGCCGAT---AGCGAGTCGATCGATTAATTCAAATTAATTCAATAAGACATGAGAGGTAACAACCCATTTGATTGTTATCATT---------------CAACTGAATC---------CAATTT------AATTGTTTC-----------------------------------AATAAA------GAAACAGGGAATTTGAA--------------------------------------GTGGATG-------------AATAAGAATCTT-----GAGAAAGCCTTT-CATTTGTTGAGC-----------ATTCATAGAAAATCCCACCTA-TAT--------TATCTA-T----------A-TCT-AT--------------------------------------A-----------G-AATT--------------CGAACCCGAGCTCTATTTACATTACGATTCATTAAGTTCTATCCGA-------CTCAAAAAAAA------GGTAAGT-TGGGTTGCGTTATATATATGAAAGGGTATACAATAATGATGTATTTGGCA-AATCATATGGT-CTAAGAATCAAACATTCTGATTAGTTGATAAT---TTT-AGTATT--------GGTTGGGAATCTTTCAC----AAGATTCCCGTGAAAAATTGCATTAACAACGAATTCGTGTCGAGTAGACCTTG-TTGTTGTGAGAATTCTTAATTCATGAGTTGTAGGGAGGGATTT---AT------GTCACCACAAACAGAGACTAAAGCAGGTGTTGGATTCAAAGCTGGTGTTAAAGAGTACAAATTAACTTATTATACTCCTGAATACGAAACCAAAGATACTGATATTTTGGCAGCATTCCGAGTAACTCCTCAACCGGGAGTTCCGCCGGAAGAAGC-GGG---------AAAGGGGGGATATTGGACAGCGTTAAAAGCCTTTTCGTTAGGGAAATCCCTTTTTACCGGGAATTCAAAAA-GTTTTTTTGTACAGCAAACAACTAA-------------GT------AA---------------------------T---------------AA------G---------------------------------------------------------------GGTTGGAAAAATA-GTAATCCATTCAAAA-AA---------------AGGCCCTCC-CA-CCTTA----------AT---TTTTATTTT--------------AT---------------------ATA-----------------------C-------------------AA-------AA-T------AAAAA-------TTATATAAAATTCTAAAAATCCATT-AT-------GCATTAT---CTAG-TGAGTTGGG-CTAATCAATCTGAAATGTAACTCAACTC-GT-TCTTTACTAT--------------------TTT--------------------TAAAAATAATAA---TTTTTGGATTATTCAAT---------AAATAGGAATACTTGTTTT------GGT------AATAAA-------------TTA---------------------------AAAAATA---CAAGATA----TAAA-GATTTACCCT-TCTTTGTCTCAGTTTGAAGATGGGGGAGGCTTTT--T--------TCCCC-ATCTTCA--T----------GTTA----------TA-------AT-------ATA-----------GAA-TAAT---------------A----------AAAA------------TTTGGATCTCTTTTTT-CTAT-------CTGTTTTCTA-GTTTAGTTATGTTCATTAA-----------TTTA---------
			-------------------A-T-----ATTTAAT-------------------------------------------------------------TTTT---GAATTCTATCGCTTGAT-GGAGGTAAACCTTTCT-----AGTTCCAAGAGCTCAAGCATAAAA-TATAAAATCCAAGAAAACCACAAAACCCTAAA-TGAAAATAACGAACCCTCAACTCGTTCTTTGAATGG-ATTTTTATT------CAGCAA-GTAAACGTTT--CT----------------------------------------------------------------------GAAAAAAA----------------------------AGTATA--TA-----------GTAT-----A--------CTCCATTTAGTTATT---CAATCTCGA-------------------CGATTTTT-TAATCATAGATTATTATAAGT
		</sequence>
		<sequence>
			<taxon idref="Galium_lovcense_109"/>
			--------------------------------TTACGAAAATTTAAATTATCGAATTCAAACCAAGAACAAATAGCCAAT---AGCGAGTCGATCGATTAATTCAAGTTAATTGAATAAGACACGAGAGGTAACAACCCATTTGATTGTTATCATT---------------CAATTGAATC---------CAATTT------AATTGTTTC-----------------------------------AATAAA------GAAACAGGTAATTTGAA--------------------------------------GTGGATG-------------AATAAGAATCTT-----GAGAAAGCCTTT-CATTTGTTTAGC-----------ATTCATACAAAATCCCACCTA-TAT--------TATCTA-T----------A-TCT-AT--------------------------------------A-----------G-AATT--------------CGAACCCGAGCTCTATTTACATTACGATTCATTAAGTTCTATCCGA-------CTCAAAAAAAAA-----GGTAAGT-TGGGTTGCGTTATATATATGAAAGGGTATACAATAATGATGTATTTGGCA-AATCATATGGT-CTAAGAATCAAACATTCTGATTGGTTGATAAT---TTT-TGTATT--------GGTTGGGAATCTT----GTGAAAGATTCCCGTGAAAAATTGCATTAACAACGAATTCGTGTCGAGTAGACCTTG-TTGTTGTGAGAATTCTTAATTCATGAGTTGTAGGGAGGGATTT---AT------GTCACCACAAACAGAGACTAAAGCAGGTGTTGGATTCAAAGCTGGTGTTAAAGAGTACAAATTAACTTATTATACTCCTGAATACGAAACCAAAGATACTGATATTTTGGCAGCATTCCGAGTAACTCCTCAACCAGGAGTTCCGCCGGAAGAAGC-GGG---------AAAGGGGGGGTATTGGACAGCGTTAAAAGCTTTTTCGTTAGGGAAATCCCTTTTTACCGGCAATTCAAAAA-GTTTTTTTGTACAGCAAACAACTAA-------------GT------AA---------------------------T---------------AA------G---------------------------------------------------------------GGTTGGAAAAATA-GCAATCCATTCAAAA-AATAAAAAAAA------AGGACCTCC-AA-CCTTA----------TT---TTT--TTTT--------------AT---------------------A-------------------------C-------------------AA-------AA-T------AAAAA-------TTATATAAAATTATAAAAATCCATT-AT-------GCATTAT---CTAA-TGAATTGGG-CTAATCAATCTGAAATGTAACTCAACTC-AT-TCTTT-CTAT--------------------TTT--------------------TAAAAATAATAA---TTTTTGGATTATTCAAT----AAAAAAAACAGGAATACTTGT---------------------------------------------------------------------AAATA---CAAAATA-----AAA-GATTTACCTTATCTTTGTTTCAGTTTGAAGATGGGG-AGGCTTTT--T--------TCCCC-ATCTTCA--T----------GTTA----------TA-------AT-------ATA-----------GAA-TAAT---------------C----------AAAA------------TTTGGATCTATTTTTT-CTAT-------CTGTTTTCTA-GTTTAGTTATGTTCATTAA-----------TTTA---------
			-------------------A-T-----ATTTCAT-----C-A----------------A-------------------------ATTA-----GATTTTTT-GAATTCTATCGCTTGAT-GGAGGTAAACCTTTCT-----AGTTCCAAGAGCTCAAGCATAAAAATATCAAATCCAAGAAAACCACAAAATCCTAAA-TGAAAATCATGAACCCTCAATGCGTTCTTTGAATGG-ATTTTTCTT------CAGCAATGTAAACATTT--CT----------------------------------------------------------------------GAAAAAA-----------------------------ACTATA--TA-----------GTAT-----A--------CTGCATTTAGTTATT---CAATCTCGA-------------------CGATTTTT-TAATAATAGATTATTATAAGT
		</sequence>
		<sequence>
			<taxon idref="Galium_lucidum_08M"/>
			CATAATAATTAAT------AAAGAAAATAGTTTTACGAAAATTTAAATTATCGAATTCAAACCAAGAACAAATAGCCAAT---AGCGAGTCGATCGATTAATTCAAGTTAATTGAATAAGACATGAGAGGTAACAACCCATTTGATTGTTATCATT---------------CAATTGAATC---------CAATTT------AATTGTTTC-----------------------------------AATAAA------GAAACAGGTAATTTGAA--------------------------------------GTGGATG-------------AATAAGAATCTT-----GAGAAAGCCTTT-CATTTGTTTAGC-----------ATTCATAGAAAATCCCACCTA-TAT--------TATCTA-T----------A-TCT-AT--------------------------------------A-----------G-AATT--------------CGAACCCGAGCTCTATTTACATTACGATTCATTAAGTTCTATCCGA-------CTCAAAAAAAAA-----GGTAAGT-TGGGTTGCGTTATATATATGAAAGGGTATACAATAATGATGTATTTGGCA-AATCATATGGT-CTAAGAATCAAACATTCTGATTGGTTGATAAT---TTT-TGTATT--------GGTTGGGAATCTT----GTGAAAGATTCCCGTGAAAAATTGCATTAACAACGAATTCGTGTCGAGTAGACCTTG-TTGTTGTGAGAATTCTTAATTCATGAGTTGTAGGGAGGGATTT---AT------GTCACCACAAACAGAGACTAAAGCAGGTGTTGGATTCAAAGCTGGTGTTAAAGAGTACAAATTAACTTATTATACTCCTGAATACGAAACCAAAGATACTGATATTTTGGCAGCATTCCGAGTAACTCCTCAACCAGGAGTTCCGCCGGAAGAA??GGGGGCCGCGGTA?????????????????????????????????????????????????????????????????????????????????????????????????????????????????????????????????????????????????????????????????????????????????????????????????????????????????????????????????????????????????????????????????????????????????????????????????????????????????????????????????????????????????????????????????????????????????????????????????????????????????????????????????????????????????????????????????????????????????????????????????????????????????????????????????????????????????????????????????????????????????????????????????????????????????????????????????????????????????????????????????????????????????????????????????????????????????????????????????????????????????????????????????????????????????????????????????????????????????????????????????????????????????????????????????????????????????????????????????????????????????????????????????????????????????????????????????????????????????????????????????????????????????????????????????
			?????????????????????????????????????????????????????????????????????????????????????????????????????????????????????????????????????????????????????????????????????????????????????????????????????????????????????????????????????????????????????????????????????????????????????????????????????????????????????????????????????????????????????????????????????????????????????????????????????????????????????????????????????????????????????????????????????????????????????????????????????????????
		</sequence>
		<sequence>
			<taxon idref="Galium_lucidum_2"/>
			--------------------------------TTACGAAAATTTAAATTATCGAATTCAAACCAAGAACAAATAGCCAAT---AGCGAGTCGATCGATTAATTCAAGTTAATTGAATAAGACACGAGAGGTAACAACCCATTTGATTGTTATCATT---------------CAATTGAATC---------CAATTT------AATTGTTTC-----------------------------------AATAAA------GAAACAGGTAATTTGAA--------------------------------------GTGGATG-------------AATAAGAATCTT-----GAGAAAGCCTTT-CATTTGTTTAGC-----------ATTCATAGAAAATCCCACCTA-TAT--------TATCTA-T----------A-TCT-AT--------------------------------------A-----------G-AATT--------------CGAACCCGAGCTCTATTTACATTACGATTCATTAAGTTCTATCCGA-------CTCAAAAAAAAA-----GGTAAGT-TGGGTTGCGTTATATATATGAAAGGGTATACAATAATGATGTATTTGGCA-AATCATATGGT-CTAAGAATCAAACATTCTGATTGGTTGATAAT---TTT-TGTATT--------GGTTGGGAATCTT----GTGAAAGATTCCCGTGAAAAATTGCATTAACAACGAATTCGTGTCGAGTAGACCTTG-TTGTTGTGAGAATTCTTAATTCATGAGTTGTAGGGAGGGATTT---AT------GTCACCACAAACAGAGACTAAAGCAGGTGTTGGATTCAAAGCTGGTGTTAAAGAGTACAAATTAACTTATTATACTCCTGAATACGAAACCAAAGATACTGATATTTTGGCAGCATTCCGAGTAACTCCTCAACCAGGAGTTCCGCCGGAAGAAGC-GGG---------AAAGGGGGGGTATTGGACAGCGTTAAAAGCTTTTTCGTTAGGGAAATCCCTTTTTACCGGCAATTCAAAAA-GTTTTTTTGTACAGCAAACAACTAA-------------GT------AA---------------------------T---------------AA------G---------------------------------------------------------------GGTTGGAAAAATA-GCAATCCATTCAAAA-AATAAAAAAAA------AGGACCTCC-AA-CCTTA----------TT---TTT--TTTT--------------AT---------------------A-------------------------C-------------------AA-------AA-T------AAAAA-------TTATATAAAATTATAAAAATCCATT-AT-------GCATTAT---CTAA-TGAATTGGG-CTAATCAATCTGAAATGTAACTCAACTC-AT-TCTTT-CTAT--------------------TTT--------------------TAAAAATAATAA---TTTTTGGATTATTCAAT----AAAAAAAACAGGAATACTTGT---------------------------------------------------------------------AAATA---CAAAATA-----AAA-GATTTACCTTATCTTTGTTTCAGTTTGAAGATGGGG-AGGCTTTT--T--------TCCCC-ATCTTCA--T----------GTTA----------TA-------AT-------ATA-----------GAA-TAAT---------------C----------AAAA------------TTTGGATCTATTTTTT-CTAT-------CTGTTTTCTA-GTTTAGTTATGTTCATTAA-----------TTTA---------
			-------------------A-T-----ATTTCAT-----C-A----------------A-------------------------ATTA-----GATTTTTT-GAATTCTATCGCTTGAT-GGAGGTAAACCTTTCT-----AGTTCCAAGAGCTCAAGCATAAAAATATCAAATCCAAGAAAACCACAAAATCCTAAA-TGAAAATCATGAACCCTCAATGCGTTCTTTGAATGG-ATTTTTCTT------CAGCAATGTAAACATTT--CT----------------------------------------------------------------------GAAAAAA-----------------------------ACTATA--TA-----------GTAT-----A--------CTGCATTTAGTTATT---CAATCTCGA-------------------CGATTTTT-TAATCATAGATTATTATAAGT
		</sequence>
		<sequence>
			<taxon idref="Galium_magellanicum_78"/>
			----------------------------------------------ATTATCGAATTCAAACCAAGAACAAATAGCCGAT---AGCGAGTCGATCGATTAAGTCCAGTTAATTCAATAAGACATGAGAGGTAACAACCTATTTGATTGTTATCATT---------------CAATTGAATC---------CAATTT------AATTGTTTC-----------------------------------AATAAA------GAAAGAGGGAATTTGAA--------------------------------------GTGGATG-------------AATAAGAATCTT-----GAAAAAGCCTTT-AATTTGTTTAGC-----------ATTCATAGAAAATCCCACCTA-TAT--------TATCTA-T----------A-TCT-AT--------------------------------------A-----------G-AATT--------------CGAACCCGAGCTCTATTTACATTACGATTCATTAAGTTCTATCCGA-------CTCAAAAAAAAAAA---GGTAAGT-TGGGTTGCGTTATATATATGAAAGGGTATACAATAATGATGTATTTGGCA-AATCATATGGT-CTAAGAATCAAACATTCTGATTAGTTGATAAT---TTT-AGTATT--------GGTTGGGAATCTTTCAC----AAGATTCCCGTGAAAAATTGCATTAACAACGAATTCGTGTCGAGTAGACCTTG-TTATTGTGAGAATTCTTAATTCATGAGTTGTAGGGAGGTATTT---AT------GTCACCACAAACAGAGACTAAAGCAGGTGTTGGATTTAAAGCTGGTGTTAAGGAGTACAAATTAACTTATTATACTCCTGAAAGCGAAACCAAAGATACTGATATTTTGGCAGCATTCCGAGTAACTCCTCAACCGGGAGTTCCGCCGGAAGAAGC-------------AAAGGGGGGATATTGGACAGCGTTAAAAGCTTTTTCGTTAGGGAAATCCCTTTTTACCGGGAATTCAAAAA-GTTTTTTTGTACAGCAAACAACTAA-------------GT------AA---------------------------T---------------AA------G---------------------------------------------------------------GGTTGGAAAAATA-GTAATCTATTCAAAATAA---------------AGGCCCTCC-AA-CCTTA----------AT---TTTTATTTT--------------AT---------------------ATA-----------------------CTTTA-TATA---------CAA-------AA-T------AAAAA-------TTATATAAAATTATAAAAATCCATT-AT-------GCATTAT---CTAG-TGAATTGGG-CTAATCAATCTGAAATGTAACTCAACTC-GT-TCTTT-CTAT--------------------TTT--------------------TAAAAATAAGAA---TTTTTTAATTATTCAAT----AAAAAAAATAGGAATACTCATTTT------GGT------AACAAA-------------CTA---------------------------AAAAAAAA--CAAGATA----TAAA-GATTTACCTT-TCTTTGTCTCAGTTTGAAGATGGGG-AGGCTTTT--T--------TCCTC-ATCTTCA--T----------GTTA----------TA-------AT-------ATA-----------GAA-TAATTATAATTAGAATAACC----------AAAA------------ATTGGATCTCTTTTTT-CTATTTTATATCTGTTTTCTA-GTTTAGTTATGTTCATTAA-----------TTTA---------
			-------------------C-T-----ATTTAAT-----C-A----------------A-------------------------AGTA-----GATTTTTT-GAATGCTATCGCCTGAT-GGAGGTAAACCTTTCT-----AGTTCCAAGAGCTTAAGCATAAAA-TAAAAAATCCAAGAAAACCACAAAACCTTAAA-TAAAAATAACGAACCCCCAACTCGTTCTTTGAATGG-ATTTTTATT------CAGCAATGTAAACGTTT--CT----------------------------------------------------------------------GAAAAAAA----------------------------AATATA--TAT------GACAGTAT-----A--------CTGCATTTAGTTATT---CAATCTCGA-------------------CGATTTTT-TAATCATAGATTATTATAAAT
		</sequence>
		<sequence>
			<taxon idref="Galium_magellense_134"/>
			???????????????????????????????????????????????????????????????????????????????????????????????????????????????????????????????????????????????????????????????????????????????????????????????????????????????????????????????????????????????????????????????????????????????????????????????????????????????????????????????????????????????????????????????????????????????????????????????????????????????????????????????????????????????????????????????????????????????????????????????????????????????????????????????????????????????????????????????????????????????????????????????????????????????????????????????????????????????????????????????????????????????????????????????????????????????????????????????????????????????????????????????????????????????????????????????????????????????????????????????????????????????????????????????????????????????????????????????????????????????????????????????????????????????????????????????????????????????????????????????????????????????????????????????????????????????AAAGGGGGGATATTGGACAGCGTTAAAAGCTTTTTCGCTGGGGAAATCCCTTTTTACCGGCAATTCCAAAA-GTTTTTTTGTACAGCAAACAACTAA-------------GT------AA---------------------------T---------------AA------GGTAATTAAG------------------------------------------------------GGTTGGAAAAATA-ACAATCCATTCAAAA-A----------------AGGACCTCC-AA-CCTTG----------TT---TTT-ATTTT--------------AT---------------------ATA-----------------------C-------------------AA-------AA--------------------TTATATAAAATTATAAAAATCCATT-AT-------GCATTAT---CTAG-TGAATTGGG-CTAATCAATCTGAAATGTAACTCAACCC-AT-TCTTT-CTAT--------------------TTT--------------------TAAAAATAATAA---TTTTTGGATTATTCAAT----AAAAAAAATAGGAATACTTGTTTT------AGT------AATAAA-------------CTA---------------------------ATAAATA---CAAAATA-----AAA-GATTTACCTT-TCTTTGTTTCAGTTTGAAGATGGGG-AGGCTTTT--T--------TCCCC-ATCTTCG--T----------GTTA----------TA-------AC-------ATA-----------GAA-TACT---------------C----------AAAA------------TTTGGATCTATTTTTT-ATAT-------CTGTTTTCTA-GTTTAGTTATGTTCATTAA-----------TTTA---------
			-------------------A-T-----------------CTA----------------A-------------------------AGTA-----GATTTTTT-GCATTCTATCGCTTGAT-GGAGGTAAACCTTTCT-----AGTTCCAAGAGCTCAAGCATAAAAATATCAAATCCAAGAAACCCACAAAATCCTAAA-TTAAAATAATGAACCCTCAACTCGTTCTTTGAATGG-ATTTTTATT------CAGCAATGTAAACGTTT--CT----------------------------------------------------------------------AAAAA-------------------------------AATATA--TA-----------GTAT-----A--------CTGCATTTAGTTATTATTCAATCTCGA-------------------CGATTTTT-TAATAATAGATTATTATAAGT
		</sequence>
		<sequence>
			<taxon idref="Galium_maritimum_94M"/>
			????????TTAAT------AAAGAAAATAGTTTTACGAAAATTTAAATTATCGAATTCAAACCAAGAACAAATAGCCAAT---AGCGAGTCGATCGATTAATTCAAGTTAATTGAATAAGACATGAGAGGTAACAACCCATTTGATTGTTATCATT---------------CAATTGAATC---------CAATTT------AATTGTTTC-----------------------------------AATAAA------GAAACAGGGAATTTGAA--------------------------------------GTGGATG-------------AATAAGAATCTT-----GAGAAAGCCTTTACATTTGTTTAGC-----------ATTCATAGAAAATCCCACCTA-TAT--------TATCTA-T----------A-TCT-AT--------------------------------------A-----------G-AATT--------------CGAACCCGAGCTCTATTTACATTACGATTCATTAAGTTCTATCCGA-------CTCAAAAAAAAA-----GGTAAGT-TGGGTTGCGTTATATATATGAAAGGGTATACAATAATGATGTATTTGGCA-AATCATATGGT-CTAAGAATCAAACATTCTGATTGGTTGATAAT---TTT-TGTATT--------GGTTGGGAATCTT----GTGAAAGATTCCCGTGAAAAATTGCATTAACAACGAATTCGTGTCGAGTAGACCTTG-TTGTTGTGAGAATTCTTAATTCATGAGTTGTAGGGAGGGATTT---AT------GTCACCACAAACAGAGACTAAAGCAGGTGTTGGATTCAAAGCTGGTGTTAAAGAGTACAAATTAACTTATTATACTCCTGAATACGAAACCAAAGATACTGATATTTTGGCAGCATTCCGAGTAACTCCTCAACCAGGAGTTCCGCCGGAAGAA??GGGGGCCGCGGTA?????????????????????????????????????????????????????????????????????????????????????????????????????????????????????????????????????????????????????????????????????????????????????????????????????????????????????????????????????????????????????????????????????????????????????????????????????????????????????????????????????????????????????????????????????????????????????????????????????????????????????????????????????????????????????????????????????????????????????????????????????????????????????????????????????????????????????????????????????????????????????????????????????????????????????????????????????????????????????????????????????????????????????????????????????????????????????????????????????????????????????????????????????????????????????????????????????????????????????????????????????????????????????????????????????????????????????????????????????????????????????????????????????????????????????????????????????????????????????????????????????????????????????????????????
			?????????????????????????????????????????????????????????????????????????????????????????????????????????????????????????????????????????????????????????????????????????????????????????????????????????????????????????????????????????????????????????????????????????????????????????????????????????????????????????????????????????????????????????????????????????????????????????????????????????????????????????????????????????????????????????????????????????????????????????????????????????????
		</sequence>
		<sequence>
			<taxon idref="Galium_megacyttarion_137"/>
			--------------------------------TTACGAAAATTTAAATTATCGAATTCAAACCAAGAACAAATAGCCGAT---AGCGAGTCGATCGATTAATTCAAGTTAATTCAATAAGACATGAGAGGTAACAACCCATTTGATTGTTATCATT---------------CAATTGAATC---------CAATTT------AATTGTTTC-----------------------------------AATAAA------GAAACAGGGAATTTGAA--------------------------------------GTGGATG-------------AATAAGAATCTT-----GAGAAAGCCTTT-CATTTGTTTAGC-----------ATTCATAGAAAATCCCACCTA-TAT--------TATCTA-T----------A-TCT-AT--------------------------------------A-----------G-AATT--------------CGAACCCGAGCTCTATTTACATTACGATTCATTAAGTTCTATCCGA-------CTCAAAAAAAA------GGTAAGT-TGGGTTGCGTTATATATATGAAAGGGTATACAATAATGATGTATTTGGCA-AATCATATGGT-CTAAGAATCAAACATTCTGATTAGTTGATAAT---TTT-TGTATT--------GGTTGGGAATCTT----GTGAAAGATTCCCGTGAAAAATTGCATTAACAACGAATTCGTGTCGAGTAGACCTTG-TTGTTGTGAGAATTCTTAATTCATGAGTTGTAGGGAGGGATTT---AT------GTCACCACAAACAGAGACTAAAGCAGGTGTTGGATTCAAAGCTGGTGTTAAAGAGTACAAATTAACTTATTATACTCCTGAATACGAAACCAAAGATACTGATATTTTGGCAGCATTCCGAGTAACTCCTCAACCGGGAGTTCCGCCGGAAGAAGC-GGG---------AAAGGGGGGATATTGGACAGCGTTAAAAGCTTTTTCGTTAGGGAAATCCCTTTTTACCGGCAATTCAAAAA-GTTTTTTTGTACAGCAAACAACTAA-------------GT------AA---------------------------T---------------AA------G---------------------------------------------------------------GGTTGTAAAAATA-GCAATTCATTCAAAA-AA---------------AGGACCTCC-AA-CCTTA----------TT---TAT-ATTTT--------------AT---------------------ATA-----------------------C-------------------AA-------AA-T------ATAAA-------TTATATAAAATTAGAAAAATCCATT-AT-------GCATTAT---CTAG-TGAATTGGG-CTAATCAATCTAAAATATAACTCAACTC-AT-TCTTT-CTAT--------------------TTT--------------------TAAAAATAAGAA---TTTTTGGATTATTCAAT---AAAAAAAAATAGGAATACTTGTTTT------AGT------AATAAA-------------CTA---------------------------ATAAATA---CAAAATA-----AAA-GATTTACCTT-TCTTTGTTTCAGTTTGAAGATGGGG-AGGCTTTT--T--------TCCCC-ATCTTCA--T----------GTTA----------TA-------AT-------ATA-----------GAA-TAAT---------------C----------AAAA------------TTTGGATCTATTTTTT-CTAT-------CTGTTTTCTA-GTTTAGTTATGTTCATTAA-----------TTTA---------
			-------------------A-T-----ATTTAAT-----C-A----------------A-------------------------AGTA-----GATTTTTT-GAATTCTATCGCTTGAT-GGAGGTAAACCTTTCT-----AGTTCCAAGAGCTCAAGCATAAAAATATCAAATCCAAGAAAACCACAAAATCCTAAA-TGAAAATAATGAAACCTCAACTCGTTCTTTGAATGGGATTTTTATT------CAGCAATGTAAACGTTT--CTGAAAA----------------------------------AAATAAAA--TATATATATATAT--------GAAAAAA-----------------------------AATATA--TA-----------GTAT-----A--------CTGCATTTAGTTATT---CAATCTCGA-------------------CGATTTTT-TAATCATAGATTATTATAAGT
		</sequence>
		<sequence>
			<taxon idref="Galium_mexicanum_subsp_asperrimum_68"/>
			--------------------------------TTACGAAAATTTAAATTATCGAATTCAAACCAAGAACAAATAGCCAAT---AGCGAGTCGATCGATTAATTCAAGTTAATTGAATAAGACATGAGAGGTAACAACCCATTTGATTGTTATCATT---------------CAATTGAATC---------CAATTT------AATTGTTTC-----------------------------------AATAAA------GAAACAGGTAATTTGAA--------------------------------------GTGGATG-------------AATAAGAATCTT-----GAGAAAGCCTTT-CATTTGTTTAGC-----------ATTCATAGAAAATCCCACCTA-TAT--------TATCTA-T----------A-TCT-AT--------------------------------------A-----------G-AATT--------------CGAACCCGAGCTCTATTTACATTACGATTCATTAAGTTCTATCCGA-------CTCAAAAAAAAA-----GGTAAGT-TGGGTTGCGTTATATATATGAAAGGGTATACAATAATGATGTATTTGGCA-AATCATATGGT-CTAAGAATCAAACATTCTGATTGGTTGATAAT---TTT-TGTATT--------GGTTGGGAATCTT----GTGAAAGATTCCCGTGAAAAATTGCATTAACAACGAATTCGTGTCGAGTAGACCTTG-TTGTTGTGAGAATTCTTAATTCATGAGTTGTAGGGAGGGATTT---AT------GTCACCACAAACAGAGACTAAAGCAGGTGTTGGATTCAAAGCTGGTGTTAAAGAGTACAAATTAACTTATTATACTCCTGAATACGAAACCAAAGATACTGATATTTTGGCAGCATTCCGAGTAACTCCTCAACCAGGAGTTCCGCCGGAAGAAGC-GGG---------AAAGGGGGGGTATTGGACAGCGTTAAAAGCTTTTTCGTTAGGGAAATCCCTTTTTACCGGCAATTCAAAAA-GTTTTTTTGTACAGCAAACAACTAA-------------GT------AA---------------------------T---------------AA------G---------------------------------------------------------------GGTTGGAAAAATA-GCAATCCATTCAAAA-AATCAAAAAA-------AGGACCTCC-AA-CCTTA----------TT---TTT--TTTT--------------AT---------------------ATA-----------------------C-------------------AA-------AA-T------AAAAA-------TTATATAAAATTATAAAAATCCATT-AT-------GCATTAT---CTAA-TGAATTGGG-CTAATCAATCTGAAATGTAACTCAACTC-AT-TCTTT-CTAT--------------------TTT--------------------TAAAAATAATAA---TTTTTGGATTATTCAAT----AAAAAAAATAGGAATACTTGT---------------------------------------------------------------------AAATA---CAAAATA-----AAA-GATTTACCTTATCTTTGTTTCAGTTTGAAGATGGGG-AGGCTTTT--T--------TCCCC-ATCTTCA--T----------GTTA----------TA-------AT-------ATA-----------GAA-TAAT---------------C----------AAAA------------TTTGGATCTATTTTTT-CTAT-------CTGTTTTCTA-GTTTAGTTATGTTCATTAA-----------TTTA---------
			-------------------A-T-----ATTTCAT-----C-A----------------A-------------------------ATTA-----GATTTTTT-GAATTCTATCGCTTGAT-GGAGGTAAACCTTTCT-----AGTTCCAAGAGCTCAAGCATAAAAATATCAAATCCAAGAAAACCACAAAATCCTAAA-TGAAAATCATGAACCCTCAATGCGTTCTTTGAATGG-ATTTTTCTT------CAGCAATGTAAACATTT--CT----------------------------------------------------------------------GAAAAAA-----------------------------ACTATA--TA-----------GTAT-----A--------CTGCATTTAGTTATT---CAATCTCGA-------------------CGATTTTT-TAATCATAGATTATTATAAGT
		</sequence>
		<sequence>
			<taxon idref="Galium_migrans_120M"/>
			??????????????????????GAAAATAGTTTTACGAAAATTTAAATTATCGAATTCAAACCAAGAACAAATAGCCGAT---AGCGAGTCGATCGATTAATTCAAATTAATTCAATAAGACATGAGAGGTAACAACCCATTTGATTGTTATCATT---------------CAACCGAATC---------TAATTT------AATTGTTTC-----------------------------------AATAAA------GAAACAGGGAATTTGAA--------------------------------------GTGGATG-------------AATAAGAATCTT-----GAGAAAGCCTTT-CATTTGTTGAGC-----------ATTCATAGAAAATCCCACCTA-TAT--------TATCTA-T----------A-TCT-AT--------------------------------------A-----------G-AATT--------------CGAACCCGAGCTCTATTTACATTACGATTCATTAAGTTCTATCCGA-------CTCAAAAAAAAA-----GGTAAGT-TGGGTTGCGTTATATATATGAAAGGGTATACAATAATGATGTATTTGGCA-AATCATATGGT-CTAAGAATCAAGCATTCTGATTAGTTGATAAT---TTT-AGTATT--------GGTTGGGAATCTTTCAC----AAGATTCCCGTGAAAAATTGCATTAACAACGAATTCGTGTCGAGTAGACCTTG-TTGTTGTGAGAATTCTTAATTCATGAGTTGTAGGGAGGGATTT---AT------GTCACCACAAACAGAGACTAAAGCAAGTGTTGGATTCAAAGCTGGTGTTAAAGAGTATAAATTGACTTATTATACTCCTGAATACGAAACCAAAGATACTGATATTTTGGCAGCATTCCGAGTAACTCCTCAACCTGGAGTTCCGCCTGAAGAA??GGGGGCCGCAGTA?????????????????????????????????????????????????????????????????????????????????????????????????????????????????????????????????????????????????????????????????????????????????????????????????????????????????????????????????????????????????????????????????????????????????????????????????????????????????????????????????????????????????????????????????????????????????????????????????????????????????????????????????????????????????????????????????????????????????????????????????????????????????????????????????????????????????????????????????????????????????????????????????????????????????????????????????????????????????????????????????????????????????????????????????????????????????????????????????????????????????????????????????????????????????????????????????????????????????????????????????????????????????????????????????????????????????????????????????????????????????????????????????????????????????????????????????????????????????????????????????????????????????????????????????
			?????????????????????????????????????????????????????????????????????????????????????????????????????????????????????????????????????????????????????????????????????????????????????????????????????????????????????????????????????????????????????????????????????????????????????????????????????????????????????????????????????????????????????????????????????????????????????????????????????????????????????????????????????????????????????????????????????????????????????????????????????????????
		</sequence>
		<sequence>
			<taxon idref="Galium_minutulum_129M"/>
			?????????????????????????????????????????TTTAAATTATCGAATTCAAACCAAGAACAAATAGCCGAT---AGCGAGTCGATCGATTAATTCAAATTAATTCAATAAGACATGAGAGGTAACAACCCATTTGATTGTTATCATT---------------CAATTGAATC---------CAATTT------AATTGTTTC-----------------------------------AATAAA------GAAACAAGGA-TTTGAA--------------------------------------GTAGATG-------------AATAAGAATCTT-----GAGAAAGCCTTT-CATTTGTTTAGC-----------ATTCATAGAAAATCCCACCTA-TAT--------TATCTA-T----------A-TCT-AT--------------------------------------A-----------G-AATT--------------CGAACCCGAGCTCTATTTACATTACGATTCATTAAGTTCTATCCGA-------CTCAAAAAAAAA-----GGTAAGT-TGGGTTGCGTTACATATATGAAAGGGTATACAATAATGATGTATTTGGCA-AATCATATGGT-CTAAGAATTAAACATTCTGATTAGTTGATAAT---TTT-TGTATT--------GGTTGGGAATCTT----GGGAAAGATTCCAGTGAAAAATTGCATTAACAACGAATTCGTGTCGAGTAGACCTTG-TTATTGTGAGAATTCTTAATTCATGAGTT-TAGGGAGGGATTT---AT------GTCACCAAAAACAGAGACTACAGCAGGTGTTGGATTCAAAGCCGGTGTTAAAGAGTATAAATTAACTTATTATACTCCTGAATACGAAACCAAAGATACTGATATTTTAGCAGCATTCCGAGTAACTCCTCAACCGGGAGTTCCGCCGGAAGAA??GGGGGC????????????????????????????????????????????????????????????????????????????????????????????????????????????????????????????????????????????????????????????????????????????????????????????????????????????????????????????????????????????????????????????????????????????????????????????????????????????????????????????????????????????????????????????????????????????????????????????????????????????????????????????????????????????????????????????????????????????????????????????????????????????????????????????????????????????????????????????????????????????????????????????????????????????????????????????????????????????????????????????????????????????????????????????????????????????????????????????????????????????????????????????????????????????????????????????????????????????????????????????????????????????????????????????????????????????????????????????????????????????????????????????????????????????????????????????????????????????????????????????????????????????????????????????????????????
			?????????????????????????????????????????????????????????????????????????????????????????????????????????????????????????????????????????????????????????????????????????????????????????????????????????????????????????????????????????????????????????????????????????????????????????????????????????????????????????????????????????????????????????????????????????????????????????????????????????????????????????????????????????????????????????????????????????????????????????????????????????????
		</sequence>
		<sequence>
			<taxon idref="Galium_mirum_122M"/>
			???????????????????????????????????CGAAAATTTAAATTATCGAATTCAAACCAAGAACAAATAGCCAAT---AGCGAGTCGATCGATTAATTCAAGTTAATTGAATAAGACATGAGAGGTAACAACCCATTTGATTGTTATCATT---------------CAATTGAATC---------CAATTT------AATTGTTTC-----------------------------------AATAAA------GAAACAGGTAATTTGAA--------------------------------------GTGGATG-------------AATAAGAATCTT-----GAGAAAGCCTTTACATTTGTTTAGC-----------ATTCATAGAAAATCCCACCTA-TAT--------TATCTA-T----------A-TCT-AT--------------------------------------A-----------G-AATT--------------CGAACCCGAGCTCTATTTACATTACGATTCATTAAGTTCTATCCGA-------CTCAAAAAAAAA-----GGTAAGT-TGGGTTGCGTTATATATATGAAAGGGTATACAATAATGATGTATTTGGCA-AATCATATGGT-CTAAGAATCAAACATTCTGATTGGTTGATAAT---TTT-TGTATT--------GGTTGGGAATCTT----GTGAAAGATTCCCGTGAAAAATTGCATTAACAACGAATTCGTGTCGAGTAGACCTTG-TTGTTGTGAGAATTCTTAATTCATGAGTTGTAGGGAGGGATTT---AT------GTCACCACAAACAGAGACTAAAGCAGGTGTTGGATTCAAAGCTGGTGTTAAAGAGTACAAATTAACTTATTATACTCCTGAATACGAAACCAAAGATACTGATATTTTGGCAGCATTCCGAGTAACTCCTCAACCAGGAGTTCCGCCGGAAGAA??GGGGGCCGCGGTA?????????????????????????????????????????????????????????????????????????????????????????????????????????????????????????????????????????????????????????????????????????????????????????????????????????????????????????????????????????????????????????????????????????????????????????????????????????????????????????????????????????????????????????????????????????????????????????????????????????????????????????????????????????????????????????????????????????????????????????????????????????????????????????????????????????????????????????????????????????????????????????????????????????????????????????????????????????????????????????????????????????????????????????????????????????????????????????????????????????????????????????????????????????????????????????????????????????????????????????????????????????????????????????????????????????????????????????????????????????????????????????????????????????????????????????????????????????????????????????????????????????????????????????????????
			?????????????????????????????????????????????????????????????????????????????????????????????????????????????????????????????????????????????????????????????????????????????????????????????????????????????????????????????????????????????????????????????????????????????????????????????????????????????????????????????????????????????????????????????????????????????????????????????????????????????????????????????????????????????????????????????????????????????????????????????????????????????
		</sequence>
		<sequence>
			<taxon idref="Galium_mollugo_12M"/>
			CATAATAATTAAT------AAAGAAAATAGTTTTACGAAAATTTAAATTATCGAATTCAAACCAAGAACAAATAGCCAAT---AGCGAGTCGATCGATTAATTCAAGTTAATTGAATAAGACATGAGAGGTAACAACCCATTTGATTGTTATCATT---------------CAATTGAATC---------CAATTT------AATTGTTTC-----------------------------------AATAAA------GAAACAGGTAATTTGAA--------------------------------------GTGGATG-------------AATAAGAATCTT-----GAGAAAGCCTTT-CATTTGTTTAGC-----------ATTCATAGAAAATCCCACCTA-TAT--------TATCTA-T----------A-TCT-AT--------------------------------------A-----------G-AATT--------------CGAACCCGAGCTCTATTTACATTACGATTCATTAAGTTCTATCCGA-------CTCAAAAAAAAA-----GGTAAGT-TGGGTTGCGTTATATATATGAAAGGGTATACAATAATGATGTATTTGGCA-AATCATATGGT-CTAAGAATCAAACATTCTGATTGGTTGATAAT---TTT-TGTATT--------GGTTGGGAATCTT----GTGAAAGATTCCCGTGAAAAATTGCATTAACAACGAATTCGTGTCGAGTAGACCTTG-TTGTTGTGAGAATTCTTAATTCATGAGTTGTAGGGAGGGATTT---AT------GTCACCACAAACAGAGACTAAAGCAGGTGTTGGATTCAAAGCTGGTGTTAAAGAGTACAAATTAACTTATTATACTCCTGAATACGAAACCAAAGATACTGATATTTTGGCAGCATTCCGAGTAACTCCTCAACCAGGAGTTCCGCCGGAAGAA??GGGGGCCGCGGTA?????????????????????????????????????????????????????????????????????????????????????????????????????????????????????????????????????????????????????????????????????????????????????????????????????????????????????????????????????????????????????????????????????????????????????????????????????????????????????????????????????????????????????????????????????????????????????????????????????????????????????????????????????????????????????????????????????????????????????????????????????????????????????????????????????????????????????????????????????????????????????????????????????????????????????????????????????????????????????????????????????????????????????????????????????????????????????????????????????????????????????????????????????????????????????????????????????????????????????????????????????????????????????????????????????????????????????????????????????????????????????????????????????????????????????????????????????????????????????????????????????????????????????????????????
			?????????????????????????????????????????????????????????????????????????????????????????????????????????????????????????????????????????????????????????????????????????????????????????????????????????????????????????????????????????????????????????????????????????????????????????????????????????????????????????????????????????????????????????????????????????????????????????????????????????????????????????????????????????????????????????????????????????????????????????????????????????????
		</sequence>
		<sequence>
			<taxon idref="Galium_monachinii_9"/>
			--------------------------------TTACGAAAATTTAAATTATCGAATTCAAACCAAGAACAAATAGCCGAT---AGCGAGTCGATCGATTAATTCAAGTTAATTCAATAAGACATGAGAGGTAACAACCTGTTTGATTGTTATCATT---------------C---------------------------------------TTATTCATCCACTTCAAATTCCCTGTTTCTTTATT------------GAAACAGGGAATTTGAA--------------------------------------GTGGATG-------------AATAAGAATCTT-----GAGAAA---------TTTGTTTAGC-----------AGTCGTAGAAAATCCCACCTA-TAT--------TATCTA-T----------A-TCT-AT--------------------------------------A-----------G-AATT--------------CGAACCCGAGCTCTATTTACATTACGATTCATTAAGTTCTATCCGA-------CTCAAAAAAAAA-----GGTAAGT-TGGGTTGCGTTATATATATGAAAGGGTATACAATAATGATGTATTTGGCA-AATCATATGGT-CTAAGAATTAACCATTCTGATTAGTTGATAAT---TTT-TGTATT--------GGTTGGGAATCTT----GTGAAAGATTCCCGTGAAAAATTGCATTAACAACGAATTCGTGTCGAGTAGACCTTG-TTATTGTGAGAATTCTTAATTCATGAGTTGTAGGGAGGGATTT---AT------GTCACCACAAACAGAGACTAAAGCGGGTGTTGGATTCAAAGCTGGTGTTAAAGAGTATAAATTAACTTATTATACTCCTGAATACGAAACCAAAGATACTGATATTTTGGCAGCATTCCGAGTAACTCCTCAACCGGGAGTTCCGCCGGAAGAAGC-GGG---------AAAGGGGGGGTATTGGACAGCGTTAAAAGCTTTTTCGTTAGGGAAATCCCTTTTTACCGGCAACTCAAAAA-GTTTTTTTGTACAGCAAACAACTAA-------------GT------AA---------------------------T---------------AA------G---------------------------------------------------------------GGTTGGAAAAATA-GCAATCCATTCAAAA-AA---------------AGGACCTCC-AA-CCCTA----------TT---TTT-TTTTT--------------AT---------------------A-------------------------C-------------------AA-------AAAT------ATAAA-------TTATATAAAATTATAAAAATCCATT-AT-------GCATTAT---CTAG-TGAATTGGG-CTAATCAATCTGAAATGTAACGCAACTC-AT-TCTTT-CTATAAA-----------------------------------------AAAAATAATAA---TTTTTGGATTATTCAAT--AAAAAAAAAATAGGAATACTTGTTTT------AGT------A------------------------------------------------AGAAATA---CAAAATA-----AAA-GATTTACCTT-TCTTTGTTTCGGTTTGAAGATGGGG-AGGCTTTT--T--------TCCC--ATCTTCA--T----------GTTA----------TA-------AT-------ATA-----------GAA-TAAT---------------A----------AAAA------------TTTGGATCTATTTTTT-CTAT-------CTGTTTTCTA-GTTTAATAATGTTTATTAA-----------TTTA---------
			-------------------A-T-----ATTTAAT-----C-A----------------A-------------------------AGTA-----GATTTTTT-GAATTCTATCGCTTGAT-GGAGGTAAACCTTTCT-----AGTTCCAAGAGCTCAAGCATAAAAAAATAAAATCCAAGAAAACCACAAAATCCTAAC-TGAAAATAATGAACCCTCAACTCGTTCTTTGAATGG-ATTTTTATT------CAGCAACGTAAAGGTTT--CT----------------------------------------------------------------------GAAAAAA-----------------------------TATATA--TATATA-------GTAT-----A--------CTGTATTTAGTTATT---CAATCTCGA-------------------CGATTTTT-TAATCATAGATTATTATAAGT
		</sequence>
		<sequence>
			<taxon idref="Galium_multiflorum_65"/>
			---------------------------------------------AATTATCGAATTCAAACCAAGAACAAATAGCCGAT---AGCGAGTCGATCGATTAATTCAAATTAATTCAATAAGACATGAGAGGTAACAACCCATTTGATTGTTATCATT---------------CAACTGAATC---------CAATTT------AATTGTTTC-----------------------------------AATAAA------GAAACAGGGAATTTGAA--------------------------------------GTGGATG-------------AATAAGAATCTT-----GAGAAAGCCTTT-CATTTGTTGAGC-----------ATTCATAGAAAATCCCACCTA-TAT--------TATCTA-T----------A-TCT-AT--------------------------------------A-----------G-AATT--------------CGAACCCGAGCTCTATTTACATTACGATTCATTAAGTTCTATCCGA-------CTCAAAAAAAA------GGTAAGT-TGGGTTGCGTTATATATATGAAAGGGTATACAATAATGATGTATTTGGCA-AATCATATGGT-CTAAGAATCAAACATTCTGATTAGTTGATAAT---TTT-AGTATT--------GGTTGGGAATCTTTCAC----AAGATTCCCGTGCAAAATTGCATTAACAACGAATTCGTGTCGAGTAGACCTTG-TTGTTGTGAGAATTCTTAATTCATGAGTTGTAGGGAGGGATTT---AT------GTCACCACAAACAGAGACTAAAGCAGGTGTTGGATTCAAAGCTGGTGTTAAAGAGTACAAATTAACTTATTATACTCCTGAATACGAAACCAAAGATACTGATATTTTGGCAGCATTCCGAGTAACTCCTCAACCGGGAGTTCCGCCGGAAGAAGC-GGG---------AAAGGGGGGATATTGGACAGCGTTAAAAGCCTTTTCGTTAGGGAAATCCCTTTTTACCGGGAATTCAAAAA-GTTTTTTTGTACAGCAAACAACGAA-------------GT------AA---------------------------T---------------AA------G---------------------------------------------------------------GGTTGGAAAAATA-GTAATCCATTCAAAA-AA---------------AGGCCCTCC-CA-CCTTA----------AT---TTTTATTTT--------------AT---------------------ATA-----------------------C-------------------AA-------AA-T------AAAAA-------TTATATAAAATTATAAAAATCCATT-AT-------GCATTAT---CTAG-TGAATTGGG-CTAATCAATTTGAAATGTAACTCAACTC-GT-TCTTTACTAT--------------------TTT--------------------TAATAATAAGAA---TTTTTGGATTATTCAAT---------AAATAGGAATACTTGTTTT------GGT------AATAAA-------------CTA---------------------------AAAAATA---CAAGATA----TAAA-GATTTACCCT-TCTTTGTCTCAGTTTGAAGATGGGG-AGGCTTTT--T--------TCCCC-ATCTTCA--T----------GTTA----------TA-------AT-------ATA-----------GAA-TAAT---------------C----------AAAA------------TTTGGATCTCTTTTTT-CTAT-------CTGTTTTCTA-GTTTAGTTATGTTCATTAA-----------TTTA---------
			-------------------A-T-----ATTTAAT-------------------------------------------------------------TTTT---GAATTCTATCGCTTGAT-GGAGGTAAACCTTTCT-----AGTTCCAAGAGCTCAAGCATAAAA-TATAAAATCCAAGAAAACCACAAAACCCTAAA-TGAAAATAACGAACCCTCAACTCGTTCTTTGAATGG-ATTTTTATT------CAGCAATGTAAACGTTT--CT----------------------------------------------------------------------GAAAAAAA----------------------------AGTATA--TA-------------------------------------------T---CAATCTCGA-------------------CGATTTTT-TAATCATAGATTATTATAAGT
		</sequence>
		<sequence>
			<taxon idref="Galium_murale_13"/>
			--------------------------------TTACGAAAATTTAAATTATCGAATTCAAACCAAGAACAAATAGCCGAT---AGCGAGTCGATCGATTAATTCAAATTAATTCAATAAGACATGAGAGGTAACAACCCATTTGATTGTTATCATT---------------CAATTGAATC---------CAATTT------AATTGTTTC-----------------------------------AATAAA------GAAACAAGGAATTTGAA--------------------------------------GTAGATG-------------AATAAGAATCTT-----GAGAAAGCCTTT-CATTTGTTTAGC-----------ATTCATAGAAAATCCCACCTA-TAT--------TATCTA-T----------A-TCT-AT--------------------------------------A-----------G-AATT--------------CGAACCCGAGCTCTATTTACATTACGATTCATTTAGTTCTATCCGA-------CTCAAAAAAAAA-----GGTAAGT-TGGGTTGCGTTACATATATGAAAGGGTATACAATAATGATGTATTTGGCA-AATCATATGGT-CTAAGAATTAAACATTCTGATTAGTTGATAAT---TTT-TGTATT--------GGTTGGGAATCTT----GGGAAAGATTCCAGTGAAAAATTGCATTAACAACGAATTCGTGTCGAGTAGACCTTG-TTATTGTGAGAATTCTTAATTCATGAGTT-TAGGGAGGGATTT---AT------GTCACCAAAAACAGAGACTACAGCAGGTGTTGGATTCAAAGCCGGTGTTAAAGAGTATAAATTAACTTATTATACTCCTGAATACGAAACCAAAGATACTGATATTTTAGCAGCATTCCGAGTAACTCCTCAACCGGGAGTTCCGCCGGAAGAAGC-GGG---------AAAGGGGGGGTATTGGACAGCGTTAAAAGCTTTTTCGCTAGGGAAATCCCTTTTTACCGGCAATTCAAAAA-GTTTTTTTGTACAGCAAACAACTAA-------------GT------AA---------------------------T---------------AA------GGTAATTAAG------------------------------------------------------GGTTGGAAAAATA-GCAATCCATTCAAAA-A-----------------GGGCCTCC-AA-CCTTG----------TT---TTT-ATTTT--------------AT---------------------ATA-----------------------C-------------------AA-------AA--------------------TTATATAAAATTATAAAAATCCATT-AT-------ACATTAT---CTAG-TGAATTGGG-CTAATCAATCTGAAATGTAACTCAACCC-AT-TCTTT-CTAT--------------------TTT--------------------TAAAAATAATAA---TTTTTGGATTATTCAAT----AAAAAAAATAGGAATACTTGTTTT------AGT------AATAAA-------------CTA---------------------------ATAAATA---GAAAATA-----AAA-GATTTATCTT-TCTTTGTTTCAGTTTGAAGATGGGG-CGACTTTT--T--------TCCCC-ATCTTCG--T----------GTTA----------TAATTTATAAT-------ATA-----------GAA-TACT---------------C----------AAAA------------TTTGGATCTATTTTTT-ATAT-------CTGTTTTCTA-GTTTAGTTATGTTCATTAA-----------TTTA---------
			-------------------A-T-----------------C-A----------------A-------------------------AGTA-----GATTTTTT-GCATTCTATTGCTTGAT-GAAGGTAAACCTTTCT-----AGTTCCAAGAGCTCAAGCATAAAAATATTAAATCCAAGAAAACCACAAAATCCTAAA-TGAAAATAATGAATCCTCAACCCGTTCTTTGAATGG-ATTTTTATT------CAGCAACGTAAACGTTT--CT----------------------------------------------------------------------GAAAAAAGAA--------------------------AATATA--TA-----------GTAT-----A--------CTGCATTTAGTTATT---TAATCTCGA-------------------CGATTTTT-TAATAATAGATTATTATAAGT
		</sequence>
		<sequence>
			<taxon idref="Galium_noricum_77"/>
			???????????????????????????????????????????????????????????????????????????????????????????????????????????????????????????????????????????????????????????????????????????????????????????????????????????????????????????????????????????????????????????????????????????????????????????????????????????????????????????????????????????????????????????????????????????????????????????????????????????????????????????????????????????????????????????????????????????????????????????????????????????????????????????????????????????????????????????????????????????????????????????????????????????????????????????????????????????????????????????????????????????????????????????????????????????????????????????????????????????????????????????????????????????????????????????????????????????????????????????????????????????????????????????????????????????????????????????????????????????????????????????????????????????????????????????????????????????????????????????????????????????????????????????????????????????????AAAGGGGGGATATTGGACAGCGTTAAAAGCTTTTTCGCTGGGGAAATCCCTTTTTACCGGCAATTCAAAAA-GTTTTTTTGTACAGCAAACAACTAA-------------GT------AA---------------------------T---------------AA------GGTAATTAAG------------------------------------------------------GGTTGGAAAAATA-ACAATCCATTCAAAA-A----------------AGGACCTCC-AA-CCTTG----------TT---TTT-ATTTT--------------AT---------------------ATA-----------------------C-------------------AA-------AA--------------------TTATATAAAATTATAAAAATCCATT-AT-------GCATTAT---CTAG-TGAATTGGG-CTAATCAATCTGAAATGTAACTCAACCC-AT-TCTTT-CTAT--------------------TTT--------------------TAAAAATAATAA---TTTTTGGATTATTCAAT---AAAAAAAAATAGGAATACTTGTTTT------AGT------AATAAA-------------CTATAGTAATAAACTA--------------ATAAATA---CAAAATA-----AAA-GATTTACCTT-TCTTTGTTTCAGTTTGAAGATGGGG-AGGCTTTT--T--------TCCCC-ATCTTCG--T----------GTTA----------TA-------AC-------ATA-----------GAA-TACT---------------C----------AAAA------------TTTGGATCTATTTTTT-ATAT-------CTGTTTTCTA-GTTTAGTTATGTTCATTAA-----------TTTA---------
			-------------------A-T-----------------CTA----------------A-------------------------AGTA-----GATTTTTT-GCATTCTATCGCTTGAT-GGAGGTAAACCTTTCT-----AGTTCCAAGAGCTCAAGCATAAAAATATCAAATCCAAGAAAACCACAAAATCCTAAA-TGAAAATAATGAACCCTCAACTCGTTCTTTGAATGG-ATTTTTATT------CAGTAATGTAAACGTTT--CT----------------------------------------------------------------------GAAAA-------------------------------AATATA--TA-----------GTAT-----A--------CTGCATTTAGTTATTATTCAATCTCGA-------------------CGATTTTT-TAATAATAGATTATTATAAGT
		</sequence>
		<sequence>
			<taxon idref="Galium_odoratum_80M"/>
			????????TTAAT------AAAGAAAATAGTTTTACGAAAATTTAAATTATCGAATTCAAACCAAGAACAAATAGCCGAT---AGCGAGTCGATCGATTAATTCAAGTTAATTCAATAAGACATGAGAGGTAACAACCCCTTTGATTGTTATCATT---------------CAATTGAATC---------CAATTT------AATAGTTTC-----------------------------------AATAAA------GAAACAGGGAATTTGAA--------------------------------------GTGGATG-------------AATAAGAATCTT-----GAGAAAGCCTTT-CGTTTGTTTAGC-----------ATTCATAGAAAATCCCACCTA-TAT--------TATCTA-T----------A-TCT-AT--------------------------------------A-----------G-AATT--------------CGAACCCGAGCTCTATTTACATTACGATTCATTAAGTTCTATCCGA-------CTCAAAAAAAA------GGTAAGT-TGGGTTGCGTTATATATATGAAAGGGTATACAATAATGATGTATTTGGCA-AATCATATGGT-CTAAGAATCAAACATTCTGATTAGTTGATAAT---TTT-TGTATT--------GGTTGGGAATCTTTCAC----AAGATTCCCGTGAAAAATTGCATTAACAACGAATTCGTGTCGAGTAGACCTTG-TTGTTGTGAGAATTCTTAATTCATGAGTTGTAGGGAGGGATTT---AT------GTCACCACAAACAGAGACTAAAGCGGGTGTTGGATTCAAAGCTGGTGTTAAAGAGTACAAATTAACTTATTATACTCCTGAATACGAAACTAAAGATACTGATATTTTGGCAGCATTCCGAGTAACTCCTCAACCGGGAGTTCCGCCGGAAGAA??GGGGGCCGCGGTA?????????????????????????????????????????????????????????????????????????????????????????????????????????????????????????????????????????????????????????????????????????????????????????????????????????????????????????????????????????????????????????????????????????????????????????????????????????????????????????????????????????????????????????????????????????????????????????????????????????????????????????????????????????????????????????????????????????????????????????????????????????????????????????????????????????????????????????????????????????????????????????????????????????????????????????????????????????????????????????????????????????????????????????????????????????????????????????????????????????????????????????????????????????????????????????????????????????????????????????????????????????????????????????????????????????????????????????????????????????????????????????????????????????????????????????????????????????????????????????????????????????????????????????????????
			?????????????????????????????????????????????????????????????????????????????????????????????????????????????????????????????????????????????????????????????????????????????????????????????????????????????????????????????????????????????????????????????????????????????????????????????????????????????????????????????????????????????????????????????????????????????????????????????????????????????????????????????????????????????????????????????????????????????????????????????????????????????
		</sequence>
		<sequence>
			<taxon idref="Galium_odoratum_86"/>
			--------------------------------TTACGAAAATTTAAATTATCGAATTCAAACCAAGAACAAATAGCCGAT---AGCGAGTCGATCGATTAATTCAAGTTAATTGAATAAGACATGAGAGGTAACAACCCCTTTGATTGTTATCATT---------------CAATTGAATC---------CAATTT------AATAGTTTC-----------------------------------AATAAA------GAAACAGGGAATTTGAA--------------------------------------GTGGATG-------------AATAAGAATCTT-----GAGAAAGCCTTT-CGTTTGTTTAGC-----------ATTCATAGAAAATCCCACCTA-TAT--------TATCTA-T----------A-TCT-AT--------------------------------------A-----------G-AATT--------------CGAACCCGAGCTCTATTTACATTACGATTCATTAAGTTCTATCCGA-------CTCAAAAAAAAA-----GGTAAGT-TGGGTTGCGTTATATATATGAAAGGGTATACAATAATGATGTATTTGGCA-AATCATATGGT-CTAAGAATCAAACATTCTGATTAGTTGATAAT---TTT-TGTATT--------GGTTGGGAATCTTTCAC----AAGATTCCCGTGAAAAATTGCATTAACAACGAATTCGTGTCGAGTAGACCTTG-TTGTTGTGAGAATTCTTAATTCATGAGTTGTAGGGAGGGATTT---AT------GTCACCACAAACAGAGACTAAAGCGGGTGTTGGATTCAAAGCTGGTGTTAAAGAGTACAAATTAACTTATTATACTCCTGAATACGAAACCAAAGATACTGATATTTTGGCAGCATTCCGAGTAACTCCTCAACCGGGAGTTCCGCCGGAAGAAGC-GGG---------AAAGGGGGGATATTGGACAGCGTTAAAAGCTTTTTCGTTAGGGAAATCCCTTTTTACCGGCAATTCAAAAA-GTTTTTTTGTACAGCAAACAACTAA-------------GT------AA---------------------------T---------------AA------G---------------------------------------------------------------GGTTGGAAAAAAAAGCAATCCATTCAAAA-A----------------AGGACCTCC-AA-CCTT-----------AT---TTTTATTTT--------------AT---------------------ATA-----------------------C-------------------AA-------AAAT------ACAAAATAATTTTTATATAAAATTATAAAAATCCATT-AT-------GCAGTAT---CTAG-TGAATTGGG-CTAATCAATCTGAAATGTAACGCAACTC-AT-TCTTT-CTAT--------------------TTT--------------------TTAAAATAATAA---TTTTTGGATTATTCAAT--AAAAAAAAACTAGGAATACTTGTTTT------AGT------AATAAA------------------------------------------------TA---CAAAATA-----AAA-GATTTACCTT-TCTTTGTTTCAGTTTGAAGATGGGG-AGGCTTTT--T--------TCCCC-ATCTTCA--T----------GTTA----------TA-------AT-------ATA-----------GAA-TAAT---------------T----------AAAA------------TTTGGATCTATTTTTT-CTAT-------CTGTTTTCTA-GTTTAGTGATGTTCATTAA-----------TTTA---------
			-------------------A-T-----------------CTA----------------A-------------------------AGTA-----GATTTTTT-GAATTCTATCGCTTGAT-GTAGGTAAACCTTTCT-----AGTTCCAAGAGCTCAAGCATAAAAATATCAAATCCAAAAAAACCACAAAATCCTAAA-TGAAAATAATGAACCCTCAACTCGTTCTTTGAATGG-ATTTTTATT------CAGCAATATAAACGTTT--CT----------------------------------------------------------------------GAAAAAA-----------------------------AATATA--TA-----------GTAT-----A--------CTGCATTTAGTTATT---CAATCTCGA-------------------CGATTTTT-TAATCATAGATTATTATAAGT
		</sequence>
		<sequence>
			<taxon idref="Galium_palustre_14M"/>
			CATAATAATTAAT------AAAGAAAATAGTTTTACGAAAATTTAAATTATCGAATTCAAACCAAGAACAAATAGCCGAT---AGCGAGTCGATCGATTAATTCAAGTTAATTCAATAAGACATGAGAGGTAACAACCTATTTGATTGTTATCATT---------------CAATTGAATC---------CAATTT------AATTGTTTC-----------------------------------AATAAA------GAAAGAGGGAATTTGAA--------------------------------------GTGGATG-------------AATAAGAATCTT-----GAAAAAGCCTTT-AATTTGTTTAGC-----------ATTCATAGAAAATCCCACCTA-TAT--------TATCTA-T----------A-TCT-AT--------------------------------------A-----------G-AATT--------------CGAACCCGAGCTCTATTTACATTACGATTCATTAAGTTCTATCCGA-------CTCAAAAAAAAA-----GGTAAGT-TGGGTTGCGTTATATATATGAAAGGGTATACAATAATGATGTATTTGGCA-AATCATATGGT-CTAAGAATCAAACATTCTGATTAGTTGATAAT---TTT-AGTATT--------GGTTGGGAATCTTTCAC----AAGATTCCCGTGAAAAATTGCATTAACAACGAATTCGTGTCGAGTAGACCTTG-TTATTGTGAGAATTCTTAATTCATGAGTTGTAGGGAGGTATTT---AT------GTCACCACAAACAGAGACTAAAGCAGGTGTTGGATTTAAAGCTGGTGTTAAGGAGTACAAATTAACTTATTATACTCCTGAATACGAAACCAAAGATACTGATATTTTGGCAGCATTCCGAGTAACTCCTCAACCGGGAGTTCCGCCGGAAGAA??GGGGGCCGCGGTA?????????????????????????????????????????????????????????????????????????????????????????????????????????????????????????????????????????????????????????????????????????????????????????????????????????????????????????????????????????????????????????????????????????????????????????????????????????????????????????????????????????????????????????????????????????????????????????????????????????????????????????????????????????????????????????????????????????????????????????????????????????????????????????????????????????????????????????????????????????????????????????????????????????????????????????????????????????????????????????????????????????????????????????????????????????????????????????????????????????????????????????????????????????????????????????????????????????????????????????????????????????????????????????????????????????????????????????????????????????????????????????????????????????????????????????????????????????????????????????????????????????????????????????????????
			?????????????????????????????????????????????????????????????????????????????????????????????????????????????????????????????????????????????????????????????????????????????????????????????????????????????????????????????????????????????????????????????????????????????????????????????????????????????????????????????????????????????????????????????????????????????????????????????????????????????????????????????????????????????????????????????????????????????????????????????????????????????
		</sequence>
		<sequence>
			<taxon idref="Galium_paradoxum_139"/>
			--------------------------------TTACGAAAATTTAAATTATCGAATTCAAACCAAGAACAAATAGCCGAT---AACGAGTCGATCGATTAATTCAAGTGAATTCAATAAGACATGAGAGGTAACAACCGATTTGATTGTTATCATT---------------CAATTGAATC---------CAATTT------AATTGTTTC-----------------------------------AATAAA------GAAACAGGGAATTTGAA--------------------------------------GTGGATG-------------AATAAGAATCTT-----GAGAAAGCCTTT-CATTTGTTTATC-----------ATTCATAGAAAATCCCACCTA-TAT--------TATCTA-T----------A-TCT-AT--------------------------------------A-----------G-AATT--------------CGAACCCGAGCTCTATTTACATTACGATTCATTAAGTTCTATCCGA-------CTCAAAAAAA-------GGTAAGT-TGGGTTGCGTTATATATATGAAAGGGTATACAATAATGATGTATTTGGCA-AATCATATGGT-CTAAGAATCAAACATTCTGATTAGTTGATAAT---TTT-AGTATT--------GGTTGGGAATCTT----GTGAAAGATTCCCGTGAAAAATTGCATTAACAACGAATTCGTGTCGAGTAGACCTTG-TTGTTGTGAGAATTCTTAATTCATGAGTTGTAGGGAGGAATTT---AT------GTCACCACAAACAGAGACTAAAGCAGGTGTTGGATTCAAAGCTGGTGTTAAAGAGTACAAATTAACTTATTATACTCCTGAATACGAAACCAAAGATACTGATATTTTGGCAGCATTCCGAGTAACTCCTCAACCGGGAGTTCCGCCGGAAGAAGC-GGG---------AAAGGGGG-ATATTGGACAGCGTTAAAAGCTTTTTCATTAGGGAAATCCCTTTTTACCGGGAATTCAAAAA-GTTTTTTTGTACCGCAAACAACTAA-------------GT------AA---------------------------TT--------------AA------G---------------------------------------------------------------GGTTGGAAAAATA-GCAATCCATTCAAAA-AA---------------AGGACCTCC-AA-CCTTA----------TT---TTT-ATTTTCTTATTTATATTTTAT---------------------ATA-----------------------C-------------------AA-------AA-T------ATAAA-------TAATATAAAATTATCAGAATCCATT-AT-------GCATTAT---CTAT-TGAATTGGGGCTAATCAATCTGAAATGTAACTGAACTC-GT-TCTTT-CTAT-------------------------------------------AAAAAAAAATCA---TTTTTGGATTATTCAAT-AAAAAAAAAAATAGGAATACTAGTTTT------GGC------AACAAA-------------CTA---------------------------ATAAATA---CAAGATA-----AAA-GATTTACCTT-TCTTTGTCTCAGTTTGAAGATGGGG-AGGCTTTT--T--------TCCCC-ATCTTCA--T----------GTTA----------TA-------TT-------ATA-----------GAA-TAAT---------------C----------AAAA------------TTTGGATCTCTTTTTT-CTAT-------CTGTTTTCTA-GTTTAGTTATGTTCATTAA-----------TTTA---------
			-------------------A-T-----ATTTAAT-----C-A----------------A-------------------------A---------------------------------------------------------------------------------------------------------ACCTTAAA-TGAAAATAACGAACCCTCAACTCGTTCTTTGAATGA-ATTTTTATT------TAGCAATGTAAACTTTT--CT----------------------------------------------------------------------GAAAAAAA----------------------------AATATA--TA-----------GTAT-----A--------CTGCATTTAGTTATT---CAATCTCGA-------------------CGATTTTT-TAATCATAGATTATTATAAGT
		</sequence>
		<sequence>
			<taxon idref="Galium_paradoxum_140"/>
			--------------------------------TTACGAAAATTTAAATTATCGAATTCAAACCAAGAACAAATAGCCGAT---AACGAGTCGATCGATTAATTCAAGTGAATTCAATAAGACATGAGAGGTAACAACCGATTTGATTGTTATCATT---------------CAATTGAATC---------CAATTT------AATTGTTTC-----------------------------------AATAAA------GAAACAGGGAATTTGAA--------------------------------------GTGGATG-------------AATAAGAATCTT-----GAGAAAGCCTTT-CATTTGTTTATC-----------ATTCATAGAAAATCCCACCTA-TAT--------TATCTA-T----------A-TCT-AT--------------------------------------A-----------G-AATT--------------CGAACCCGAGCTCTATTTACATTACGATTCATTAAGTTCTATCCGA-------CTCAAAAAAA-------GGTAAGT-TGGGTTGCGTTATATATATGAAAGGGTATACAATAATGATGTATTTGGCA-AATCATATGGT-CTAAGAATCAAACATTCTGATTAGTTGATAAT---TTT-AGTATT--------GGTTGGGAATCTT----GTGAAAGATTCCCGTGAAAAATTGCATTAACAACGAATTCGTGTCGAGTAGACCTTG-TTGTTGTGAGAATTCTTAATTCATGAGTTGTAGGGAGGAATTT---AT------GTCACCACAAACAGAGACTAAAGCAGGTGTTGGATTCAAAGCTGGTGTTAAAGAGTACAAATTAACTTATTATACTCCTGAATACGAAACCAAAGATACTGATATTTTGGCAGCATTCCGAGTAACTCCTCAACCGGGAGTTCCGCCGGAAGAAGC-GGG---------AAAGGGGG-ATATTGGACAGCGTTAAAAGCTTTTTCATTAGGGAAATCCCTTTTTACCGGGAATTCAAAAA-GTTTTTTTGTACCGCAAACAACTAA-------------GT------AA---------------------------TT--------------AA------G---------------------------------------------------------------GATTGGAAAAATA-GCAATCCATTCAAAA-AA---------------AGGACCTCC-AA-CCTTA----------TT---TTT-ATTTTCTTATTTCTATTTTAT---------------------ATA-----------------------C-------------------AA-------AA-T------ATAAA-------TAATATAAAATTATCAGAATCCATT-AT-------GCATTAT---CTAT-TGAATTGGGGCTAATCAATCTGAAATGTAACTGAACTC-GT-TCTTT-CTAT-------------------------------------------AAAAAAAAATTA---TTTTTGGATTATTCAAT-AAAAAAAAAAATAGGAATACTTGTTTT------GGC------AACAAA-------------CTA---------------------------ATAAATA---CAAGATA-----AAA-GATTTACCTT-TCTTTGTCTCAGTTTGAAGATGGGG-AGGCTTTT--T--------TCCCC-ATCTTCA--T----------GTTA----------TA-------TT-------ATA-----------GAA-TAAT---------------C----------AAAA------------TTTGGATCTCTTTTTT-CTAT-------CTGTTTTCTA-GTTTAGTTATGTTCATTAA-----------TTTA---------
			-------------------A-T-----ATTTAAT-----C-A----------------A-------------------------AGTA-----GATTTTTT-GAATTCTATCGCTTGAT-GGAGGTAAACCTTTCT-----AGTTCCAAGAGATCAAGCATAAAAATATCAAATCCAAGAAAACCACAAAACCTTAAA-TGAAAATAACGAACCCTCAACTCGTTCTTTGAATGA-ATTTTTATT------TAGCAATGTAAACTTTT--CT----------------------------------------------------------------------GAAAAAAA----------------------------AATATA--TA-----------GTAT-----A--------CTGCATTTAGTTATT---CAATCTCGA-------------------CGATTTTT-TAATCATAGATTATTATAAGT
		</sequence>
		<sequence>
			<taxon idref="Galium_parisiense_10M"/>
			CATAATAATTAAT------AAAGAAAATAGTTTTACGAAAATTTAAATTATCGAATTCAAACCAAGAACAAATAGCCGAT---AGCGAGTCGATCGATTAATTCAAGTTAATTCAATAAGACATGAGAGGTAACAACCCATTTGATTGTTATCATT---------------CAATTGAATC---------CAATTT------AATTGTTTC-----------------------------------AATAAA------GAAACAAGGAATTTGAA--------------------------------------GTGGATG-------------AATAAGAATCTT-----GAGAAAGCCTTT-CATTTGTTTAGC-----------ATTCATAGAAAATCCCACCTA-TAT--------TATCTA-T----------A-TCT-AT--------------------------------------A-----------G-AATT--------------CGAACCCGAGCTCTATTTACATTACGATTCATTAAGTTCTATCCGA-------CTCAAAAAAAAA-----GGTAAGT-TGGGTTGCGTTACATATATGAAAGGGTATACAATAATGATGTATTTGGCA-AATCATATGGT-CTAAGAATTAAACATTCTGATTAGTTGATAAT---TTT-TGTATT--------GGTTGGGAATCTT----GTGAAAGATTCCAGTGAAAAATTGCATTAACAACGAATTCGTGTCGAGTAGACCTTG-TTGTTGTGAGAATTCTTAATTCATGAGTTGTAGGGAGGTATTT---AT------GTCACCACAAACAGAGACTAAAGCAGGTGTTGGATTCAAAGCTGGTGTTAAAGAGTATAAATTAACTTATTATACTCCTGAATACGAAACCAAAGATACTGATATTTTGGCAGCATTCCGAGTAACTCCTCAACCGGGAGTTCCGCCGGAAGAA??GGGGGCCGCGGTA?????????????????????????????????????????????????????????????????????????????????????????????????????????????????????????????????????????????????????????????????????????????????????????????????????????????????????????????????????????????????????????????????????????????????????????????????????????????????????????????????????????????????????????????????????????????????????????????????????????????????????????????????????????????????????????????????????????????????????????????????????????????????????????????????????????????????????????????????????????????????????????????????????????????????????????????????????????????????????????????????????????????????????????????????????????????????????????????????????????????????????????????????????????????????????????????????????????????????????????????????????????????????????????????????????????????????????????????????????????????????????????????????????????????????????????????????????????????????????????????????????????????????????????????????
			?????????????????????????????????????????????????????????????????????????????????????????????????????????????????????????????????????????????????????????????????????????????????????????????????????????????????????????????????????????????????????????????????????????????????????????????????????????????????????????????????????????????????????????????????????????????????????????????????????????????????????????????????????????????????????????????????????????????????????????????????????????????
		</sequence>
		<sequence>
			<taxon idref="Galium_perralderi_81"/>
			--------------------------------TTACGAAAATTTAAATTATCGAATTCAAACCAAGAACAAATAGCCAAT---AGCGAGTCGATCGATTAATTCAAGTTAATTGAATAAGACATGAGAGGTAACAACCCATTTGATTGTTATCATT---------------CAATTGAATC---------CAATTT------AATTGTTTC-----------------------------------AATAAA------GAAACAGGTAATTTGAA--------------------------------------GTGGATG-------------AATAAGAATCTT-----GAGAAAGCCTTT-CATTTGTTTAGC-----------ATTCATAGAAAATCCCACCTA-TAT--------TATCTA-T----------A-TCT-AT--------------------------------------A-----------G-AATT--------------CGAACCCGAGCTCTATTTACATTACGATTCATTAAGTTCTATCCGA-------CTCAAAAAAAAA-----GGTAAGT-TGGGTTGCGTTATATATATGAAAGGGTATACAATAATGATGTATTTGGCA-AATCATATGGT-CTAAGAATCAAACATTCTGATTGGTTGATAAT---TTT-TGTATT--------GGTTGGGAATCTT----GTGAAAGATTCCCGTGAAAAATTGCATTAACAACGAATTCGTGTCGAGTAGACCTTG-TTGTTGTGAGAATTCTTAATTCATGAGTTGTAGGGAGGGATTT---AT------GTCACCACAAACAGAGACTAAAGCAGGTGTTGGATTCAAAGCTGGTGTTAAAGAGTACAAATTAACTTATTATACTCCTGAATACGAAACCAAAGATACTGATATTTTGGCAGCATTCCGAGTAACTCCTCAACCAGGAGTTCCGCCGGAAGAAGC-GGG---------AAAGGGGGGGTATTGGACAGCGTTAAAAGCTTTTTCGTTAGGGAAATCCCTTTTTACCGGCAATTCAAAAG-GTTTTTTTGTACAGCAAACAACTAA-------------GT------AA---------------------------T---------------AA------G---------------------------------------------------------------GGTTGGAAAAATA-GCAATCCATTCAAAA-AATCAAAAA--------AGGACCTCC-AA-CCTTA----------TT---TTT--TTTT--------------AT---------------------ATA-----------------------C-------------------AA-------AA-T------AAAAA-------TTATATAAAATTATAAAAATCCATT-AT-------TCATTAT---CTAA-TGAATTGGG-CTAATCAATCTGAAATGTAACTCAACTC-AT-TCTTT-CTAT--------------------TTT--------------------TAAAAATAATAA---TTTTTGGATTATTCAAT----AAAAAAAATAGGAATACTTGT---------------------------------------------------------------------AAATA---CAAAATA-----AAA-GATTTACCTTATCTTTGTTTCAGTTTGAAGATGGGG-AGGCTTTT--T--------TCCCC-ATCTTCA--T----------GTTA----------TA-------AT-------ATA-----------GAA-TAAT---------------C----------AAAA------------TTTGGATCTATTTTTT-CTAT-------CTGTTTTCTA-GTTTAGTTATGTTCATTAA-----------TTTA---------
			-------------------A-T-----ATTTCAT-----C-A----------------A-------------------------ATTA-----GATTTTTT-GAATTCTATCGCTTGAT-GGAGGTAAACCTTTCT-----AGTTCCAAGAGCTCAAGCATAAAAATATCAAATCCAAGAAAACCACAAAATCCTAAA-TGAAAATCATGAACCCTCAATGCGTTCTTTGAATGG-ATTTTTCTT------CAGCAATGTAAACATTT--CT----------------------------------------------------------------------GAAAAAA-----------------------------ACTATA--TA-----------GTAT-----A--------CTGCATTTAGTTATT---CAATCTCGA-------------------CGATTTTT-TAATCATAGATTATTATAAGT
		</sequence>
		<sequence>
			<taxon idref="Galium_petrae_59"/>
			???????????????????????????????????????????????????????????????????????????????????????????????????????????????????????????????????????????????????????????????????????????????????????????????????????????????????????????????????????????????????????????????????????????????????????????????????????????????????????????????????????????????????????????????????????????????????????????????????????????????????????????????????????????????????????????????????????????????????????????????????????????????????????????????????????????????????????????????????????????????????????????????????????????????????????????????????????????????????????????????????????????????????????????????????????????????????????????????????????????????????????????????????????????????????????????????????????????????????????????????????????????????????????????????????????????????????????????????????????????????????????????????????????????????????????????????????????????????????????????????????????????????????????????????????????????????AAAGGGGGGATATTGGACAGCGTTAAAAGCTTTTTCGTTAGGGAAATCCCTTTTTACCGGGAATTCAAAAA-GTTTTTTTGTACAGCAAACAACTAA-------------GT------AA---------------------------TT--------------AA------G---------------------------------------------------------------GGTTG-AAAAAGA-GTAATCCATTCAAAA-A----------------AGGCCCTCC-TA-CCTTT----------AT---TTTTATTTT--------------AT---------------------ATA-----------------------C-------------------AA-------AA-T------AAAAA-------TTATATAAAATTATAAAAATTCATT-AT-------GCATTAG---CTAG-TGAATTGGG-CTAATCAATCTGAAATGTAACTCAACTC-GT-TCTTT-CTAT--------------------TTT--------------------TAAAAATAATAA---TTTTTGGATTATTCAAT-----AAAAAAATAGGAATACTTGTTTT------GGT------AACAAA-------------CTA---------------------------AAAAATA---CAAGATA----TAAA-GATTTACCTT-TCTTTGTCTCAGTTTGAAGATGGGG--GGCTTTT-----------CCCCC-ATCTTCACAT----------GTTC----------TA-------AT-------ATA-----------GAA-TAAT---------------A----------AAAA------------TTTGGATCTCTTTTTT-CTAT-------CTGTTTTCTA-GTTTAGTTATGTTCATTAA-----------TTTA---------
			-------------------A-T-----------------C-A----------------A-------------------------AGTA-----GATTTTTT-GAATTCTATCGCTTGAT-GGAGGTAAACCTTTCT-----AGTTCGAAGAGCTCAAGCATAAAAATATAAAATCCAAGAAAACCACAAAACCCTAAAATGAAAATAACAAACCCTCGACTCGTTCTTTGAACGA-ATTTTTATT------CAGCAATGTAAACGTTT--CG----------------------------------------------------------------------GAAAAAA-----------------------------AATATA--TA-------GCAAGCAT-----A--------CTGCATTTAGTTATT---AAATCTCGA-------------------CGATTTTT-TAATCATAGATTATTATAAGT
		</sequence>
		<sequence>
			<taxon idref="Galium_pisiferum_45"/>
			--------------------------------TTACGAAAATTTAAATTATCGAATTCAAACCAAGAACAAATAGCCGAT---AGCGAGTCGATCGATTAATTCAAGTTAATTCAATAAGACATGAGAGGTAACAACCCGTTTGATTGTTATCATT---------------CAATTGAATC---------CAATTT------AATAGTTTC-----------------------------------AATAAA------GAAACAGGGAATTTGAA--------------------------------------GTGGATG-------------AATAAGAATCTT-----GAGAAA---------TTTGTTTAGC-----------ATTCGTAGAAAATCCCACCTA-TAT--------TATCTA-T----------A-TCT-AT--------------------------------------A-----------G-AATT--------------CGAACCCGAGCTCTATTTACATTACGATTCATTAAGTTCTATCCGA-------CTCAAAAAAAAA-----GGTAAGT-TGGGTTGCGTTATATATATGAAAGGGTATACAATAATGATGTATTTAGCA-AATCATATGGT-CTAAGAATCAAACATTCTGATTAGTTGATAAT---TTT-TGTATT--------GGTTGGGAATCTTTCAC----AAGATTCCCGTGAAAAATTGCATTAACAACGAATTCGTGTCGAGTAGACCTTG-TTATTGTGAAAATTCTTAATTCATGAGTTGTAGGGAGGAATTT---AT------GTCACCACAAACAGAGACTAAAGCGGGTGTTGGATTTAAAGCTGGTGTTAAAGAGTATAAATTAACTTATTATACTCCTGAATACGAAACCAAAGATACTGATATTTTAGCAGCATTCCGAGTAACTGCTCAACCGGGAGTTCCGCCGGAAGAAGC-GGG---------AAAGGGGGGCTATTGGACAGCGTTAAAAGCTTTTTCGTTAGGGAAATCCCTTTTTACCGGTAACTCAAAAA-GTTTTTTTGTACAGCAAACAACTAA-------------GT------AA---------------------------T---------------AA------G---------------------------------------------------------------GGTTGGAAAAATA-GCAATCCATTCAAAA-AA---------------AGGACCTCC-AA-CCTAA----------TT---TTT-ATTTT--------------AT---------------------ATA-----------------------C-------------------AATATACAAAA-T------AAAAA-------TTATATAAAATTATAAAAATCCATT-AT-------GCATTAT---CTAG-TGAATTGGG-CTAATCAATCTGAAATGTAACGCAACTC-AT-TCTTT-CTAAAAAAAAAAAAAAA-------------------------------------AAGAAA--TTTTTGGATTATTCAAT----AAAAAAAATAGGAATACCTGTTTT------AGT------AATAAA------------------------------------------------TA---CAAAATA-----AAA-GATTTACCTT-TCTTTGTTTCAGTTTGAAGATGGGG-AGGCTTTT--T--------TCCCC-ATCTTCA--T----------GTTA----------TA-------AT-------ATA-----------GAA-TAAT---------------A----------AAAA------------TTTGGATCTATTTTTT-CTAT-------CTGTTTTCTA-GTTTAATGATGTTCATTAA-----------TTTA---------
[truncated: 182,293 more chars]
