# Supplementary material for: Phylogeny, character evolution and spatiotemporal diversification of the species-rich and world-wide distributed tribe Rubieae (Rubiaceae)
Source: PLoS One. 2018 Dec 5;13(12):e0207615. doi: 10.1371/journal.pone.0207615 (PMC6281350; doi:10.1371/journal.pone.0207615)
Supplement: S2 Appendix — (ZIP) [file pone.0207615.s004.zip]

Archive with 1 entries (1 files):
- S2_Appendix.txt
