# Supplementary material for: Phylogeny, character evolution and spatiotemporal diversification of the species-rich and world-wide distributed tribe Rubieae (Rubiaceae)
Source: PLoS One. 2018 Dec 5;13(12):e0207615. doi: 10.1371/journal.pone.0207615 (PMC6281350; doi:10.1371/journal.pone.0207615)
Supplement: S2 Appendix — (ZIP) [file pone.0207615.s004.zip › S2_Appendix.txt]

#NEXUS
BEGIN TAXA;
	TITLE Taxa;
	DIMENSIONS NTAX=183;
	TAXLABELS
		Asperula_accrescens_91 Asperula_prostrata_88 Asperula_aristata_509M Asperula_arvensis_137M Asperula_breviflora_41 Asperula_capitata_51 Asperula_chlorantha_69M Asperula_conferta_24 Asperula_cynanchica_81M Asperula_cypria_133M Asperula_deficiens_124M Asperula_gunnii_22 Asperula_gussonei_82M Asperula_hirsuta_R273M Asperula_hirta_51M Asperula_laevigata_83 Asperula_libanotica_42 Asperula_maximoviczii_…
	;
END;
BEGIN CHARACTERS;
	TITLE DNA_sequences;
	DIMENSIONS NCHAR=2493;
	FORMAT DATATYPE = DNA GAP = - MISSING = ?;
	MATRIX
	Asperula_accrescens_91 --------------------------------TTACGAAAATTTAAATTATCGAATTCAAACCAAGAACAAATAGCCGAT---AGCGAGTCGATCGATTAATTCAAGTTAATTCAATAAGACATGAGAGGTAACAACCCATTTGATTGTTATCATT---------------CAATTGAATC---------CAATTT------AATTGTTTC-----------------------------------AATAAA------GAACCAGGGAATTTGAATTTGAA--------------------------------GTGGATG-------------AATAAGAATCTT-----GAGAAAGCCTTT-CGTTTGTTTAGC-…
	Asperula_prostrata_88 --------------------------------TTACGAAAATTTAAATTATCGAATTCAAACCAAGAACAAATAGCCGAT---AGCGAGTCGATCGATTAATTCAAGTTAATTCAATAAGACATGAGAGGTAATAACC-ATTTGATTGTTATCATT---------------CAATTGAATCCAATGAATCCAATTT------AATTGTTTC-----------------------------------AATAAA------GAACCGGGGAATTTGAA--------------------------------------GTGGATG-------------AATAAGAATCTT-----GAGAAAGCCTTT-CGTTTATTTAGC--…
	Asperula_aristata_509M CATAATAATTAAT------AAAGAAAATAGTTTTACGAAAATTTAAATTATCGAATTCAAACCAAGAACAAATAGCCGAT---AGCGAGTCGATCGATTAATTCAAGTTAATTCAATAAGACATGAGAGGTAACAACCCATTTGATTGTTATCATT---------------CAATTGAATC---------CAATTT------AATTGTTTC-----------------------------------AATAAA------CAACCAGGGAATTTGAATTTGAA--------------------------------GTGGATG-------------AATAAGAATCTT-----GAGAAAGCCTTT-CGTTTGTTTAGC-…
	Asperula_arvensis_137M ??????????????????????????????TTTTACGAAAATTTAAATTATCGAATTCAAACCAAGAACAAATAGCCGAT---AGCGAGTCGATCGATTAATTCAAGTTAATTCAATAAGACATGAGAGGTAACAACCCATTTGATTGTTATCATT---------------CAATTGAATT---------TAATTT------ACTTGTTTC-----------------------------------AATAAA------GAAACAGGGAATTTGAG--------------------------------------GTGGATG-------------AATAAGAATCTT-----GAGAAAGCCTTT-TATTTGTTTAGC-…
	Asperula_breviflora_41 --------------------------------TTACGAAAATTTAAATTATCGAATTCAAACCAAGAACAAATAGCCGAT---AGCGAGTCGATCGATTAATTCAAGTTAATTCAATAAGACATGAGAGGTAACAACCCATTTGATTGTTATTATT---------------CAATTGAATC---------CAATTT------AATTGTTTC-----------------------------------AATAAA------GAACCAGGGAATTTGAA--------------------------------------GTGGATG-------------AATAAGAATCTT-----GAGAAAGCCTTT-CGTTTGTTTAGC-…
	Asperula_capitata_51 --------------------------------TTACGAAAATTTAAATTATCGAATTCAAACCAAGAACAAATAGCCGAT---AGCGAGTCGATCGATTAATTCAAGTTAATTCAATAAGACATGAGAAGTAACAACCCATTTGATTGTTATCATT---------------CAATTGAATC---------CAATTT------AATTGTTTC-----------------------------------AATAAA------GAACCAGGGAATTTGAA--------------------------------------GTAGATG-------------AATAAGAATCTT-----GAGAAAGCCTTT-CGTTTGTTTAGC---…
	Asperula_chlorantha_69M ????????TTAAT------AAAGAAAATAGTTTTACGAAAATTTAAATTATCGAATTCAAACCAAGAACAAATAGCCGAT---AGCGAGTCGATCGATTAATTCAAGTTAATTCAATAAGACATGAGAGGTAACAACCCGTTTGATTGTTATTATT---------------CAATTGAATC---------CAATTT------AATTGTTTC-----------------------------------AATAAA------GAACCAGGGAATTTGAA--------------------------------------GTGGATG-------------AATAAGAATCTT-----GAGAAAGCCTTT-CGTTTGTTTAGC…
	Asperula_conferta_24 --------------------------------TTACGAAAATTTAAATTATCGAATTCAAACCAAGAACAAATAGCCGAT---AGCGAGTCGATCGATTAATTCAAGTTAATTCAATAAGACATGAGAGGTAACAACCTATTTGATTGTTATCATT---------------CAATTGAATC---------CAATTT------AATTGTTTC-----------------------------------AATAAA------GAAAGAGGGAATTTGAA--------------------------------------GTGGATG-------------AATAAGAATCTT-----GAAAAAGCCTTT-AATTTGTTTAGC---…
	Asperula_cynanchica_81M ????????TTAAT------AAAGAAAATAGTTTTACGAAAATTTAAATTATCGAATTCAAACCAAGAACAAATAGCCGAT---AGCGAGTCGATCGATTAATTCAAGTTAATTCAATAAGACATGAGAGGTAACAACCCATTTGATTGTTATCATT---------------CAATTGAATC---------CAATTT------AATTGTTTC-----------------------------------AATAAA------GAACCAGGGAATTTGAATTTGAA--------------------------------GTGGATG-------------AATAAGAATCTT-----GAGAAAGCCTTT-CGTTTGTTTAGC…
	Asperula_cypria_133M ??????????????????????????????????ACGAAAATTTAAATTATCGAATTCAAACCAAGAACAAATAGCCGAT---AGCGAGTCGATCGATTAATTCAAGTTAATTCAATAAGACATGAGAGGTAACAACCCATTTGATTGTTATTATT---------------CAATTGAATC---------CAATTT------AATTGTTTC-----------------------------------AATAAA------GAACCAGGGAATTTGAA--------------------------------------GTGGATG-------------AATAAGAATCTT-----GAGAAAGCCTTT-CGTTTGTTTAGC---…
	Asperula_deficiens_124M ?????????????????????????????????????????TTTAAATTATCGAATTCAAACCAAGAACAAATAGCCGAT---AGCGAGTCGATCGATTAATTCAAGTTAATTCAATAAGACATGAGAGGTAACAACCCATTTGATTGTTATCATT---------------CAATTGAATC---------CAATTT------AATTGTTTC-----------------------------------AATAAA------CAACCAGGGAATTTGAATTTGAA--------------------------------GTGGATG-------------AATAAGAATCTT-----GAGAAAGCCTTT-CGTTTGTTTAGC…
	Asperula_gunnii_22 --------------------------------TTACGAAAATTTAAATTATCGAATTCAAACCAAGAACAAATAGCCGAT---AGCGAGTCGATCGATTAATTCAAGTTAATTCAATAAGACATGAGAGGTAACAACCTATTTGATTGTTATCATT---------------CAATTGAATC---------CAATTT------AATTGTTTC-----------------------------------AATAAA------GAAAGAGGGAATTTGAA--------------------------------------GTGGATG-------------AATAAGAATCTT-----GAAAAAGCCTTT-AATTTGTTTAGC-----…
	Asperula_gussonei_82M ????????TTAAT------AAAGAAAATAGTTTTACGAAAATTTAAATTATCGAATTCAAACCAAGAACAAATAGCCGAT---AGCGAGTCGATCGATTAATTCAAGTTAATTCAATAAGACATGAGAGGTAACAACCCATTTGATTGTTATCATT---------------CAATTGAATC---------CAATTT------AATTGTTTC-----------------------------------AATAAA------GAACCAGGGAATTTGAATTTGAA--------------------------------GTGGATG-------------AATAAGAATCTT-----GAGAAAGCCTTT-CGTTTGTTTAGC--…
	Asperula_hirsuta_R273M CATAATAATTAAT------AAAGAAAATAGTTTTACGAAAATTTAAATTATCGAATTCAAACCAAGAACAAATAGCCAAT---AGCGAGTCGATCGATTAATTCAAGTTAATTCAATAAGACATGAGAAGTAACAACCCATTTGATTGTTATCATT---------------CAATTGAATC---------CAATTT------AATTGTTTC-----------------------------------AATAAA------GAACCAGGGAATTTGAA--------------------------------------GTAGATG-------------AATAAGAATCTT-----GAGAAAGCCTTT-CGTTTGTTTAGC-…
	Asperula_hirta_51M ????????TTAAT------AAAGAAAATAGTTTTACGAAAATTTAAATTATCGAATTCAAACCAAGAACAAATAGCCGAT---AGCGAGTCGATCGATTAATTCAAGTTAATTCAATAAGACATGAGAAGTAACAACCCATTTGATTGTTATCATT---------------CAATTGAATC---------CAATTT------AATTATTTC-----------------------------------AATAAA------GAACCAGGGAATTTGAA--------------------------------------GTAGATG-------------AATAAGAATCTT-----GAGAAAGCCTTT-CGTTTGTTTAGC-----…
	Asperula_laevigata_83 --------------------------------TTACGAAAATTTAAATTATCGAATTCAAACCAAGAACAAATAGCCGAT---AGCGAGTAGATCGATTAATTCAAGTTAATTCAATAAGACATGAGAGGTAACAACTTATTTGATTGTTATCATT---------------CAATTGAATC---------AAATTT------AATTGTTTC-----------------------------------AATAAA------GAAAGAGGGCGTTTGAA--------------------------------------GTGGATG-------------AATAAGAATCTT-----GAGAAAGTCTTT-AATTTGTTTAGC--…
	Asperula_libanotica_42 --------------------------------TTACGAAAATTTAAATTATCGAATTCAAACCAAGAACAAATAGCCGAT---AGCGAGTAGATCGATTAATTCAAGTTAATTCAATAAGACATGAGAGGTAACAACTTATTTGATTGTTATCATT---------------CAATTGAATC---------AAATTT------AATTGTTTC-----------------------------------AATAAA------GAAAGAGGGAATTTGAA--------------------------------------GTGGATG-------------AATAAGAATCTT-----GAGAAAGCCTTT-AATTTGTTTAGC-…
	Asperula_maximoviczii_136 --------------------------------TTACGAAAATTTAAATTATCGAATTCAAACCAAGAACAAATAGCCGAT---AGCGAGTCGATCGATTAATTCAAGTTAATTCAATAAGACATGAGAGGTAACAACCTA-----------------------------------------------------------------------------------------------------------------------------------------------------------------------------------------------------------------------------------------…
	Asperula_orientalis_78M ????????TTAAT------AAAGAAAATAGTTTTACGAAAATTTAAATTATCGAATTCAAACCAAGAACAAATAGCCGAT---AGCGAGTCGATCGATTAATTCAAGTTAATTCAATAAGACATGAGAGGTAACAACCCATTTGATTGTTATCATT---------------CAATTGAATT---------TAATTT------ACTTGTTTC-----------------------------------AATAAA------GAAACAGGGAATTTGAG--------------------------------------GTGGATG-------------AATAAGAATCTT-----GAGAAAGCCTTT-TATTTGTTTAGC…
	Asperula_paui_subsp_paui_R275M CATAATAATTAAT------AAAGAAAATAGTTTTACGAAAATTTAAATTATCGAATTCAAACCAAGAACAAATAGCCGAT---AGCGAGTCGATCGATTAATTCAAGTTAATTCAATAAGACATGAGAGGTAACAACCCATTTGATTGTTATCATT---------------CAATTGAATC---------CAATTT------AATTGTTTC-----------------------------------AATAAA------GAACCAGGGAATTTGAATTTGAA--------------------------------GTGGATG-------------AATAAGAATCTT-----GAGAAAGCCTTT-CGTTT…
	Asperula_paui_subsp_dianensis_90 --------------------------------TTACGAAAATTTAAATTATCGAATTCAAACCAAGAACAAATAGCCGAT---AGCGAGTCGATCGATTAATTCAAGTTAATTCAATAAGACATGAGAGGTAACAACCCATTTGATTGTTATCATT---------------CAATTGAATC---------CAATTT------AATTGTTTC-----------------------------------AATAAA------GAACCAGGGAATTTGAATTTGAA--------------------------------GTGGATG-------------AATAAGAATCTT-----GAGAAAGCCTTT-CGT…
	Asperula_purpurea_77M ????????TTAAT------AAAGAAAATAGTTTTACGAAAATTTAAATTATCGAATTCAAACCAAGAACAAATAGCCGAT---AGCGAGTCGATCGATTAATTCAAGTTAATTCAATAAGACATGAGAGGTAACAACCCATTTGATTGTTATTATT---------------CAATTGAATC---------CAATTT------AATTGTTTC-----------------------------------AATAAA------GAACCAGGGAATTTGAA--------------------------------------GTGGATG-------------AATAATAATCTT-----GAGAAAGCCTTT-CGTTTGTTTAGC--…
	Asperula_rupestris_504M CATAATAATTAAT------AAAGAAAATAGTTTTACGAAAATTTAAATTATCGAATTCAAACCAAGAACAAATAGCCAAT---AGCGAGTCAATCGATTAATTCAAGTTAATTCAATAAGACATGAGAAGTAACAACCCATTTGATTGTTATCATT---------------CAATTGAATC---------CAATTT------AATTGTTTC-----------------------------------AATAAA------GAACCAGGGAATTTGAA--------------------------------------GTAGATG-------------AATAAGAATCTT-----GAGAAAGCCTTT-CGTTTGTTTAGC…
	Asperula_taurina_84 --------------------------------TTACGAAAATTGAAATTATCGAATTCAAACCAAGAACAAATAGCCGAT---AGCGAGTCGATCGATTAATTCAAGTTAATTCAATAAGACATGAGAGGTAACAACCCATTTGATTGTTATCATT---------------CAATTGAATT---------CAATTT------ACTTGTTTC-----------------------------------AATAAA------GAAACAGGGAATTTGAG--------------------------------------GTGGATG-------------AATAAGAATCTT-----GAGAAAGCCTTT-CATTTGTTTAGC----…
	Asperula_tinctoria_01M ????????TTAAT------AAAGAAAATAGTTTTACGAAAATTTAAATTATCGAATTCAAACCAAGAACAAATAGCCGAT---AGCGAGTCGATCGATTAATTCAAGTTAATTCAATAAGACATGAGAGGTAACAACCTATTTGATTGTTATCATT---------------CAATTGAATC---------CAATTT------AATTGTTTC-----------------------------------AATAAA------GAAACAGGGAATTTGAA--------------------------------------GTGGATG-------------AATAATAATCTT-----GAGAAAGCCTTT-AATTTGTTTAGC-…
	Asperula_crassifolia_95 --------------------------------TTACGAAAATTTAAATTATCGAATTCAAACCAAGAACAAATAGCCGAT---AGCGAGTCGATCGATTAATTCAAGTTAATTCAATAAGACATGAGAGGTAACAACCCATTTGATTGTTATCATT---------------CAATTGAATC---------CAATTT------AATTGTTTC-----------------------------------AATAAA------GAACCAGGGAATTTGAATTTGAA--------------------------------GTGGATG-------------AATAAGAATCTT-----GAGAAAGCCTTT-CGTTTGTTTAGC…
	Galium_bermudense_287M CATAATAATTAAT------AAAGAAAATAGTTTTACGAAAATTTAAATTATCGAATTCAAACCAAGAACAAATAGCCGAT---AGCAGGTCGATCGATTAATTCAAATTAATTCAATAAGACATGAGAGGTAACAACCCATTTGATTGTTATCATT---------------CAACTGAATC---------CAATTA------AATTGTTTC-----------------------------------AATAAA------GAAACAGGGAATTTGAA--------------------------------------GTGGATG-------------AATAAGAATCTT-----GAGAAAGCCTTT-CATTTGTTGAGC-…
	Callipeltis_aperta_165M ?????????????????????????????GTTTTACGAAAAGTTAAATTATCGAATTCAAACCAAGAACAAATAGCCGAT---AGCGAGTCGATCGATTAATTCAAGTTAATTCAATAAGACATGAGAAGTAATAACCAATTTGATTGTTATCATT---------------CAATTGAATC---------CAATTT------AATTGTTTC-----------------------------------AATAAA------GAACCGGGGAATTTGAA--------------------------------------GTGGATG-------------AATAAGAATCTT-----GAGAAAGCCTTT-CATTTGTTTAGC…
	Callipeltis_cucullaria_61 ?????????????????????????????????????????????????????????????????????????????????????????????????????????????????????????????????????????????????????????????????????????????????????????????????????????????????????????????????????????????????????????????????????????????????????????????????????????????????????????????????????????????????????????????????????????????????????…
	Callipeltis_microstegia_17 --------------------------------TTACGAAAATTTAAATTATCGAATTCAAACCAAGAACAAATAGCCGAT---AGCGAGTCGATCGATTAATTCAAGTTAATTCAATAAGACATGAGAAGTAATAACCGATTTGATTGTTATCATT---------------CAATTGAATC---------CAATTT------AATTGTTTC-----------------------------------AATAAA------GAACCGGGGAATTTGAA--------------------------------------GTGGATG-------------AATAAGAATCTT-----GAGAAAGCCTTT-CATTTGTTT…
	Crucianella_aegyptica_131M ???????????????????????????????????CGAAAATTTAAATTATCGAATTTAAACCAAGAACAAATAGCCGAT---AGCGAGTCGATCGATTAATTCAAGTTAATTCAATAAGACATGAGAGGTAATAACCCATTTGATTGTTATCATT---------------CAATTGAATC---------CAATTT------AATTGTTTC-----------------------------------AATAAA------GAAACAGGGAATTTGAA--------------------------------------GTGGATG-------------AATAAGAATCTT-----GAGAAAGCCTTT-CGTTTGTTT…
	Crucianella_angustifolia_29M ????????TTAAT------AAAGAAAAAAGGTTTACGAAAATTTAAATTATCGAATTTAAACCAAGAACAAATAGCCGAT---AGCGAGTCGATCGATTAATTCAAGTTAATTCAATAAGACATGAGAGGTAATAACCCATTTGATTGTTATCATT---------------CAATTGAATC---------CAATTT------AATTGTTTC-----------------------------------AATAAA------GAACCGGGGAATTTGAA--------------------------------------GTGGATG-------------AATAAGAATCTT-----GAGAAAGCCTTT-CGTTTGT…
	Crucianella_gilanica_285M CATAATAATTAAT------AAAGAAAAAAGTTTTACGAAAATTTAAATTATCGAATTTAAACCAAGAACAAATAGCCGAT---AGCGAGTCGATCGATTAATTCAAGTTAATTCAATAAGACATGAGAGGTAATAACCCATTTGATTGTTATCATT---------------CAATTGAATC---------CAATTT------AATTGTTTC-----------------------------------AATAAA------GAACCGGGGAATTTGAA--------------------------------------GTGGATG-------------AATAAGAATCTT-----GAGAAAGCCTTT-CGTTTGTTTA…
	Crucianella_imbricata_15 --------------------------------TTACGAAAATTTAAATTATCGAATTTAAACCAAGAACAAATAGCCGAT---AGCGAGTCGATCGATTAATTCAAGTTAATTCAATAAGACATGAGAGGTAATAACCCATTTGATTGTTATCATT---------------CAATTGAATC---------CAATTT------AATTGTTTC-----------------------------------AATAAA------GAACCGGGGAATTTGAA--------------------------------------GTGGATG-------------AATAAGAATCTT-----GAGAAAGCCTTT-CGTTTGTTTAG…
	Crucianella_latifolia_16 --------------------------------TTACGAAAATTAAAATTATCGAATTCAAACCAAGAACAAATAGCCGAT---AGCGAGTCGATCGATTAATTCAAGTTAATTCAATAAGACATGAGAGGTAATAACCCATTTGATTGTTATCATT---------------CAATTGAATC---------CAATTT------AATTGTTTC-----------------------------------AATAAA------GAACCGGGGAATTTGAA--------------------------------------GTGGATG-------------AATAAGAATCTT-----GAGAAAGCCTTT-CGTTTGTTTAG…
	Crucianella_macrostachya_5 --------------------------------TTACGAAAATTTAAATTATCGAATTTAAACCAAGAACAAATAGCCGAT---AGCGAGTCGATCGATTAATTCAAGTTAATTCAATAAGACATGAGAGGTAATAACCCATTTGATTGTTATCATT---------------CAATTGAATC---------CAATTT------AATTGTTTC-----------------------------------AATAAA------GAACCGGGGAATTTGAA--------------------------------------GTGGATG-------------AATAAGAATCTT-----GAGAAAGCCTTT-CGTTTGTTT…
	Crucianella_maritima_502M CATAATAATTAAT------AAAGAAAAAAGTTTTACGAAAATTTAAATTATCGAATTTAAACCAAGAACAAATAGCCGAT---AGCGAGTCGATCGATTAATTCAAGTTAATTCAATAAGACATGAGAGGTAATAACCCATTTGATTGTTATCATT---------------CAATTGAATC---------CAATTT------AATTGTTTC-----------------------------------AATAAA------GAACCGGGGAATTTGAA--------------------------------------GTGGATG-------------AATAAGAATCTT-----GAGAAAGCCTTT-CGTTTGTTTA…
	Crucianella_patula_283M CATAATAATTAAT------AAAGAAAAAAGTTTTACGAAAATTTAAATTATCGAATTTAAACCAAGAACAAATAGCCGAT---AGCGAGTCGATCGATTAATTCAAGTTAATTCAATA?GACATGAGAGGTACTAACCCATTTGATTGTTATCATT---------------CAATTGAATC---------CAATTT------AATTGTTTC-----------------------------------AATAAA------GAACCGGGGAATTTGAA--------------------------------------GTGGATG-------------AATAAGAATCTT-----GAGAAAGCCTTT-CGTTTGTTTAGC…
	Crucianella_rupestris_501M CATAATAATTAAT------AAAGAAAAAAGTTTTACGAAAATTTAAATTATCGAATTTAAACCAAGAACAAATAGCCGAT---AGCGAGTCGATCGATTAATTCAAGTTAATTCAATAAGACATGAGAGGTAATAACCCATTTGATTGTTATCATT---------------CAATTGAATC---------CAATTT------AATTGTTTC-----------------------------------AATAAA------GAACCGGGGAATTTGAA--------------------------------------GTGGATG-------------AATAAGAATCTT-----GAGAAAGCCTTT-CGTTTGTTT…
	Crucianella_suaveolens_284M CATAATAATTAAT------AAAGAAAAAAGTTTTACGAAAATTTAAATTATCGAATTTAAACCAAGAACAAATAGCCGAT---AGCGAGTCGATCGATTAATTCAAGTTAATTCAATAAGACATGAGAGGTAATAACCCATTTGATTGTTATCATT---------------CAATTGAATC---------CAATTT------AATTGTTTC-----------------------------------AATAAA------GAACCGGGGAATTTGAA--------------------------------------GTGGATG-------------AATAAGAATCTT-----GAGAAAGCCTTT-CATTTGTT…
	Cruciata_articulata_50 --------------------------------TTACGAAAATTTAAATTATCGAATTCAAACCAATAACAAATAGCCGAT---AGCAAGTCGATCGATTAATTCAAATTAATTTAAAAAGATATGAGAGGTAACAACCCATTTGATTGTTATCATTTTGATTGTTATCATTCAACTGAATC---------CGATTT------AATTGTTTC-----------------------------------AATAAA------GAAACAGGGCGTTTGAA--------------------------------------GTGGATG-------------AATAAGAATCTT-----GAGAAAGCCTTT-CATTTGTTTAGC-…
	Cruciata_laevipes_34M ????????TTAAT------AAAGAAAATAGTTTTACGAAAATTTAAATTATCGAATTCAAACCAAGAACAAACAGCCGAT---AGCGAGTCGATCGATTAATTCAAATTAATTCAATAAGACATGAGAGGTAACAACCCTTTTGATTGTTATCATT---------------CAACTAAATC---------CAATTT------AATTGTTTC-----------------------------------AATAAA------GAAACAGGGCATTTGAA--------------------------------------GTGGATG-------------AATAAGAATCTT-----GAGAAAGCCTTT-CATTTGTTTAGC--…
	Cruciata_pedemontana_125M ?????????????????????????????????????????TTTAAATTATCGAATTCAAACCAAGAACAAACAGCCGAT---AGCGAGTCGATCGATTAATTCAAATTAATTCAATAAGACATGAGAGATAACAACCCATTTGATTGTTATCATT---------------CAACTGAATC---------CAATTT------AATTGTTTC-----------------------------------AATAAA------GAAACAGGGCATTTGAA--------------------------------------GTGGATG-------------AATAATAATCTT-----GAGAAAGCCTTT-CATTTGTTTA…
	Cruciata_taurica_282M CATAATAATTAAT------AAAGAAAATAGTTTTACGAAAATTTAAATTATCGAATTCAAACCAAGAACAAACAGCCGAT---AGCGAGTCGATCGATTAATTCAAATTAATTCAATAAGACATGAGAGGTAACAACCCATTTGATTGTTATCATT---------------CAACTAAATC---------CAATTT------AATTGTTTC-----------------------------------AATAAA------GAAACAGGGCATTTGAA--------------------------------------GTGGATG-------------AATAAGAATCTT-----GAGAAAGCCTTT-CATTTGTTTAGC--…
	Cruciata_verna_22M CATAATAATTAAT------AAAGAAAAAAGGTTTACGAAAATTTAAATTATCGAATTCAAACCAAGAACAAACAGCCGAG---AGCGAGTCGATCGATTAATTCAAATTAATTCAATAAGACATGAGAGGTAACAACCCATTTGATTGTTATCATT---------------CAACTGAATC---------CAATTT------AATTGTTTC-----------------------------------AATAAA------GAAACAGGG-----------------------------------------------TGGATG-------------AATAAGAATCTT-----GAGAAAGCCTTT-CATTTGTTTAGC-----…
	Didymaea_alsinoides_71M ????????TTAAT------AAAGAAAATAGTTTTACGAAAATTGAAATTATCGAATTCAAACCAAGAACAAATAGCCGAT---AGCGAGTCGATCGATTAATTCAAGTTAATTCAATAAGACATGAGAGGTAACAACCCATTT------TATCATT---------------CAATTGAATC---------CAATTT------AATTGTTTC-----------------------------------AATAAA------GAAACAGGGAATTTGAA--------------------------------------GTGGATG-------------AATAAGAATCTT-----GAGAAAGCCTTT-CATTTGTTTATC…
	Galium_acutum_150 --------------------------------TTACGAAAATTTAAATTATCGAATTCAAACCAAGAACAAATAGCCGAT---AGCGAGTCGATCGATTAATTCAAGTTAATTCAATAAGACATGAGAGGTAACAACCCATTTGATTGTTATCATT---------------CAATTGAATC---------CAATTT------AATTGTTTC-----------------------------------AATAAA------GAAACAGGGAATTTGAA--------------------------------------GTGGATG-------------AATAAGAATCTT-----GAGAAAGCCTTT-CATTTGTTTAGC------…
	Galium_aetnicum_21M CATAATAATTAAT------AAAGAAAATAGTTTTACGAAAATTTAAATTATCGAATTCAAACCAAGAACAAATAGCCAAT---AGCGAGTCGATCGATTAATTCAAGTTAATTGAATAAGACATGAGAGGTAACAACCCATTTGATTGTTATCATT---------------CAATTGAATC---------CAATTT------AATTGTTTC-----------------------------------AATAAA------GAAACAGGTAATTTGAA--------------------------------------GTGGATG-------------AATAAGAATCTT-----GAGAAAGCCTTT-CATTTGTTTAGC----…
	Galium_album_107 --------------------------------TTACGAAAATTTAAATTATCGAATTCAAACCAAGAACAAATAGCCAAT---AGCGAGTCGATCGATTAATTCAAGTTAATTGAATAAGACATGAGAGGTAACAACCCATTTGATTGTTATCATT---------------CAATTGAATC---------CAATTT------AATTGTTTC-----------------------------------AATAAA------GAAACGGGTAATTTGAA--------------------------------------GTGGATG-------------AATAAGAATCTT-----GAGAAAGCCTTTACATTTGTTTAGC-------…
	Galium_anisophyllon_85 ????????????????????????????????????????????????????????????????????????????????????????????????????????????????????????????????????????????????????????????????????????????????????????????????????????????????????????????????????????????????????????????????????????????????????????????????????????????????????????????????????????????????????????????????????????????????????????…
	Galium_aparine_15M CATAATAATTAATATTAATAAAGAAAATAGTTTTACGAAAATTTAAATTATCGAATTCAAACCAAGAACAAATAGCCGAT---AGCGAGTCGATCGATTAATTCAAGTTAATTCAATAAGACATGAGAGGTAACAACCTGTTTGATTGTTATCATT---------------CAATTGAATC---------CAATTT------AATAGTTTC-----------------------------------AATAAA------GAAACAGGGAATTTGAA--------------------------------------GTGGATG-------------AATAAGAATCTT-----GAGAAA---------TTTGTTTAGC-----…
	Galium_araucanum_76 --------------------------------TTACGAAAATTGAAATTATCGAATTCAAACCAAGAACAAATAGCCGAT---AGCGAGTCGATCGATTAATTCAAATTAATTCAATAAGACATGAGAGGTAACAACCCGTTTGATTGTTATCATT---------------CAACTGAATC---------CAATTT------AATTGTTTC-----------------------------------AATAAA------GAAACAGGGAATTTGAA--------------------------------------GTGGATG-------------AATAAGAATCTT-----GAGAAAGCCTTT-CATTTGTTGAGC----…
	Galium_arenarium_93M ????????TTAAT------AAAGAAAATAGTTTTACGAAAATTTAAATTATCGAATTCAAACCAAGAACAAATAGCCAAT---AGCGAGTCGATCGATTAATTCAAGTTAATTGAATAAGACATGAGAGGTAACAACCCATTTGATTGTTATCATT---------------CAATTGAATC---------CAATTT------AATTGTTTC-----------------------------------AATAAA------GAAACAGGTAATTTGAA--------------------------------------GTGGATG-------------AATAAGAATCTT-----GAGAAAGCCTTT-CATTTGTTTAGC---…
	Galium_asparagifolium_97M ????????TTAAT------AAAGAAAATAGTTTTACGAAAATTTAAATTATCGAATTCAAACCAAGAACAAATAGCCAAT---AGCGAGTCGATCGATTAATTCAAGTTAATTGAATAAGACATGAGAGGTAACAACCCATTTGATTGTTATCATT---------------CAATTGAATC---------CAATTT------AATAGTTTC-----------------------------------AATAAA------GAAACAGGGAATTTGAA--------------------------------------GTGGATG-------------AATAAGAATCTT-----GAGAAAGCCTTTACATTTGTTTA…
	Galium_asperifolium_113 --------------------------------TTACGAAAATTTAAATTATCGAATTCAAACCAAGAACAAATAGCCGAT---AGCGAGTCGATCGATTAATTCAAGTTAATTCAATAAGACATGAGAGGTAACAACCCATTTGATTGTTATCATT---------------CAATTGAATC---------CAATTT------AATTGTTTC-----------------------------------AATAAA------GAAACAGGGAATTTGAA--------------------------------------GTGGATG-------------AATAAGAATCTT-----GAGAAAGCCTTT-AATTTGTTTAGC…
	Galium_asperifolium_36 --------------------------------TTACGAAAATTTAAATTATCGAATTCAAACCAAGAACAAATAGCCGAT---AGCGAGTCGATCGATTAATTCAAGTTAATTGAATAAGACATGAGAGGTAACAACCCATTTGATTGTTATCATT---------------CAATTGAATC---------CAATTT------AATTGTTTC-----------------------------------AATAAA------GAAACAGGGAATTTGAA--------------------------------------GTGGATG-------------AATAAGAATCTT-----GAGAAAGCCTTT-CATTTGTTTAGC-…
	Galium_baillonii_52M ????????TTAAT------AAAGAAACTAGTTTTACGAAAATTTAAATTATCGAATTCAAACCAAGAACAAATAGCCGAT---AGCGAGTCGATCGATTAATTCAAATTAATTCAATAAGACATGAGAGGTAACAACCCATTTGATTGTTATCATT---------------CAACTGAATC---------CAATTT------AATTGTTTC-----------------------------------AATAAA------GAAACAGGGAATTTGAA--------------------------------------GTGGATG-------------AATAAGAATCTT-----GAGAAAGCCTTT-CATTTGTTGAGC---…
	Galium_blinii_115 --------------------------------TTACGAAAATTTAAATTATCGAATTCAAACCAAGAACAAATAGCCGAT---AGCGAGTCGATCGATTAATTCAAGTTAATTGAATAAGACATGAGAGGTAACAACCCATTTGATTGTTATCATT---------------CAATTGAATC---------CAATTT------AATTGTTTC-----------------------------------AATAAA------GAAACAGGGAATTTGAA--------------------------------------GTGGATG-------------AATAAGAATCTT-----GAGAAAGCCTTT-CATTTGTTTAGC------…
	Galium_blinii_37 --------------------------------TTACGAAAATTTAAATTATCGAATTCAAACCAAGAACAAATAGCCGAT---AGCGAGTCGATCGATTAATTCAAGTTAATTCAATAAGACATGAGAGGTAACAACCCATTTGATTGTTATCATT---------------CAATTGAATC---------CAATTT------AATTGTTTC-----------------------------------AATAAA------GAAACAGGGAATTTGAA--------------------------------------GTGGATG-------------AATAAGAATCTT-----GAGAAAGCCTTT-CATTTGTTTAGC-------…
	Galium_boreale_R286M CATAATAATTAAT------AAAGAAACTAGTTTTACGAAAATTTAAATTATCGAATTCAAACCAAGAACAAATAGCCGAT---AGCGAGTCGATCGATTAATTCAAATTAATTCAATAAGACATGAGAGGTAACAACCCATTTGATTGTTATCATT---------------CAACTGAATC---------CAATTT------AATTGTTTC-----------------------------------AATAAA------GAAACAGGGAATTTGAA--------------------------------------GTGGATG-------------AATAAGAATCTT-----GAGAAAGCCTTT-CATTTGTTGAGC---…
	Galium_bungei_34 --------------------------------TTACGAAAATTTAAATTATCGAATTCAAACCAAGAACAAATAGCCGAT---AGCGAGTCGATCGATTAATTCAAATTAATTCAATAAGACATGAGAGGTAACAACCCATTTGATTGTTATCATT---------------GAACCGAATC---------CAATTT------AATTGTTTC-----------------------------------AATAAA------GAAACAGGGAATTTGAA--------------------------------------GTGGATG-------------AATAAGAATCTT-----GAGAAAGCCTTT-CATTTGTTGAGC-------…
	Galium_bungei_or_yunnanense_148 --------------------------------TTACGAAAATTTAAATTATCGAATTCAAACCAAGAACAAATAGCCGAT---AGCGAGTCGATCGATTAATTCAAATTAATTCAATAAGACATGAGAGGTAACAACCCATTTGATTGTTATCATT---------------GAACCGAATC---------CAATTT------AATTGTTTC-----------------------------------AATAAA------GAAACAGGGAATTTGAA--------------------------------------GTGGATG-------------AATAAGAATCTT-----GAGAAAGCCTTT-CATT…
	Galium_californicum_111M ????????TTAAT------AAAGAAAATAGTTTTACGAAAA----AATTATCGAATTCAAACCAAGAACAAATAGCCGAT---AGCGAGTCGATCGATTAATTCAAATTAATTCAATAAGACATGAGAGGTAACAACCCATTTGATTGTTATCATT---------------CAACTGAATC---------CAATTT------AATTGTTTC-----------------------------------AATAAA------GAAACAGGGAATTTGAA--------------------------------------GTGGATG-------------AATAAGAATCTT-----GAGAAAGCCTTT-CATTTGTTGAG…
	Galium_canum_8 --------------------------------TTACGAAAATTTAAATTATCGAATTCAAACCAAGAACAAATAGCCGAT---AGCGAGTCGATCGATTAATTCAAGTTAATTCAATAAGACATGAGAGGTAACAACC---------GTTATCATT---------------CAATTGAATT---------CAATTT------AATTGTTTC-----------------------------------AATAAA------GAAACAGGGAATTTGAG--------------------------------------GTGGATG-------------AATAGGAATCTT-----GAGAAAGCCTTT-CATTTGTTTAGC---------…
	Galium_capense_71 --------------------------------TTACGAAAATTTAAATTATCGAATTCAAACCAAGAACAAATAGCCAAT---AGCGAGTCGATCGATTAATTCAAGTTAATTGAATAAGACATGAGAGGTAACAACCCATTTGATTGTTATCATT---------------CAATTGAATC---------CAATTT------AATTGTTTC-----------------------------------AATAAA------GAAACAGGTAATTTGAA--------------------------------------GTGGATG-------------AATAAGAATCTT-----GAGAAAGCCTTT-CATTTGTTTAGC------…
	Galium_capitatum_11 --------------------------------TTACGAAAATTTAAATTATCGAATTCAAACCAAGAACAAATAGCCGAT---AGCGAGTCGATCGATTAATTCAAGTTAATTCAATAAGACATGAGAGGTAACAACCCATTTGATTGTTATCATT---------------CAATTGAATC---------CAATTT------AATTGTTTC-----------------------------------AATAAA------GAAACAAGGAATTTGAA--------------------------------------GTGGATG-------------AATAAGAATCTT-----GAGAAAGCGTTT-CATTTGTTTAGC----…
	Galium_ceratopodum_19 --------------------------------TTACGAAAATTTAAATTATCGAATTCAAACCAAGAACAAATAGCCGAT---AGCGAGTCGATCGATTAATTCAAGTTAATTCAATAAGACATGAGAGGTAACAACCCATTTGATTGTTATCATG---------------CAATTGAATC---------TAATTT------AATAGTTTC-----------------------------------GATAAA------GAAACATGGAATTTGGA--------------------------------------GTGGATG-------------AATAAGAATCTT-----GAGAAAGCCTTT-CATTTGTTTAGC--…
	Galium_ciliare_29 --------------------------------TTACGAAAATTTAAATTATCGAATTCAAACCAAGAACAAATAGCCGAT---AGCGAGTCGATCGATTAATTCAAATTAATTCAATAAGACATGAGAGGTAACAACCCATTTGATTGTTATCATT---------------CAACCGAATC---------TAATTT------AATTGTTTC-----------------------------------AATAAA------GAAACAGGGAATTTGAA--------------------------------------GTGGATG-------------AATAAGAATCTT-----GAGAAAGCCTTT-CATTTGTTGAGC------…
	Galium_circaezans_20 --------------------------------TTACGAAAATTTAAATTATCGAATTCAAACCAAGAACAAATAGCCGAT---AGCGAGTCGATCGATTAATTCAAATTAATTCAATAAGACATGAGAGGTAACAACCCATTTGATTGTTATCATT---------------CAACTGAATC---------CAATTA------AATTGTTTC-----------------------------------AATAAA------GAAACAGGGAATTTGAA--------------------------------------GTGGATG-------------AATAAGAATCTT-----GAGAAAGCCTTT-CATTTGTTGAGC---…
	Galium_corrudifolium_31M CATAATAATTAAT------AAAGAAAATAGTTTTACGAAAATTTAAATTATCGAATTCAAACCAAGAACAAATAGCCAAT---AGCGAGTCGATCGATTAATTCAAGTTAATTGAATAAGACATGAGAGGTAACAACCCATTTGATTGTTATCATT---------------CAATTGAATC---------CAATTT------AATTGTTTC-----------------------------------AATAAA------GAAACAGGTAATTTGAA--------------------------------------GTGGATG-------------AATAAGAATCTT-----GAGAAAGCCTTT-CATTTGTTTAG…
	Galium_corsicum_09M CATAATAATTAAT------AAAGAAAATAGTTTTACGAAAATTTAAATTATCGAATTCAAACCAAGAACAAATAGCCGAT---AGCGAGTCGATCGATTAATTCAAGTTAATTCAATAAGACATAAGAGGTAACAACCCATTTGATTGTTATCATT---------------CAATTGAATC---------CAATTT------AATTGTTTC-----------------------------------AATAAA------GAAACAAGGAATTTGTA--------------------------------------GTGGATG-------------AATAAGAATCTT-----GAGAAAGCCTTT-CATTTGTTTAGC----…
	Galium_dahuricum_118 --------------------------------TTACGAAAATTGAAATTATCGAATTCAAACCAAGAACAAATAGCCAAT---AGCGAGTCGATCGATTAATTCAAGTTAATTGAATAAGACATGAGAGGTAACAACCCATTTGATTGTTATCATT---------------CAATTGAATC---------CAATTT------AATTGTTTC-----------------------------------AATAAA------GAAACAGGTAATTTGAA--------------------------------------GTGGATG-------------AATAAGAATCTT-----GAGAAAGCCTTT-CATTTCTTTAGC---…
	Galium_dahuricum_33 --------------------------------TTACGAAAATTTAAATTATCGAATTCAAACCAAGAACAAATAGCCGAT---AGCGAGTCGATCGATTAATTCAAGTTAATTCAATAAGACATGAGAGGTAACAACCCATTTGATTGTTATCATT---------------CAATCGAATC---------CAATTT------AATTGTTTC-----------------------------------AATAAA------GAAACAGGGAATTTGAA--------------------------------------GTGGATG-------------AATAAGAATCTT-----GAGAAAGTCTTT-CATTTGTTTAGC----…
	Galium_debile_130 --------------------------------TTACGAAAATTTAAATTATCGAATTCAAACCAAGAACAAATAGCCGAT---AGCGAGTCGATCGATTAATTCAAGTTAATTCAATAAGACATGAGAGGTAACAACCTATTTGATTGTTATCATT---------------CAATTGAATC---------CAATTT------AATTGTTTC-----------------------------------AATAAA------GAAAGAGGGAATTTGAA--------------------------------------GTGGATG-------------AATAAGAATCTT-----GAAAAAGCCTTT-AATTTGTTTAGC------…
	Galium_divaricatum_04M ????????TTAAT------AAAGAAAATAGTTTTACGAAAATTTAAATTATCGAATTCAAACCAAGAATAAACAGCCGAT---AGCGAGTCGATCGATTAATTCAAGTTAATTCAATAAGACATGAGAGGTAACAACCCATTTGATTGTTATCATT---------------CAATTGAATC---------CAATTT------AATTGTTTC-----------------------------------AATAAA------GAAACAAGGAATTTGTA--------------------------------------GTGGATG-------------AATAAGAATCTT-----GAGAAAGCCTTT-CATTTGTTTAGC-…
	Galium_echinocarpum_152 --------------------------------TTACGAAAATTTAAATTATCGAATTCAAACCAAGAACAAATAGCCGAT---AGCGAGTCGATCGATTAATTCAAGTTAATTGAATAAGATATGAGAGGTAACAACCCCTTTGATTGTTATCATT---------------CAATTGAATC---------CAATTT------AATAGTTTC-----------------------------------AATAAA------GAAACAGGGAATTTGAA--------------------------------------GTGGATG-------------AATAAGAATCTT-----GAGAAAGCCTTT-CGTTTGTTTAGC…
	Galium_elegans_105 --------------------------------TTACGAAAATTTAAATTATCGAATTCAAACCAAGAACAAATAGCCGAT---AGCGAGTCGATCGATTAATTCAAATTAATTCAATAAGACATGAGAGGTAACAACCCATTTGATTGTTATCATT---------------GAACCGAATC---------CAATTT------AATTGTTTC-----------------------------------AATAAA------GAAACAGGGAATTTGAA--------------------------------------GTGGATG-------------AATAAGAATCTT-----GAGAAAGCCTTT-CATTTGTTGAGC-----…
	Galium_elegans_38 --------------------------------TTACGAAAATTTAAATTATCGAATTCAAACCAAGAACAAATAGCCGAT---AGCGAGTCGATCGATTAATTCAAATTAATTCAATAAGACATGAGAGGTAACAACCCATTTGATTGTTATCATT---------------GAACCGAATC---------CAATTT------AATTGTTTC-----------------------------------AATAAA------GAAACAGGGAATTTGAA--------------------------------------GTGGATG-------------AATAAGAATCTT-----GAGAAAGCCTTT-CATTTGTTGAGC------…
	Galium_elongatum_06M ????????TTAAT------AAAGAAAATAGTTTTACGAAAATTTAAATTATCGAATTCAAACCAAGAACAAATAGCCGAT---AGCGAGTCGATCGATTAATTCAAGTTAATTCAATAAGACATGAGAGGTAACAACCTATTTGATTGTTATCATT---------------CAATTGAATC---------CAATTT------AATTGTTTC-----------------------------------AATAAA------GAAAGAGGGAATTTGAA--------------------------------------GTGGATG-------------AATAAGAATCTT-----GAAAAAGCCTTT-AATTTGTTTAGC---…
	Galium_eriocarpum_74 ??????????????????????????????????????????????????????????????????????????????????????????????????????????????????????????????????????????????????????????????????????????????????????????????????????????????????????????????????????????????????????????????????????????????????????????????????????????????????????????????????????????????????????????????????????????????????????????…
	Galium_exile_120 --------------------------------TTACGAAAATTTAAATTATCGAATTCAAACCAAGAACAAATAGCCGAT---AGCGAGTCGATCGATTAATTCAAGTTAATTCAATAAGACATGAGAGGTAACAACCCATTTGATTGTTATCATT---------------CAATTGAATC---------CAATTT------AATTGTTTC-----------------------------------AATAAA------GAAACAGGGAATTTGAA--------------------------------------GTGGATG-------------AATAAGAATCTC-----GAGAAAGCCGTT-CATTTGTTTAGC-------…
	Galium_gaudichaudii_28 --------------------------------TTACGAAAATTTAAATTATCGAATTCAAACCAAGAACAAATAGCCGAT---AGCGAGTCGATCGATTAATTCAAATTAATTCAATAAGACATGAGAGGTAACAACCCATTTGATTGTTATCATT---------------CAACCGAATC---------TAATTT------AATTGTTTC-----------------------------------AATAAA------GAAACAGGGAATTTGAA--------------------------------------GTGGATG-------------AATAAGAATCTT-----GAGAAAGCCTTT-CATTTGTTGAGC-…
	Galium_glabriusculum_144 --------------------------------TTACGAAAATTTAAATTATCGAATTCAAACCAAGAACAAATAGCCGAT---AGCGAGTCGATCGATTAATTCAAGTTAATTCAATAAGACATGAGAGGTAACAACCCATTTGATTGTTATCATT---------------CAATCGAATC---------CAATTT------AATTCTTTC-----------------------------------AATAAA------GAAACAGGGAATTTGAA--------------------------------------GTGGATG-------------AATAAGAATCTT-----GAGAAAGTCTTT-CATTTGTTTAG…
	Galium_glandulosum_121 --------------------------------TTACGAAAATTTAAATTATCGAATTCAAACCAAGAACAAATAGCCGAT---AGCGAGTCGATCGATTAATTCAAATTAATTCAATAAGACATGAGAGGTAACAACCCATTTGATTGTTATCATT---------------CAACCGAATC---------CAATTT------AATTGTTTC-----------------------------------AATAAA------GAAACAGGGAATTTGAA--------------------------------------GTGGATG-------------AATAAGAATCTT-----GAGAAAGCCTTT-CATTTGTTGAGC-…
	Galium_glaucum_507M CATAATAATTAAT------AAAGAAAATAGTTTTACGAAAATTTAAATTATCGAATTCAAACCAAGAACAAATAGCCAAT---AGCGAGTCGATCGATTAATTCAAGTTAATTGAATAAGACATGAGAGGTAACAACCCATTTGATTGTTATCATT---------------CAATTGAATC---------CAATTT------AATTGTTTC-----------------------------------AATAAA------GAAACAGGTAATTTGAA--------------------------------------GTGGATG-------------AATAAGAATCTT-----GAGAAAGCCTTT-CATTTGTTTAGC----…
	Galium_graecum_6 --------------------------------TTACGAAAATTTAAATTATCGAATTCAAACCAAGAACAAATAGCCGAT---AGCGAGTCGATCGATTAATTCAAGTTAATTCAATAAGACATGAGAGGTAACAACC---------GTTATCATT---------------CAATTGAATT---------CAAGTT------AATTGTTTC-----------------------------------------TTTATTGAAACAGGGAATTTGAG--------------------------------------GTGGATG-------------AATAAGAATTTT-----GAGAAAGCCTTT-CATTTGTTTAGT-------…
	Galium_grande_112M ????????TTAAT------AAAGAAAATAGTTTTACGAAAA----AATTATCGAATTCAAACCAAGAACAAATAGCCGAT---AGCGAGTCGATCGATTAATTCAAATTAATTCAATAAGACATGAGAGGTAACAACCCATTTGATTGTTATCATT---------------CAACTGAATC---------CAATTT------AATTGTTTC-----------------------------------AATAAA------GAAACAGGGAATTTGAA--------------------------------------GTGGATG-------------AATAAGAATCTT-----GAGAAAGCCTTT-CATTTGTTGAGC-----…
	Galium_hoffmeisteri_125 --------------------------------TTACGAAAATTTAAATTATCGAATTCAAACCAAGAACAAATAGCCGAT---AGCGAGTCGATCGATTAATTCAAGTTAATTGAATAAGATATGAGAGGTAACAACCCCTTTGATTGTTATCATT---------------CAATTGAATC---------CAATTT------AATAGTTTC-----------------------------------AATAAA------GAAACAGGGAATTTGAA--------------------------------------GTGGATG-------------AATAAGAATCTT-----GAGAAAGCCTTT-CGTTTGTTTAGC…
	Galium_hoffmeisteri_129 --------------------------------TTACGAAAATTTAAATTATCGAATTCAAACCAAGAACAAATAGCCGAT---AGCGAGTCGATCGATTAATTCAAGTTAATTGAATAAGACATGAGAGGTAACAACCCCTTTGATTGTTATCATT---------------CAATTGAATC---------CAATTT------AATAGTTTC-----------------------------------AATAAA------GAAACAGG-AATTTGAA--------------------------------------GTGGATG-------------AATAAGAATCTT-----GAGAAAGCCTTT-CGTTTGTTTAGC…
	Galium_humifusum_60 --------------------------------TTACGAAAATTTAAATTATCGAATTCAAACCAAGAACAAATAGCCAAT---AGCGAGTCGATCGATTAATTCAAGTTAATTGAATAAGACATGAGAGGTAACAACCCATTTGATTGTTATCATT---------------CAATTGAATC---------CAATTT------AATTGTTTC-----------------------------------AATAAA------GAAACAGGTAATTTGAA--------------------------------------GTGGATG-------------AATAAGAATCTT-----GAGAAAGCCTTTACATTTGTTTAGC----…
	Galium_humile_55 ??????????????????????????????????????????????????????????????????????????????????????????????????????????????????????????????????????????????????????????????????????????????????????????????????????????????????????????????????????????????????????????????????????????????????????????????????????????????????????????????????????????????????????????????????????????????????????????????…
	Galium_innocuum_131 --------------------------------TTACGAAAATTTAAATTGTCGAATTCAAACCAAGAACAAATAGCCGAT---AGCGAGTCGATCGATTAATTCAAGTTAATTCAATAAGACATGAGAGGTAACAACCTATTTGATTGTTATCATT---------------CAATTGAATC---------CAATTT------AATTGTTTC-----------------------------------AATAAA------GAAAGAGGGAATTTGAA--------------------------------------GTGGATG-------------AATAAGAATCTT-----GAAAAAGCCTTT-AATTTGTTTAGC----…
	Galium_intricatum_55M ????????TTAAT------AAAGAAAATAGTTTTACGAAAATTTAAATTATCGAATTCAAACCAAGAACAAATAGCCGAT---AGCGAGTCGATCGATTAATTCAAGTTAATTCAATAAGACATGAGAAGTAACAACCCATTTGATTGTTATCATT---------------CAATTGAATC---------TAATTT------AATAGTTTC-----------------------------------AATAAA------GAAACAGGGAATTTGAA--------------------------------------GTGGATG-------------AATAAGAATCTT-----GAGAAAGCCTTT-CATTTGTTTAGC--…
	Galium_japonicum_159 --------------------------------TTACGAAAATTTAAATTATCGAATTCAAACCAAGAACAAATAGCCGAT---AGCGAGTCGATCGATTAATTCAAGTTAATTGAATAAGATATGAGAGGTAACAACCCCTTTGATTGTTATCATT---------------CAATTGAATC---------CAATTT------AATAGTTTC-----------------------------------AATAAA------GAAACAGGGAATTTGAA--------------------------------------GTGGATG-------------AATAAGAATCTT-----GAGAAAGCCTTT-CGTTTGTTTAGC---…
	Galium_japonicum_160 --------------------------------TTACGAAAATTTAAATTATCGAATTCAAACCAAGAACAAATAGCCGAT---AGCGAGTCGATCGATTAATTCAAGTTAATTCAATAAGACATGAGAGGTAACAACCCATTTGATTGTTATCATT---------------CAATCGAATC---------CA-TTT------AATTGTTTC-----------------------------------AATAAA------GAAACAGGGAATTTGAA--------------------------------------GTGGATG-------------AATAAGAATCTT-----GAGAAAGTCTTT-CATTTGTTTAGC---…
	Galium_judaicum_57 --------------------------------TTACGAAAATTTAAATTATCGAATTCAAACCAAGAACAAATAGCCGATGATAGCGAGTCGATCGATTAATTCAAGTTAATTCAATAAGACATGAGAGGTAACAACC---------GTTATCATT---------------CAATTGAATT---------CAAGTT------AATTGTTTC-----------------------------------AATAAA------GAAACAGGGAATTTGAG--------------------------------------GTGGATG-------------AATAAGAATCTT-----GAGAAAGCCTTT-CATTTGTTTAGC-----…
	Galium_jungermannioides_43 --------------------------------TTACGAAAATTTAAATTATCGAATTCAAACCAAGAACAAATAGCCGAT---AGCGAGTCGATCGATTAATTCAAGTTAATTCAATAAGACATGAGAGGTAACAACC---------GTTATCATT---------------CAATTGAATT---------CAATTT------AATTGTTTC-----------------------------------AATAAA------GAAACAGGGAATTTGAG--------------------------------------GTGGATG-------------AATAGGAATCTT-----GAGAAAGCCTTT-CATTTGTTT…
	Galium_kamtschaticum_101M ????????TTAAT------AAAGAAAATAGTTTTACGAAAATTTAAATTATCGAATTCAAACCAAGAACAAATAGCCGAT---AGCGAGTCGATCGATTAATTCAAATTAATTCAATAAGACATGAGAGGTAACAACCCATTTGATTGTTATCATT---------------CAACTGAATC---------CAATTT------AATTGTTTC-----------------------------------AATAAA------GAAACAGGGAATTTGAA--------------------------------------GTGGATG-------------AATAAGAATCTT-----GAGAAAGCCTTT-CATTTGTTGA…
	Galium_kinuta_106M ????????TTAAT------AAAGAAACTAGTTTTACGAAAATTTAAATTATCGAATTCAAACCAAGAACAAATAGCCGAT---AGCGAGTCGATCGATTAATTCAAATTAATTCAATAAGACATGAGAGGTAACAACCCATTTGATTGTTATCATT---------------CAACTGAATC---------CAATTT------AATTGTTTC-----------------------------------AATAAA------GAAACAGGGAATTTGAA--------------------------------------GTGGATG-------------AATAAGAATCTT-----GAGAAAGCCTTT-CATTTGTTGAGC-----…
	Galium_laevigatum_101 --------------------------------TTACGAAAATTTAAATTATCGAATTCAAACCAAGAACAAATAGCCAAT---AGCGAGTCGATCGATTAATTCAAGTTAATTGAATAAGACATGAGAGGTAACAACCCATTTGATTGTTATCATT---------------CAATTGAATC---------CAATTT------AATTGTTTC-----------------------------------AATAAA------GAAACAGGTAATTTGAA--------------------------------------GTGGATG-------------AATAAGAATCTT-----GAGAAAGCCTTTACATTTGTTTAGC--…
	Galium_libanoticum_47 --------------------------------TTACGAAAATTTAAATTATCGAATTCAAACCAAGAACAAATAGCCAAT---AGCGAGTCGATCGATTAATTCAAGTTAATTGAATAAGACATGAGAGGTAACAACCCATTTGATTGTTATCATT---------------CAATTGAATC---------CAATTT------AATTGTTTC-----------------------------------AATAAA------GAAACAGGTAATTTGAA--------------------------------------GTGGATG-------------AATAAGAATCTT-----GAGAAAGCCTTTACATTTGTTTAGC--…
	Galium_linearifolium_133 --------------------------------TTACGAAAATTTAAATTATCGAATTCAAACCAAGAACAAATAGCCGAT---AGCGAGTCGATCGATTAATTCAAATTAATTCAATAAGACATGAGAGGTAACAACCCATTTGATTGTTATCATT---------------CAACTGAATC---------CAATTT------AATTGTTTC-----------------------------------AATAAA------GAAACAGGGAATTTGAA--------------------------------------GTGGATG-------------AATAAGAATCTT-----GAGAAAGCCTTT-CATTTGTTGAG…
	Galium_lovcense_109 --------------------------------TTACGAAAATTTAAATTATCGAATTCAAACCAAGAACAAATAGCCAAT---AGCGAGTCGATCGATTAATTCAAGTTAATTGAATAAGACACGAGAGGTAACAACCCATTTGATTGTTATCATT---------------CAATTGAATC---------CAATTT------AATTGTTTC-----------------------------------AATAAA------GAAACAGGTAATTTGAA--------------------------------------GTGGATG-------------AATAAGAATCTT-----GAGAAAGCCTTT-CATTTGTTTAGC----…
	Galium_lucidum_08M CATAATAATTAAT------AAAGAAAATAGTTTTACGAAAATTTAAATTATCGAATTCAAACCAAGAACAAATAGCCAAT---AGCGAGTCGATCGATTAATTCAAGTTAATTGAATAAGACATGAGAGGTAACAACCCATTTGATTGTTATCATT---------------CAATTGAATC---------CAATTT------AATTGTTTC-----------------------------------AATAAA------GAAACAGGTAATTTGAA--------------------------------------GTGGATG-------------AATAAGAATCTT-----GAGAAAGCCTTT-CATTTGTTTAGC-----…
	Galium_lucidum_2 --------------------------------TTACGAAAATTTAAATTATCGAATTCAAACCAAGAACAAATAGCCAAT---AGCGAGTCGATCGATTAATTCAAGTTAATTGAATAAGACACGAGAGGTAACAACCCATTTGATTGTTATCATT---------------CAATTGAATC---------CAATTT------AATTGTTTC-----------------------------------AATAAA------GAAACAGGTAATTTGAA--------------------------------------GTGGATG-------------AATAAGAATCTT-----GAGAAAGCCTTT-CATTTGTTTAGC-------…
	Galium_magellanicum_78 ----------------------------------------------ATTATCGAATTCAAACCAAGAACAAATAGCCGAT---AGCGAGTCGATCGATTAAGTCCAGTTAATTCAATAAGACATGAGAGGTAACAACCTATTTGATTGTTATCATT---------------CAATTGAATC---------CAATTT------AATTGTTTC-----------------------------------AATAAA------GAAAGAGGGAATTTGAA--------------------------------------GTGGATG-------------AATAAGAATCTT-----GAAAAAGCCTTT-AATTTGTTTAGC-…
	Galium_magellense_134 ?????????????????????????????????????????????????????????????????????????????????????????????????????????????????????????????????????????????????????????????????????????????????????????????????????????????????????????????????????????????????????????????????????????????????????????????????????????????????????????????????????????????????????????????????????????????????????????…
	Galium_maritimum_94M ????????TTAAT------AAAGAAAATAGTTTTACGAAAATTTAAATTATCGAATTCAAACCAAGAACAAATAGCCAAT---AGCGAGTCGATCGATTAATTCAAGTTAATTGAATAAGACATGAGAGGTAACAACCCATTTGATTGTTATCATT---------------CAATTGAATC---------CAATTT------AATTGTTTC-----------------------------------AATAAA------GAAACAGGGAATTTGAA--------------------------------------GTGGATG-------------AATAAGAATCTT-----GAGAAAGCCTTTACATTTGTTTAGC---…
	Galium_megacyttarion_137 --------------------------------TTACGAAAATTTAAATTATCGAATTCAAACCAAGAACAAATAGCCGAT---AGCGAGTCGATCGATTAATTCAAGTTAATTCAATAAGACATGAGAGGTAACAACCCATTTGATTGTTATCATT---------------CAATTGAATC---------CAATTT------AATTGTTTC-----------------------------------AATAAA------GAAACAGGGAATTTGAA--------------------------------------GTGGATG-------------AATAAGAATCTT-----GAGAAAGCCTTT-CATTTGTTTAG…
	Galium_mexicanum_subsp_asperrimum_68 --------------------------------TTACGAAAATTTAAATTATCGAATTCAAACCAAGAACAAATAGCCAAT---AGCGAGTCGATCGATTAATTCAAGTTAATTGAATAAGACATGAGAGGTAACAACCCATTTGATTGTTATCATT---------------CAATTGAATC---------CAATTT------AATTGTTTC-----------------------------------AATAAA------GAAACAGGTAATTTGAA--------------------------------------GTGGATG-------------AATAAGAATCTT-----GAGAAAGCCTTT…
	Galium_migrans_120M ??????????????????????GAAAATAGTTTTACGAAAATTTAAATTATCGAATTCAAACCAAGAACAAATAGCCGAT---AGCGAGTCGATCGATTAATTCAAATTAATTCAATAAGACATGAGAGGTAACAACCCATTTGATTGTTATCATT---------------CAACCGAATC---------TAATTT------AATTGTTTC-----------------------------------AATAAA------GAAACAGGGAATTTGAA--------------------------------------GTGGATG-------------AATAAGAATCTT-----GAGAAAGCCTTT-CATTTGTTGAGC----…
	Galium_minutulum_129M ?????????????????????????????????????????TTTAAATTATCGAATTCAAACCAAGAACAAATAGCCGAT---AGCGAGTCGATCGATTAATTCAAATTAATTCAATAAGACATGAGAGGTAACAACCCATTTGATTGTTATCATT---------------CAATTGAATC---------CAATTT------AATTGTTTC-----------------------------------AATAAA------GAAACAAGGA-TTTGAA--------------------------------------GTAGATG-------------AATAAGAATCTT-----GAGAAAGCCTTT-CATTTGTTTAGC--…
	Galium_mirum_122M ???????????????????????????????????CGAAAATTTAAATTATCGAATTCAAACCAAGAACAAATAGCCAAT---AGCGAGTCGATCGATTAATTCAAGTTAATTGAATAAGACATGAGAGGTAACAACCCATTTGATTGTTATCATT---------------CAATTGAATC---------CAATTT------AATTGTTTC-----------------------------------AATAAA------GAAACAGGTAATTTGAA--------------------------------------GTGGATG-------------AATAAGAATCTT-----GAGAAAGCCTTTACATTTGTTTAGC------…
	Galium_mollugo_12M CATAATAATTAAT------AAAGAAAATAGTTTTACGAAAATTTAAATTATCGAATTCAAACCAAGAACAAATAGCCAAT---AGCGAGTCGATCGATTAATTCAAGTTAATTGAATAAGACATGAGAGGTAACAACCCATTTGATTGTTATCATT---------------CAATTGAATC---------CAATTT------AATTGTTTC-----------------------------------AATAAA------GAAACAGGTAATTTGAA--------------------------------------GTGGATG-------------AATAAGAATCTT-----GAGAAAGCCTTT-CATTTGTTTAGC-----…
	Galium_monachinii_9 --------------------------------TTACGAAAATTTAAATTATCGAATTCAAACCAAGAACAAATAGCCGAT---AGCGAGTCGATCGATTAATTCAAGTTAATTCAATAAGACATGAGAGGTAACAACCTGTTTGATTGTTATCATT---------------C---------------------------------------TTATTCATCCACTTCAAATTCCCTGTTTCTTTATT------------GAAACAGGGAATTTGAA--------------------------------------GTGGATG-------------AATAAGAATCTT-----GAGAAA---------TTTGTTTAGC----…
	Galium_multiflorum_65 ---------------------------------------------AATTATCGAATTCAAACCAAGAACAAATAGCCGAT---AGCGAGTCGATCGATTAATTCAAATTAATTCAATAAGACATGAGAGGTAACAACCCATTTGATTGTTATCATT---------------CAACTGAATC---------CAATTT------AATTGTTTC-----------------------------------AATAAA------GAAACAGGGAATTTGAA--------------------------------------GTGGATG-------------AATAAGAATCTT-----GAGAAAGCCTTT-CATTTGTTGAGC--…
	Galium_murale_13 --------------------------------TTACGAAAATTTAAATTATCGAATTCAAACCAAGAACAAATAGCCGAT---AGCGAGTCGATCGATTAATTCAAATTAATTCAATAAGACATGAGAGGTAACAACCCATTTGATTGTTATCATT---------------CAATTGAATC---------CAATTT------AATTGTTTC-----------------------------------AATAAA------GAAACAAGGAATTTGAA--------------------------------------GTAGATG-------------AATAAGAATCTT-----GAGAAAGCCTTT-CATTTGTTTAGC-------…
	Galium_noricum_77 ?????????????????????????????????????????????????????????????????????????????????????????????????????????????????????????????????????????????????????????????????????????????????????????????????????????????????????????????????????????????????????????????????????????????????????????????????????????????????????????????????????????????????????????????????????????????????????????????…
	Galium_odoratum_80M ????????TTAAT------AAAGAAAATAGTTTTACGAAAATTTAAATTATCGAATTCAAACCAAGAACAAATAGCCGAT---AGCGAGTCGATCGATTAATTCAAGTTAATTCAATAAGACATGAGAGGTAACAACCCCTTTGATTGTTATCATT---------------CAATTGAATC---------CAATTT------AATAGTTTC-----------------------------------AATAAA------GAAACAGGGAATTTGAA--------------------------------------GTGGATG-------------AATAAGAATCTT-----GAGAAAGCCTTT-CGTTTGTTTAGC----…
	Galium_odoratum_86 --------------------------------TTACGAAAATTTAAATTATCGAATTCAAACCAAGAACAAATAGCCGAT---AGCGAGTCGATCGATTAATTCAAGTTAATTGAATAAGACATGAGAGGTAACAACCCCTTTGATTGTTATCATT---------------CAATTGAATC---------CAATTT------AATAGTTTC-----------------------------------AATAAA------GAAACAGGGAATTTGAA--------------------------------------GTGGATG-------------AATAAGAATCTT-----GAGAAAGCCTTT-CGTTTGTTTAGC-----…
	Galium_palustre_14M CATAATAATTAAT------AAAGAAAATAGTTTTACGAAAATTTAAATTATCGAATTCAAACCAAGAACAAATAGCCGAT---AGCGAGTCGATCGATTAATTCAAGTTAATTCAATAAGACATGAGAGGTAACAACCTATTTGATTGTTATCATT---------------CAATTGAATC---------CAATTT------AATTGTTTC-----------------------------------AATAAA------GAAAGAGGGAATTTGAA--------------------------------------GTGGATG-------------AATAAGAATCTT-----GAAAAAGCCTTT-AATTTGTTTAGC----…
	Galium_paradoxum_139 --------------------------------TTACGAAAATTTAAATTATCGAATTCAAACCAAGAACAAATAGCCGAT---AACGAGTCGATCGATTAATTCAAGTGAATTCAATAAGACATGAGAGGTAACAACCGATTTGATTGTTATCATT---------------CAATTGAATC---------CAATTT------AATTGTTTC-----------------------------------AATAAA------GAAACAGGGAATTTGAA--------------------------------------GTGGATG-------------AATAAGAATCTT-----GAGAAAGCCTTT-CATTTGTTTATC---…
	Galium_paradoxum_140 --------------------------------TTACGAAAATTTAAATTATCGAATTCAAACCAAGAACAAATAGCCGAT---AACGAGTCGATCGATTAATTCAAGTGAATTCAATAAGACATGAGAGGTAACAACCGATTTGATTGTTATCATT---------------CAATTGAATC---------CAATTT------AATTGTTTC-----------------------------------AATAAA------GAAACAGGGAATTTGAA--------------------------------------GTGGATG-------------AATAAGAATCTT-----GAGAAAGCCTTT-CATTTGTTTATC---…
	Galium_parisiense_10M CATAATAATTAAT------AAAGAAAATAGTTTTACGAAAATTTAAATTATCGAATTCAAACCAAGAACAAATAGCCGAT---AGCGAGTCGATCGATTAATTCAAGTTAATTCAATAAGACATGAGAGGTAACAACCCATTTGATTGTTATCATT---------------CAATTGAATC---------CAATTT------AATTGTTTC-----------------------------------AATAAA------GAAACAAGGAATTTGAA--------------------------------------GTGGATG-------------AATAAGAATCTT-----GAGAAAGCCTTT-CATTTGTTTAGC--…
	Galium_perralderi_81 --------------------------------TTACGAAAATTTAAATTATCGAATTCAAACCAAGAACAAATAGCCAAT---AGCGAGTCGATCGATTAATTCAAGTTAATTGAATAAGACATGAGAGGTAACAACCCATTTGATTGTTATCATT---------------CAATTGAATC---------CAATTT------AATTGTTTC-----------------------------------AATAAA------GAAACAGGTAATTTGAA--------------------------------------GTGGATG-------------AATAAGAATCTT-----GAGAAAGCCTTT-CATTTGTTTAGC---…
	Galium_petrae_59 ??????????????????????????????????????????????????????????????????????????????????????????????????????????????????????????????????????????????????????????????????????????????????????????????????????????????????????????????????????????????????????????????????????????????????????????????????????????????????????????????????????????????????????????????????????????????????????????????…
	Galium_pisiferum_45 --------------------------------TTACGAAAATTTAAATTATCGAATTCAAACCAAGAACAAATAGCCGAT---AGCGAGTCGATCGATTAATTCAAGTTAATTCAATAAGACATGAGAGGTAACAACCCGTTTGATTGTTATCATT---------------CAATTGAATC---------CAATTT------AATAGTTTC-----------------------------------AATAAA------GAAACAGGGAATTTGAA--------------------------------------GTGGATG-------------AATAAGAATCTT-----GAGAAA---------TTTGTTTAGC----…
	Galium_poiretianum_82 --------------------------------TTACGAAAATTTAAATTATCGAATTCAAACCAAGAACAAATAGCCAAT---AGCGAGTCGATCGATTAATTCAAGTTAATTGAATAAGACATGAGAGGTAACAACCCATTTGATTGTTATCATT---------------CAATTGAATC---------CAATTT------AATTGTTTC-----------------------------------AATAAA------GAAACAGGTAATTTGAA--------------------------------------GTGGATG-------------AATAAGAATCTT-----GAGAAAGCCTTT-CATTTGTTTAGC--…
	Galium_prattii_142 --------------------------------TTACGAAAATTTAAATTATCGAATTCAAACCAAGAACAAATAGCCGAT---AGCGAGTCGATCGATTAATTCAAGTTAATTGAATAAGACATGAGAGGTAACAACCCATTTGATTGTTATCATT---------------CAATTGAATC---------CAATTT------AATTGTTTC-----------------------------------AATAAA------GAAACAGGGAATTTGAA--------------------------------------GTGGATG-------------AATAAGAATCTT-----GAGAAAGCCTTT-CATTTGTTTAGC-----…
	Galium_prattii_or_blinii_141 --------------------------------TTACGAAAATTTAAATTATCGAATTCAAACCAAGAACAAATAGCCGAT---AGCGAGTCGATCGATTAATTCAAGTTAATTGAATAAGACATGAGAGGTAACAACCCATTTGATTGTTATCATT---------------CAATTGAATC---------CAATTT------AATTGTTTC-----------------------------------AATAAA------GAAACAGGGAATTTGAA--------------------------------------GTGGATG-------------AATAAGAATCTT-----GAGAAAGCCTTT-CATTTGT…
	Galium_pseudoasprellum_119 --------------------------------TTACGAAAATTTAAATTATCGAATTCAAACCAAGAACAAATAGCCAAT---AGCGAGTCGATCGATTAATTCAAGTTAATTGAATAAGACATGAGAGGTAACAACCCATTTGATTGTTATCCTT---------------CAATTGAATC---------CAATTT------AATTGTTTC-----------------------------------AATAAA------GAAACAGGTAATTTGAA--------------------------------------GTGGATG-------------AATAAGAATCTT-----GAGAAAGCCTTT-CATTTGTTT…
	Galium_pseudoasprellum_35 --------------------------------TTACGAAAATTTAAATTATCGAATTCAAACCAAGAACAAATAGCCGAT---AGCGAGTTGATCGATTAATTCAAGTTAATTCAATAAGACATGAGAGGTAACAACCCATTTGATTGTTATCATT---------------CAATCGAATC---------CAATTT------AATTGTTTC-----------------------------------AATAAA------GAAACAGGGAATTTGAA--------------------------------------GTGGATG-------------AATAAGAATCTT-----GAGAAAGTCTTT-CATTTGTTTA…
	Galium_pseudoasprellum_39 --------------------------------TTACGAAAATTTAAATTATCGAATTCAAACCAAGAACAAATAGCCGAT---AGCGAGTCGATCGATTAATTCAAGTTAATTCAATAAGACATGAGAGATAACAACCCATTTGATTGTTATCATT---------------CAATTGAATC---------CAATTT------AATTGTGTC-----------------------------------AATAAA------GAAACAGGGAATTTGAA--------------------------------------GTGGATG-------------AATAAGAATCTT-----GAGAAAGCCTTT-AATTTGTTTA…
	Galium_rebae_143 --------------------------------TTACGAAAATTTAAATTATCGAATTCAAACCAAGAACAAATAGCCGAT---AGCGAGTCGATCGATTAATTCAAGTTAATTGAATAAGACATGAGAGGTAACAACCCATTTGATTGTTATCATT---------------CAATTGAATC---------CAATTT------AATTGTTTC-----------------------------------AATAAA------GAAACAGGGAATTTGAA--------------------------------------GTGGATG-------------AATAAGAATCTT-----GAGAAAGCCTTT-CATTTGTTTAGC-------…
	Galium_rhodopeum_106 --------------------------------TTACGAAAATTTAAATTATCGAATTCAAACCAAGAACAAATAGCCAAT---AGCGAGTCGATCGATTAATTCAAGTTAATTGAATAAGACATGAGAGGTAACAACCCATTTGATTGTTATCATT---------------CAATTGAATC---------CAATTT------AATTGTTTC-----------------------------------AATAAA------GAAACAGGTAATTTGAA--------------------------------------GTGGATG-------------AATAAGAATCTT-----GAGAAAGCCTTT-CATTTGTTTAGC---…
	Galium_richardianum_93 --------------------------------TTACGAAAATTGAAATTATCGAATTCAAACCAAGAACAAATAGCCGAT---AGCGAGTCGATCGATTAATTCAAATTAATTCAATAAGACATGAGAGGTAACAACCCGTTTGATTGTTATCATT---------------CAACTGAATC---------CAATTT------AATTGTTTC-----------------------------------AATAAA------GAAACAGGGAATTTGAA--------------------------------------GTGGATG-------------AATAAGAATCTT-----GAGAAAGCCTTT-CATTTGTTGAGC-…
	Galium_rivale_52 --------------------------------TTACGAAAATTTAAATTATCGAATTCAAACCAAGAACAAATAGCCGAT---AGCGAGTCGATCGATTAATTCAAGTTAATTCAATAAGACATGAGAGGTAACAACCCATTTGATTGTTATCATT---------------CAATTGAATC---------CAATTT------AATTGTTTC-----------------------------------AATAAA------GAAACAGGGAATTTGAA--------------------------------------GTGGATG-------------AATAAAAATCTT-----GAGAAAGCCTTT-CATTTGTTTAGC-------…
	Galium_rotundifolium_17M CATAATAATTAAT------AAAGAAAATAGTTTTACGAAAATTGAAATTATCGAATTCAAACCAAGAACAAATAGCCGAT---AGCGAGTCGATCGATTAATTCAAATTAATTCAATAAGACATGAGAGGTAACAACCCATTTGATTGTTATCATT---------------CAACTGAATC---------CAATTT------AATTGTTTC-----------------------------------AATAAA------GAAACAGGGAATTTGAA--------------------------------------GTGGATG-------------AATAAGAATCTT-----GAGAAAGCCTTT-CATTTGTTGAG…
	Galium_rubioides_75M ????????TTAAT------AAAGAAACTAGTTTTACGAAAATTTAAATTATCGAATTCAAACCAAGAACAAATAGCCGAT---AGCGAGTCGATCGATTAATTCAAATTAATTCAATAAGACATGAGAGGTAACAACCCATTTGATTGTTATCATT---------------CAACTGAATC---------CAATTT------AATTGTTTC-----------------------------------AATAAA------GAAACAGGGAATTTGAA--------------------------------------GTGGATG-------------AATAAGAATCTT-----GAGAAAGCCTTT-CATTTGTTGAGC---…
	Galium_scabrum_07M CATAATAATTAAT------AAAGAAAATAGTTTTACGAAAATTGAAATTATCGAATTCAAACCAAGAACAAATAGCCGAT---AGCGAGTCGATCGATTAATTCAAATTAATTCAATAAGACATGAGAGGTAACAACCCATTTGATTGTTATCATT---------------CAACTGAATC---------CAATTT------AATTGTTTC-----------------------------------AATAAA------GAAACAGGGAATTTGAA--------------------------------------GTGGATG-------------AATAAGAATCTT-----GAGAAAGCCTTT-CATTTGTTGAGC-----…
	Galium_septentrionale_45M ????????TTAAT------AAAGAAACTAGTTTTACGAAAATTTAAATTATCGAATTCAAACCAAGAACAAATAGCCGAT---AGCGAGTCGATCGATTAATTCAAATTAATTCAATAAGACATGAGAGGTAACAACCCATTTGATTGTTATCATT---------------CAACTGAATC---------CAATTT------AATTGTTTC-----------------------------------AATAAA------GAAACAGGGAATTTGAA--------------------------------------GTGGATG-------------AATAAGAATCTT-----GAGAAAGCCTTT-CATTTGTTGA…
	Galium_setaceum_subsp_decaisnei_3 --------------------------------TTACGAAAATTTAAATTATCGAATTCAAACCAAGAACAAATAGCCGAT---AGCGAGTCGATCGATTAATTCAAGTTAATTCAATAAGACATGAGAGGTAACAACC---------GTTATCATT---------------CAATTGAATT---------CAAGTT------AATTGTTTC-----------------------------------------TTTATTGAAACAGGGAATTTGAG--------------------------------------GTGGATG-------------AATAATAATCTT-----GAGAAAGCCTTT-CA…
	Galium_sparsiflorum_67 --------------------------------TTACGAAAATTTAAATTATCGAATTCAAACCAAGAACAAATAGCCGAT---AGCGAGTCGATCGATTAATTCAAATTAATTCAATAAGACATGAGAGGTAACAACCCATTTGATTGTTATCATT---------------CAACTGAATC---------CAATTT------AATTGTTTC-----------------------------------AATAAA------GAAACAGGGAATTTGAA--------------------------------------GTGGATG-------------AATAAGAATCTT-----GAGAAAGCCTTT-CATTTGTTGAGC-…
	Galium_spurium_110M ????????TTAAT------AAAGAAAATAGTTTTACGAAAATTTAAATTATCGAATTCAAACCAAGAACAAATAGCCGAT---AGCGAGTCGATCGATTAATTCAAGTTAATTCAATAAGACATGAGAGGTAACAACCCGTTTGATTGTTATCATT---------------CAATTGAATC---------CAATTT------AATAGTTTC-----------------------------------AATAAA------GAAACAGGGAATTTGAA--------------------------------------GTGGATG-------------AATAAGAATCTT-----GAGAAA---------TTTGTTTAGC----…
	Galium_spurium_31 --------------------------------TTACGAAAATTTAAATTATCGAATTCAAACCAAGAACAAATAGCCGAT---AGCGAGTCGATCGATTAATTCAAGTTAATTCAATAAGACATGAGAGGTAACAACCTGTTTGATTGTTATCATT---------------CAATTGAATC---------CAATTT------AATAGTTTC-----------------------------------AATAAA------GAAACAGGGAATTTGAA--------------------------------------GTGGATG-------------AATAAGAATCTT-----GAGAAA---------TTTGTTTAGC------…
	Galium_sungpanense_145 --------------------------------TTACGAAAATTTAAATTATCGAATTCAAACCAAGAACAAATAGCCGAT---AGCGAGTCGATCGATTAATTCAAGTTAATTCAATAAGACATGAGAGGTAACAACCCATTTGATTGTTATCATT---------------CAATCGAATC---------CAATTT------AATTCTTTC-----------------------------------AATAAA------GAAACAGGGAATTTGAA--------------------------------------GTGGATG-------------AATAAGAATCTT-----GAGAAAGTCTTT-CATTTGTTTAGC-…
	Galium_sylvaticum_83M ????????TTAAT------AAAGAAAATAGTTTTACGAAAATTTAAATTATCGAATTCAAACCAAGAACAAATAGCCAAT---AGCGAGTCGATCGATTAATTCAAGTTAATTGAATAAGACACGAGAGGTAACAACCCATTTGATTGTTATCATT---------------CAATTGAATC---------CAATTT------AATTGTTTC-----------------------------------AATAAA------GAAACAGGTAATTTGAA--------------------------------------GTGGATG-------------AATAAGAATCTT-----GAGAAAGCCTTT-CATTTGTTTAGC--…
	Galium_thymifolium_92M ????????TTAAT------AAAGAAAATAGTTTTACGAAAATTTAAATTATCGAATTCAAACCAAGAACAAATAGCCAAT---AGCGAGTCGATCGATTAATTCAAGTTAATTGAATAAGACATGAGAGGTAACAACCCATTTGATTGTTATCATT---------------CAATTGAATC---------CAATTT------AATTGTTTC-----------------------------------AATAAA------GAAACAGGTAATTTTAA--------------------------------------GTGGATG-------------AATAAGAATCTT-----GAGAAAGCCTTT-CATTTGTTTAGC-…
	Galium_trichocarpum_73 --------------------------------TTACGAAAATTTAAATTATCGAATTCAAACCAAGAACAAATAGCCGAT---AGCGAGTCGATCGATTAATTCAAATTAATTCAATAAGACATGAGAGGTAACAACCCATTTGATTGTTATCATT---------------CAACTGAATC---------CAATTT------AATTGTTTC-----------------------------------AATAAA------GAAACAGGGAATTTGAA--------------------------------------GTGGATG-------------AATAAGAATCTT-----GAGAAAGCCTTT-CATTTGTTGAGC-…
	Galium_tricornutum_10 --------------------------------TTACGAAAATTTAAATTATCGAATTCAAACCAAGAACAAATAGCCGAT---AGCGAGTCGATCGATTAATTCAAGTTAATTCAATAAGACATGAGAGGTAACAACCCATTTGATTGTTATCATT---------------CAATTGAATC---------TAATTT------AATAGTTTC-----------------------------------AATAAA------GAAACAGGGAATTTGAA--------------------------------------GTGGATA-------------AATAAGAATCTT-----GAGAAAGCCTTT-CATTTGTTTAGC--…
	Galium_triflorum_21 --------------------------------TTACGAAAATTTAAATTATCGAATTCAAACCAAGAACAAATAGCCGAT---AGCGAGTCGATCGATTAATTCAAGTTAATTCAATAAGACATGAGAGGTAACAACCCATTTGATTGTTATCATT---------------CAATCGAATC---------CAATTT------AATTGTTTC-----------------------------------AATAAA------GAAACAGGGAATTTGAA--------------------------------------GTGGATG-------------AATAAGAATCTT-----GAGAAAGTCTTT-CATTTGTTTAGC----…
	Galium_tunetanum_508M CATAATAATTAAT------AAAGAAAATAGTTTTACGAAAATTTAAATTATCGAATTCAAACCAAGAACAAATAGCCAAT---AGCGAGTCGATCGATTAATTCAAGTTAATTGAATAAGACATGAGAGGTAACAACCCATTTGATTGTTATCATT---------------CAATTGAATC---------CAATTT------AATTGTTTC-----------------------------------AATAAA------GAAACAGGTAATTTGAA--------------------------------------GTGGATG-------------AATAAGAATCTT-----GAGAAAGCCTTT-CATTTGTTTAGC--…
	Galium_uliginosum_99 --------------------------------TTACGAAAATTTAAATTATCGAATTCAAACCAAGAACAAATAGCCGAT---AGCGAGTCGATCGATTAATTCAAGTTAATTCAATAAGACATGAGAGGTAACAACCCATTTGATTGTTATCATT---------------CAATTGAATC---------CAATTT------AATTGTTTC-----------------------------------AATAAA------GAAACAGGGAATTTGAA--------------------------------------GTGGATG-------------AATAAAAATCTT-----GAGAAAGCCTTT-CATTTGTTTAGC---…
	Galium_valentinum_89 ??????????????????????????????????????????????????????????????????????????????????????????????????????????????????????????????????????????????????????????????????????????????????????????????????????????????????????????????????????????????????????????????????????????????????????????????????????????????????????????????????????????????????????????????????????????????????????????…
	Galium_verrucosum_4 --------------------------------TTACGAAAATTTACATTATCGAATTCAAACCAAGAACAAATAGCCGAT---AGCGAGTCGATCGAGTAATTCAAGTTTATTCAATAAGACATGAGAAGTAACAACCCATTTGATTGTTATCATT---------------CAATTGAATC---------TAATTT------AATAGTTTC-----------------------------------AATAAA------GAAACAGGGAATTTGAA--------------------------------------GTGGATG-------------AATAAGAATCTT-----GAGAAAGCCTTT-CATTTGTTTAGC----…
	Galium_verticillatum_505M CATAATAATTAAT------AAAGAAAATAGTTTTACGAAAATTTAAATTATCGAATTCAAACCAAGAACAAATAGCCGAT---AGCGAGTCGATCGATTAATTCAAGTTAATTCAATAAGACATGAGAGATAACAACCCATTTGATTGTTATCATT---------------CAATTGAATC---------CAATTT------AATTGTTTC-----------------------------------AATAAA------GAAACAGGGAATTTGAA--------------------------------------GTAGATG-------------AATAAGAATCTT-----GAGAAAGCCTTT-CATTTGTTTA…
	Galium_verum_1 --------------------------------TTACGAAAATTTAAATTATCGAATTCAAACCAAGAACAAATAGCC-AT---AGCGAGTCGATCGATTAATTCAAGTTAATTGAATAAGACATGAGAGGTAACAACCCATTTGATTGTTATCATT---------------CAATTGAATC---------CAATTT------AATTGTTTC-----------------------------------AATAAA------GAAACAGGTAATTTGAA--------------------------------------GTGGATG-------------AATAAGAATCTT-----GAGAAAGCCTTTACATTTGTTTAGC---------…
	Galium_x_centroniae_94 ????????????????????????????????????????????????????????????????????????????????????????????????????????????????????????????????????????????????????????????????????????????????????????????????????????????????????????????????????????????????????????????????????????????????????????????????????????????????????????????????????????????????????????????????????????????????????????…
	Galium_yunnanense_147 --------------------------------TTACGAAAATTTAAATTATCGAATTCAAACCAAGAACAAATAGCCGAT---AGCGAGTCGATCGATTAATTCAAATTAATTCAATAAGACATGAGAGGTAACAACCCATTTGATTGTTATCATT---------------GAACCGAATC---------CAATTT------AATTGTTTC-----------------------------------AATAAA------GAAACAGGGAATTTGAA--------------------------------------GTGGATG-------------AATAAGAATCTT-----GAGAAAGCCTTT-CATTTGTTGAGC--…
	Kelloggia_chinensis_149 --------------------------------TTGCGAAAAGTTAAATTATCGAATTCAAACCAAGAACAAATAGCCGAT---AGCGAGTCGGTCGGTTAATTCAAGTTAATTCAATAAGACATGAGAGGTAACAACCCATTTGATTGTTATCATT---------------CAATTGAATC---------CAATTT------AATTGTTTC-----------------------------------AATAAA------GAAACAGTGAATTTGAA------AAATC-GATTTTTCAAATTTTTAGAATCTGAAGTGGATG-------------AATAACAATCTT-----GAGAAAGCCTTT-CATTTGTTTATC…
	Kelloggia_galioides_GB32 ---------------------------------------------AATTATCGAATTCAAACCAAGAACAAATAGCCGAT---AGCGAGTCGATCGGTTAATTCAAGTTAATTCAATAAGACATGAGAGGTAACAACCCATTTGATTGTTATCATT---------------CAATTGAATC---------CAATTT------AATTGTTTC-----------------------------------AATAAA------GAAACAGTGAATTTGAA------AAACC-GATTTTTCAAATTTTTAGAATCTGAAGTGGATG-------------AATAAGAATCTT-----GAGAAAGCCTTT-CATTTGTTTAT…
	Mericarpaea_ciliata_166M ????????????????????????????AGTTTTACGAAAATTTAAATTATCGAATTCAAACCAAGAACAAATAGCCGAT---AGCGAGTCGATCGATTAATTCAAGTTAATTCAATAAGACATGAGAAGTAACAACCCATTTGATTGTTATCATT---------------CAATTGAATC---------CAATTTCATTTTAATTGGTTC-----------------------------------AATAAA------GAACCAGGAAATTTGAA--------------------------------------GTGGATG-------------AATAAGAATCTT-----GAGAAAGCCTTT-CGTTTGTTTAG…
	Phuopsis_stylosa_35M CATAATAATTAAT------AAAGAAAATAGTTTTACGAAAATTTAAATTATCGAATTCAAACCAAGAACAAATAGCCGAT---AGCGAGTCGATCGATTAATTCAAGTTAATTCAATAAGACATGAGAGGTAATAACCCATTTGATTGTTATCATT---------------CAATTGAATCAATTGAATCCAATTT------AATTGTTTC-----------------------------------AATAAA------GAACCGGGGAATTTGAA--------------------------------------GTGGATG-------------AATAAGAATCTT-----GAGAAAGCCTTT-CGTTTGTTTAGC---…
	Putoria_calabrica_53M ????????TTAAT------AAAGAAAATATTTTTGCGAAAATGAAAATTATCGAATTCAAACCAAGAACAAATAGCCGAT---AGCGAGTCGATCGGTTAATTCAAGTTAATTCAATAAGACATGAGAGTTAACAACCCATTTGATTGTTATCATT---------------CAATTGAATC---------CAATTT------AATTGTTTC-----------------------------------AATAAA------GAAACAGTGAATTTGAC------AAACC-GATTTTTCCAATTTTTAGAATCTGAAGTCGATG-------------AATAAGAATCTT-----GAGAAAGCCTTT-TATTTGTTTATC--…
	Galium_bigeminum_62 --------------------------------TTACGAAAATTTAAATTATCGAATTCAAACCAAGAACAAATAGCCGAT---AGCGAGTCGATCGATTAATTCAAATTAATTCAATAAGACATGAGAGGTAACAACCCATTTGATTGTTATCATT---------------CAACTGAATC---------CAATTT------AATTGTTTC-----------------------------------AATAAA------GAAACAGGGAATTTGAA--------------------------------------GTGGATG-------------AATAAGAATCTT-----GAGAAAGCCTTT-CATTTGTTGAGC----…
	Galium_hirtum_56 --------------------------------TTACGAAAATTTAAATTATCGAATTCAAACCAAGAACAAATAGCCGAT---AGCGAGTCGATCGATTAATTCAAATTAATTCAATAAGACATGAGAGGTAACAACCCATTTGATTGTTATCATT---------------CAACTGAATC---------CAATTT------AATTGTTTC-----------------------------------AATAAA------GAAACAGGGAATTTGAA--------------------------------------GTGGATG-------------AATAAGAATCTT-----GAGAAAGCCTTT-CATTTGTTGAGC-------…
	Galium_hypocarpium_113M ??????????????????????????????????ACGAAAATTTAAATTATCGAATTCAAACCAAGAACAAATAGCCGAT---AGCGAGTCGATCGATTAATTCAAATTAATTCAATAAGACATGAGAGGTAACAACCCATTTGATTGTTATCATT---------------CAACTGAATC---------CAATTT------AATTGTTTC-----------------------------------AATAAA------GAAACAGGGAATTTGAA--------------------------------------GTGGATG-------------AATAAGAATCTT-----GAGAAAGCCTTT-CATTTGTTGAGC…
	Rubia_cordifolia_109M ????????TTAAT------AAAGAAAATAGTTTTACGAAAATTTAAATTATCGAATTCAA--------CAAATAGCCGAT---AGCGAGTCGATCGATTAATTCAAGTTAATTCAATAAGACATGAGAGGTAACAACCCATTTGATTGTTATCATT---------------CAATTGAATT---------CAATTT------AATAGTTTC-----------------------------------AATAAA------GAAACAGGGAATTTGAA--------------------------------------GTGGATG-------------AATAAGAATCTT-----GAGAAAGCCTTT-CATTTGTTTATC--…
	Rubia_danaensis_72 ????????????????????????????????????????????????????????????????????????????????????????????????????????????????????????????????????????????????????????????????????????????????????????????????????????????????????????????????????????????????????????????????????????????????????????????????????????????????????????????????????????????????????????????????????????????????????????????…
	Rubia_laurae_134M ???????????????????????????????????????AATTTAAATTATCGAATTCAA--------CAAATAGCCGAT---AGCGAGTCGATCGATTAATTCAAGTTAATTCAATAAGACATGAGAGGTAACAACCCATTTGATTGTTATCATT---------------CAATTGAATT---------CAATTT------AATTGTTTC-----------------------------------AATAAA------GAAACAGGGAATTTGAA--------------------------------------GTGGATG-------------AATAAGAATCTT-----GAGAAAGCCTTT-CATTTGTTTATC------…
	Rubia_peregrina_33M ????????TTAAT------AAAGAAAATAGTTTTACGAAAATTTAAATTATCGAATTCAA--------CAAATAGCCGA-------GAGTCGATCGATTAATTCAAGTTAATTCAATAAGACATGAGAGGTAACAACCCATTTGATTGTTATCATT---------------CAATTGAATT---------CAATTT------AATTGTTTC-----------------------------------AATAAA------GAAACAGGGAATTTGAA--------------------------------------GTGGATG-------------AATAAGAATCTT-----GAGAAAGCCTTT-CATTTGTTTATC----…
	Rubia_pseudogalium_163 --------------------------------TTACGAAAATTTAAATTATCGAATTCAA--------CAAATAGCC-AT---AGCGAGTCGATCGATTAATTCAAGTTAATTCAATAAGACATGAGAGGTAACAACCCATTTGATTGTTATCATT---------------CAATTGAATT---------CAATTT------AATAGTTTC-----------------------------------AATAAA------GAAACAGGGAATTTGAA--------------------------------------GTGGATG-------------AATAAGAATCTT-----GAGAAAGCCTTT-CATTTGTTTATC-…
	Rubia_tenuifolia_40 --------------------------------TTACGAAAATTTAAATTATCGAATTCAA--------CAAATAGCCGAT---AGCGAGTCGATCGATTAATTCAAGTTAATTCAATAAGACATGAGAGGTAACAACCCATTTGATTGTTATCATT---------------CAATTGAATT---------CAATTT------AATTGTTTC-----------------------------------AATAAA------GAAACAGGGAATTTGAA--------------------------------------GTGGATG-------------AATAAGAATCTT-----GAGAAAGCCTTT-CATTTGTTTATC----…
	Rubia_tinctorum_11M CATAATAATTAAT------AAAGAAAATAGTTTTACGAAAATTTAAATTATCGAATTCAA--------CAAATAGCCGA-------GAGTCGATCGATTAATTCAAGTTAATTCAATAAGACATGAGAGGTAACAACCCATTTGATTGTTATCATT---------------CAATTGAATT---------CAATTT------AATTGTTTC-----------------------------------AATAAA------GAAACAGGGAATTTGAA--------------------------------------GTGGATG-------------AATAAGAATCTT-----GAGAAAGCCTTT-CATTTGTTTAGC----…
	Rubia_yunnanensis_138 --------------------------------TTACGAAAATTTAAATTATCGAATTCAA--------CAAATAGCCGCT---AGCGAGTCGATCGATTAATTCAAGTTAATTCAATAAGACATGAGAGGTAACAACCCATTTGATTGTTATCATT---------------CAATTGAATT---------CAATTT------AATAGTTTC-----------------------------------AATAAC------GAAACAGGGAATTTGAA--------------------------------------GTGGATG-------------AATAAGAATCTT-----GAGAAAGCCTTT-CATTTGTTTATC--…
	Sherardia_arvensis_02M CATAATAATTAAT------AAAGAAAATAGTTTTACGAAAATTTAAATTATCGAATTCAAACCAAGAACAAATAGCCGAT---AGCGAGTCGATCGATTAATTCAAGTTAATTCAATAAGACATGAGAGGTAACAACCCATTTGATTGTTATCATT---------------CAATTGAATC---------CAATTT------AATTGTTTC-----------------------------------AATAAA------GAACCGGGGAATTTGAA--------------------------------------GTGGATG-------------AATAAGAATCTT-----GAGAAAGCCTTT-CGTTTGTTTAGC-…
	Sherardia_arvensis_05M ????????TTAAT------AAAGAAAATAGTTTTACGAAAATTTAAATTATCGAATTCAAACCAAGAACAAATAGCCGAT---AGCGAGTCGATCGATTAATTCAAGTTAATTCAATAAAACATGAGAGGTAACAACCCATTTGATTGTTATCATT---------------CAATTGAATC---------CAATTT------AATTGTTTC-----------------------------------AATAAA------GAACCGGGGAATTTGAA--------------------------------------GTGGATG-------------AATAAGAATCTT-----GAGAAAGCCTTT-CGTTTGTTTAGC-…
	Theligonum_cynocrambe_67M CATAATAATTAAT------AAAGAAAATATTGTTGCGAAAATGAAAATTATCGAATTCAAACCAAGAACAAATAGCCGAT---AGCGAGTCGATCGGTTAATTCAAGTTAATTTAATAAGACATGAGAGTTAACAACCTATTTGATTGTTATCATT---------------CAATTGAATC---------CAATTT------AATTGTTTC-----------------------------------AATAAA------AAAACAGTGAATTTGAC------AAACCTAATTTTTCAAATTTTTAGAATCTAAAGTGGATATAAAGTGGATATAAATAAGAATCTTGTCTTGAGAAAGCCTTT-GATTTGTTTA…
	Valantia_aprica_R281M CATAATAATTAAT------AAAGAAAATAGTTTTACGAAAATTTAAATTATCGAATTCAAACCAAGAACAAATAGCCTAT---AGCGAGTCGATCGATTAATTCAAATTAATTCAATAAGACATGAGAGGTAACAACCCATTTGATTGTTATCATT---------------CAACAGAATC---------TAATTT------AATTGTTTC-----------------------------------AATAAA------GAAACAGGGTATTTGAA--------------------------------------GTGGATG-------------AATAAGAATCTT-----GAGAAAGCCTTT-CATTTCTTTAGC--…
	Valantia_calva_R280M CATAATAATTAAT------AAAGAAAATAGTTTTACGAAAATTTAAATTATCGAATTCAAACCAAGAACAAATAGCCTAT---AGCGAGTCGATCGATTAATTCAAATTAATTCAATAAGACATGAGAGGTAACAACCCATTTGATTGTTATCATT---------------CAACAGAATC---------TAATTT------AATTGTTTC-----------------------------------AATAAA------GAAACAGGGTATTTGAA--------------------------------------GTGGATG-------------AATAAGAATCTT-----GAGAAAGCCTTT-CATTTCTTTAGC---…
	Valantia_deltoidea_503M CATAATAATTAAT------AAAGAAAATAGTTTTACGAAAATTTAAATTATCGAATTCAAACCAAGAACAAATAGCCTAT---AGCGAGTCGATCGATTAATTCAAATTAATTCAATAAGACATGAGAGGTAACAACCCATTTGATTGTTATCATT---------------CAACAGAATC---------TAATTT------AATTGTTTC-----------------------------------AATAAA------GAAACAGGGTATTTGAA--------------------------------------GTGGATG-------------AATAAGAATCTT-----GAGAAAGCCTTT-CATTTCTTTAGC…
	Valantia_hispida_132M ???????????????????????????????TTTACGAAAATTTAAATTATCGAATTCAAACCAAGAACAAATAGCCGAT---AGCGAGTCGATCGATTAATTCAAATTAATTTAATAAGACATGGGAGGTAACAACCCATTTGATTGTTATCATT---------------CAACAGAATC---------TAATTT------AATTGTTTC-----------------------------------AATAAA------GAAACAGGGTATTTGAA--------------------------------------GTGGATG-------------AATAAGAATCTT-----GAGAAAGCCTTT-CATTTGTTTAGC--…
	Valantia_muralis_32M CATAATAATTAAT------AAAGAAAATAGTTTTACGAAAATTTAAATTATCGAATTCAAACCAAGAACAAATAGCCAAT---AGCGAGTCGATCGATTAATTCAAGTTAATTCAATAAGACATGAGAGGTAACAACCCATTTGATTGTTATCATT---------------CAACAGAATC---------TAATTT------AATTGTTTC-----------------------------------AATAAA------GAAACAGGGTATTTGAA--------------------------------------GTGGATG-------------AATAAGAATCTT-----GAGAAAGCCTTT-CATTTCTTTAGC---…
;
END;
BEGIN CHARACTERS;
	TITLE Morphological_Characters;
	DIMENSIONS NCHAR=6;
	FORMAT DATATYPE = STANDARD GAP = - MISSING = ? SYMBOLS = " 0 1 2 3";
	CHARSTATELABELS
		1 life_form / annual perennial,
		2 pollen / polycolpate 'three-colpate' polyporate,
		3 elements_per_leaf_whorl / '2 + 2 small stipules' '2 + 2 enlarged stipules' four six_or_more,
		4 fruit_consistence / dry fleshy,
		5 uncinate_hairs_on_fruit / no yes,
		6 corolla_tube / long short ;
	MATRIX
	Asperula_accrescens_91 102000
	Asperula_prostrata_88 103000
	Asperula_aristata_509M 102000
	Asperula_arvensis_137M 003000
	Asperula_breviflora_41 103000
	Asperula_capitata_51 103000
	Asperula_chlorantha_69M 103001
	Asperula_conferta_24 103000
	Asperula_cynanchica_81M 102000
	Asperula_cypria_133M 103001
	Asperula_deficiens_124M 102000
	Asperula_gunnii_22 103000
	Asperula_gussonei_82M 102000
	Asperula_hirsuta_R273M 103000
	Asperula_hirta_51M 103000
	Asperula_laevigata_83 102000
	Asperula_libanotica_42 102000
	Asperula_maximoviczii_136 103000
	Asperula_orientalis_78M 003000
	Asperula_paui_subsp_paui_R275M 102000
	Asperula_paui_subsp_dianensis_90 102000
	Asperula_purpurea_77M 103001
	Asperula_rupestris_504M 103000
	Asperula_taurina_84 102000
	Asperula_tinctoria_01M 103000
	Asperula_crassifolia_95 102000
	Galium_bermudense_287M 102101
	Callipeltis_aperta_165M 002001
	Callipeltis_cucullaria_61 002001
	Callipeltis_microstegia_17 002001
	Crucianella_aegyptica_131M 003000
	Crucianella_angustifolia_29M 003000
	Crucianella_gilanica_285M 103000
	Crucianella_imbricata_15 003000
	Crucianella_latifolia_16 003000
	Crucianella_macrostachya_5 003000
	Crucianella_maritima_502M 102000
	Crucianella_patula_283M 002000
	Crucianella_rupestris_501M 103000
	Crucianella_suaveolens_284M 102000
	Cruciata_articulata_50 002001
	Cruciata_laevipes_34M 102001
	Cruciata_pedemontana_125M 002001
	Cruciata_taurica_282M 102001
	Cruciata_verna_22M 102001
	Didymaea_alsinoides_71M 100101
	Galium_acutum_150 103001
	Galium_aetnicum_21M 103001
	Galium_album_107 103001
	Galium_anisophyllon_85 103001
	Galium_aparine_15M 003011
	Galium_araucanum_76 102001
	Galium_arenarium_93M 103001
	Galium_asparagifolium_97M 103001
	Galium_asperifolium_113 103001
	Galium_asperifolium_36 103001
	Galium_baillonii_52M 102001
	Galium_blinii_115 103001
	Galium_blinii_37 103001
	Galium_boreale_R286M 102001
	Galium_bungei_34 102011
	Galium_bungei_or_yunnanense_148 102011
	Galium_californicum_111M 102001
	Galium_canum_8 103001
	Galium_capense_71 103001
	Galium_capitatum_11 003001
	Galium_ceratopodum_19 003001
	Galium_ciliare_29 102001
	Galium_circaezans_20 102011
	Galium_corrudifolium_31M 103001
	Galium_corsicum_09M 103001
	Galium_dahuricum_118 103001
	Galium_dahuricum_33 103001
	Galium_debile_130 103001
	Galium_divaricatum_04M 003001
	Galium_echinocarpum_152 103011
	Galium_elegans_105 102011
	Galium_elegans_38 102011
	Galium_elongatum_06M 103001
	Galium_eriocarpum_74 102001
	Galium_exile_120 001011
	Galium_gaudichaudii_28 102001
	Galium_glabriusculum_144 103011
	Galium_glandulosum_121 102011
	Galium_glaucum_507M 103000
	Galium_graecum_6 103001
	Galium_grande_112M 102001
	Galium_hoffmeisteri_125 103011
	Galium_hoffmeisteri_129 103011
	Galium_humifusum_60 103001
	Galium_humile_55 002001
	Galium_innocuum_131 103001
	Galium_intricatum_55M 003011
	Galium_japonicum_159 103011
	Galium_japonicum_160 103011
	Galium_judaicum_57 003001
	Galium_jungermannioides_43 103001
	Galium_kamtschaticum_101M 102011
	Galium_kinuta_106M 102001
	Galium_laevigatum_101 103001
	Galium_libanoticum_47 103001
	Galium_linearifolium_133 102001
	Galium_lovcense_109 103001
	Galium_lucidum_08M 103001
	Galium_lucidum_2 103001
	Galium_magellanicum_78 103001
	Galium_magellense_134 103001
	Galium_maritimum_94M 103001
	Galium_megacyttarion_137 103001
	Galium_mexicanum_subsp_asperrimum_68 103001
	Galium_migrans_120M 102001
	Galium_minutulum_129M 003011
	Galium_mirum_122M 103001
	Galium_mollugo_12M 103001
	Galium_monachinii_9 003011
	Galium_multiflorum_65 102001
	Galium_murale_13 003011
	Galium_noricum_77 103001
	Galium_odoratum_80M 103010
	Galium_odoratum_86 103010
	Galium_palustre_14M 103001
	Galium_paradoxum_139 101011
	Galium_paradoxum_140 101011
	Galium_parisiense_10M 003001
	Galium_perralderi_81 103001
	Galium_petrae_59 103001
	Galium_pisiferum_45 003001
	Galium_poiretianum_82 103001
	Galium_prattii_142 103001
	Galium_prattii_or_blinii_141 103001
	Galium_pseudoasprellum_119 103011
	Galium_pseudoasprellum_35 103011
	Galium_pseudoasprellum_39 103011
	Galium_rebae_143 103001
	Galium_rhodopeum_106 103001
	Galium_richardianum_93 102001
	Galium_rivale_52 103000
	Galium_rotundifolium_17M 102011
	Galium_rubioides_75M 102001
	Galium_scabrum_07M 102011
	Galium_septentrionale_45M 102001
	Galium_setaceum_subsp_decaisnei_3 003001
	Galium_sparsiflorum_67 102101
	Galium_spurium_110M 003011
	Galium_spurium_31 003011
	Galium_sungpanense_145 103011
	Galium_sylvaticum_83M 103001
	Galium_thymifolium_92M 103001
	Galium_trichocarpum_73 102001
	Galium_tricornutum_10 003001
	Galium_triflorum_21 103011
	Galium_tunetanum_508M 103001
	Galium_uliginosum_99 103001
	Galium_valentinum_89 103001
	Galium_verrucosum_4 003001
	Galium_verticillatum_505M 003001
	Galium_verum_1 103001
	Galium_x_centroniae_94 103001
	Galium_yunnanense_147 102011
	Kelloggia_chinensis_149 110010
	Kelloggia_galioides_GB32 110010
	Mericarpaea_ciliata_166M 003011
	Phuopsis_stylosa_35M 103000
	Putoria_calabrica_53M 110100
	Galium_bigeminum_62 102101
	Galium_hirtum_56 102101
	Galium_hypocarpium_113M 102101
	Rubia_cordifolia_109M 10(2 3)101
	Rubia_danaensis_72 103101
	Rubia_laurae_134M 102101
	Rubia_peregrina_33M 103101
	Rubia_pseudogalium_163 102101
	Rubia_tenuifolia_40 103101
	Rubia_tinctorum_11M 103101
	Rubia_yunnanensis_138 10(2 3)101
	Sherardia_arvensis_02M 003000
	Sherardia_arvensis_05M 003000
	Theligonum_cynocrambe_67M 020001
	Valantia_aprica_R281M 102001
	Valantia_calva_R280M 002001
	Valantia_deltoidea_503M 002001
	Valantia_hispida_132M 002001
	Valantia_muralis_32M 002001
;
END;
BEGIN TREES;
	Title majority_rule;
	LINK Taxa = Taxa;
	TRANSLATE
[0]		1 Asperula_accrescens_91,
[1]		2 Asperula_prostrata_88,
[2]		3 Asperula_aristata_509M,
[3]		4 Asperula_arvensis_137M,
[4]		5 Asperula_breviflora_41,
[5]		6 Asperula_capitata_51,
[6]		7 Asperula_chlorantha_69M,
[7]		8 Asperula_conferta_24,
[8]		9 Asperula_cynanchica_81M,
[9]		10 Asperula_cypria_133M,
[10]		11 Asperula_deficiens_124M,
[11]		12 Asperula_gunnii_22,
[12]		13 Asperula_gussonei_82M,
[13]		14 Asperula_hirsuta_R273M,
[14]		15 Asperula_hirta_51M,
[15]		16 Asperula_laevigata_83,
[16]		17 Asperula_libanotica_42,
[17]		18 Asperula_maximoviczii_136,
[18]		19 Asperula_orientalis_78M,
[19]		20 Asperula_paui_subsp_paui_R275M,
[20]		21 Asperula_paui_subsp_dianensis_90,
[21]		22 Asperula_purpurea_77M,
[22]		23 Asperula_rupestris_504M,
[23]		24 Asperula_taurina_84,
[24]		25 Asperula_tinctoria_01M,
[25]		26 Asperula_crassifolia_95,
[26]		27 Galium_bermudense_287M,
[27]		28 Callipeltis_aperta_165M,
[28]		29 Callipeltis_cucullaria_61,
[29]		30 Callipeltis_microstegia_17,
[30]		31 Crucianella_aegyptica_131M,
[31]		32 Crucianella_angustifolia_29M,
[32]		33 Crucianella_gilanica_285M,
[33]		34 Crucianella_imbricata_15,
[34]		35 Crucianella_latifolia_16,
[35]		36 Crucianella_macrostachya_5,
[36]		37 Crucianella_maritima_502M,
[37]		38 Crucianella_patula_283M,
[38]		39 Crucianella_rupestris_501M,
[39]		40 Crucianella_suaveolens_284M,
[40]		41 Cruciata_articulata_50,
[41]		42 Cruciata_laevipes_34M,
[42]		43 Cruciata_pedemontana_125M,
[43]		44 Cruciata_taurica_282M,
[44]		45 Cruciata_verna_22M,
[45]		46 Didymaea_alsinoides_71M,
[46]		47 Galium_acutum_150,
[47]		48 Galium_aetnicum_21M,
[48]		49 Galium_album_107,
[49]		50 Galium_anisophyllon_85,
[50]		51 Galium_aparine_15M,
[51]		52 Galium_araucanum_76,
[52]		53 Galium_arenarium_93M,
[53]		54 Galium_asparagifolium_97M,
[54]		55 Galium_asperifolium_113,
[55]		56 Galium_asperifolium_36,
[56]		57 Galium_baillonii_52M,
[57]		58 Galium_blinii_115,
[58]		59 Galium_blinii_37,
[59]		60 Galium_boreale_R286M,
[60]		61 Galium_bungei_34,
[61]		62 Galium_bungei_or_yunnanense_148,
[62]		63 Galium_californicum_111M,
[63]		64 Galium_canum_8,
[64]		65 Galium_capense_71,
[65]		66 Galium_capitatum_11,
[66]		67 Galium_ceratopodum_19,
[67]		68 Galium_ciliare_29,
[68]		69 Galium_circaezans_20,
[69]		70 Galium_corrudifolium_31M,
[70]		71 Galium_corsicum_09M,
[71]		72 Galium_dahuricum_118,
[72]		73 Galium_dahuricum_33,
[73]		74 Galium_debile_130,
[74]		75 Galium_divaricatum_04M,
[75]		76 Galium_echinocarpum_152,
[76]		77 Galium_elegans_105,
[77]		78 Galium_elegans_38,
[78]		79 Galium_elongatum_06M,
[79]		80 Galium_eriocarpum_74,
[80]		81 Galium_exile_120,
[81]		82 Galium_gaudichaudii_28,
[82]		83 Galium_glabriusculum_144,
[83]		84 Galium_glandulosum_121,
[84]		85 Galium_glaucum_507M,
[85]		86 Galium_graecum_6,
[86]		87 Galium_grande_112M,
[87]		88 Galium_hoffmeisteri_125,
[88]		89 Galium_hoffmeisteri_129,
[89]		90 Galium_humifusum_60,
[90]		91 Galium_humile_55,
[91]		92 Galium_innocuum_131,
[92]		93 Galium_intricatum_55M,
[93]		94 Galium_japonicum_159,
[94]		95 Galium_japonicum_160,
[95]		96 Galium_judaicum_57,
[96]		97 Galium_jungermannioides_43,
[97]		98 Galium_kamtschaticum_101M,
[98]		99 Galium_kinuta_106M,
[99]		100 Galium_laevigatum_101,
[100]		101 Galium_libanoticum_47,
[101]		102 Galium_linearifolium_133,
[102]		103 Galium_lovcense_109,
[103]		104 Galium_lucidum_08M,
[104]		105 Galium_lucidum_2,
[105]		106 Galium_magellanicum_78,
[106]		107 Galium_magellense_134,
[107]		108 Galium_maritimum_94M,
[108]		109 Galium_megacyttarion_137,
[109]		110 Galium_mexicanum_subsp_asperrimum_68,
[110]		111 Galium_migrans_120M,
[111]		112 Galium_minutulum_129M,
[112]		113 Galium_mirum_122M,
[113]		114 Galium_mollugo_12M,
[114]		115 Galium_monachinii_9,
[115]		116 Galium_multiflorum_65,
[116]		117 Galium_murale_13,
[117]		118 Galium_noricum_77,
[118]		119 Galium_odoratum_80M,
[119]		120 Galium_odoratum_86,
[120]		121 Galium_palustre_14M,
[121]		122 Galium_paradoxum_139,
[122]		123 Galium_paradoxum_140,
[123]		124 Galium_parisiense_10M,
[124]		125 Galium_perralderi_81,
[125]		126 Galium_petrae_59,
[126]		127 Galium_pisiferum_45,
[127]		128 Galium_poiretianum_82,
[128]		129 Galium_prattii_142,
[129]		130 Galium_prattii_or_blinii_141,
[130]		131 Galium_pseudoasprellum_119,
[131]		132 Galium_pseudoasprellum_35,
[132]		133 Galium_pseudoasprellum_39,
[133]		134 Galium_rebae_143,
[134]		135 Galium_rhodopeum_106,
[135]		136 Galium_richardianum_93,
[136]		137 Galium_rivale_52,
[137]		138 Galium_rotundifolium_17M,
[138]		139 Galium_rubioides_75M,
[139]		140 Galium_scabrum_07M,
[140]		141 Galium_septentrionale_45M,
[141]		142 Galium_setaceum_subsp_decaisnei_3,
[142]		143 Galium_sparsiflorum_67,
[143]		144 Galium_spurium_110M,
[144]		145 Galium_spurium_31,
[145]		146 Galium_sungpanense_145,
[146]		147 Galium_sylvaticum_83M,
[147]		148 Galium_thymifolium_92M,
[148]		149 Galium_trichocarpum_73,
[149]		150 Galium_tricornutum_10,
[150]		151 Galium_triflorum_21,
[151]		152 Galium_tunetanum_508M,
[152]		153 Galium_uliginosum_99,
[153]		154 Galium_valentinum_89,
[154]		155 Galium_verrucosum_4,
[155]		156 Galium_verticillatum_505M,
[156]		157 Galium_verum_1,
[157]		158 Galium_x_centroniae_94,
[158]		159 Galium_yunnanense_147,
[159]		160 Kelloggia_chinensis_149,
[160]		161 Kelloggia_galioides_GB32,
[161]		162 Mericarpaea_ciliata_166M,
[162]		163 Phuopsis_stylosa_35M,
[163]		164 Putoria_calabrica_53M,
[164]		165 Galium_bigeminum_62,
[165]		166 Galium_hirtum_56,
[166]		167 Galium_hypocarpium_113M,
[167]		168 Rubia_cordifolia_109M,
[168]		169 Rubia_danaensis_72,
[169]		170 Rubia_laurae_134M,
[170]		171 Rubia_peregrina_33M,
[171]		172 Rubia_pseudogalium_163,
[172]		173 Rubia_tenuifolia_40,
[173]		174 Rubia_tinctorum_11M,
[174]		175 Rubia_yunnanensis_138,
[175]		176 Sherardia_arvensis_02M,
[176]		177 Sherardia_arvensis_05M,
[177]		178 Theligonum_cynocrambe_67M,
[178]		179 Valantia_aprica_R281M,
[179]		180 Valantia_calva_R280M,
[180]		181 Valantia_deltoidea_503M,
[181]		182 Valantia_hispida_132M,
[182]		183 Valantia_muralis_32M;
	TREE MajRule = ((((((((((1,(3,11),9,13,20,21,26),(5,7,10,22),(6,(14,23),15),(176,177)),((2,(28,30),29,((31,(32,38),33,34,36,37,39,40),35),163),162)),((((4,19),24),((64,97),((86,(96,142)),126))),((((8,12,74,79,92,106,121),(16,17)),(18,25)),81),(((27,69),((52,136),(138,140)),57,(60,139,141),(((61,62),(77,(78,159))),((68,82),111),84),(63,87,143),80,91,98,99,102,116,149,(165,166),167),((41,((42,44),(…
END;
BEGIN TREES;
	Title posterior_trees;
	LINK Taxa = Taxa;
	TRANSLATE
[0]		1 Asperula_accrescens_91,
[1]		2 Asperula_prostrata_88,
[2]		3 Asperula_aristata_509M,
[3]		4 Asperula_arvensis_137M,
[4]		5 Asperula_breviflora_41,
[5]		6 Asperula_capitata_51,
[6]		7 Asperula_chlorantha_69M,
[7]		8 Asperula_conferta_24,
[8]		9 Asperula_cynanchica_81M,
[9]		10 Asperula_cypria_133M,
[10]		11 Asperula_deficiens_124M,
[11]		12 Asperula_gunnii_22,
[12]		13 Asperula_gussonei_82M,
[13]		14 Asperula_hirsuta_R273M,
[14]		15 Asperula_hirta_51M,
[15]		16 Asperula_laevigata_83,
[16]		17 Asperula_libanotica_42,
[17]		18 Asperula_maximoviczii_136,
[18]		19 Asperula_orientalis_78M,
[19]		20 Asperula_paui_subsp_paui_R275M,
[20]		21 Asperula_paui_subsp_dianensis_90,
[21]		22 Asperula_purpurea_77M,
[22]		23 Asperula_rupestris_504M,
[23]		24 Asperula_taurina_84,
[24]		25 Asperula_tinctoria_01M,
[25]		26 Asperula_crassifolia_95,
[26]		27 Galium_bermudense_287M,
[27]		28 Callipeltis_aperta_165M,
[28]		29 Callipeltis_cucullaria_61,
[29]		30 Callipeltis_microstegia_17,
[30]		31 Crucianella_aegyptica_131M,
[31]		32 Crucianella_angustifolia_29M,
[32]		33 Crucianella_gilanica_285M,
[33]		34 Crucianella_imbricata_15,
[34]		35 Crucianella_latifolia_16,
[35]		36 Crucianella_macrostachya_5,
[36]		37 Crucianella_maritima_502M,
[37]		38 Crucianella_patula_283M,
[38]		39 Crucianella_rupestris_501M,
[39]		40 Crucianella_suaveolens_284M,
[40]		41 Cruciata_articulata_50,
[41]		42 Cruciata_laevipes_34M,
[42]		43 Cruciata_pedemontana_125M,
[43]		44 Cruciata_taurica_282M,
[44]		45 Cruciata_verna_22M,
[45]		46 Didymaea_alsinoides_71M,
[46]		47 Galium_acutum_150,
[47]		48 Galium_aetnicum_21M,
[48]		49 Galium_album_107,
[49]		50 Galium_anisophyllon_85,
[50]		51 Galium_aparine_15M,
[51]		52 Galium_araucanum_76,
[52]		53 Galium_arenarium_93M,
[53]		54 Galium_asparagifolium_97M,
[54]		55 Galium_asperifolium_113,
[55]		56 Galium_asperifolium_36,
[56]		57 Galium_baillonii_52M,
[57]		58 Galium_blinii_115,
[58]		59 Galium_blinii_37,
[59]		60 Galium_boreale_R286M,
[60]		61 Galium_bungei_34,
[61]		62 Galium_bungei_or_yunnanense_148,
[62]		63 Galium_californicum_111M,
[63]		64 Galium_canum_8,
[64]		65 Galium_capense_71,
[65]		66 Galium_capitatum_11,
[66]		67 Galium_ceratopodum_19,
[67]		68 Galium_ciliare_29,
[68]		69 Galium_circaezans_20,
[69]		70 Galium_corrudifolium_31M,
[70]		71 Galium_corsicum_09M,
[71]		72 Galium_dahuricum_118,
[72]		73 Galium_dahuricum_33,
[73]		74 Galium_debile_130,
[74]		75 Galium_divaricatum_04M,
[75]		76 Galium_echinocarpum_152,
[76]		77 Galium_elegans_105,
[77]		78 Galium_elegans_38,
[78]		79 Galium_elongatum_06M,
[79]		80 Galium_eriocarpum_74,
[80]		81 Galium_exile_120,
[81]		82 Galium_gaudichaudii_28,
[82]		83 Galium_glabriusculum_144,
[83]		84 Galium_glandulosum_121,
[84]		85 Galium_glaucum_507M,
[85]		86 Galium_graecum_6,
[86]		87 Galium_grande_112M,
[87]		88 Galium_hoffmeisteri_125,
[88]		89 Galium_hoffmeisteri_129,
[89]		90 Galium_humifusum_60,
[90]		91 Galium_humile_55,
[91]		92 Galium_innocuum_131,
[92]		93 Galium_intricatum_55M,
[93]		94 Galium_japonicum_159,
[94]		95 Galium_japonicum_160,
[95]		96 Galium_judaicum_57,
[96]		97 Galium_jungermannioides_43,
[97]		98 Galium_kamtschaticum_101M,
[98]		99 Galium_kinuta_106M,
[99]		100 Galium_laevigatum_101,
[100]		101 Galium_libanoticum_47,
[101]		102 Galium_linearifolium_133,
[102]		103 Galium_lovcense_109,
[103]		104 Galium_lucidum_08M,
[104]		105 Galium_lucidum_2,
[105]		106 Galium_magellanicum_78,
[106]		107 Galium_magellense_134,
[107]		108 Galium_maritimum_94M,
[108]		109 Galium_megacyttarion_137,
[109]		110 Galium_mexicanum_subsp_asperrimum_68,
[110]		111 Galium_migrans_120M,
[111]		112 Galium_minutulum_129M,
[112]		113 Galium_mirum_122M,
[113]		114 Galium_mollugo_12M,
[114]		115 Galium_monachinii_9,
[115]		116 Galium_multiflorum_65,
[116]		117 Galium_murale_13,
[117]		118 Galium_noricum_77,
[118]		119 Galium_odoratum_80M,
[119]		120 Galium_odoratum_86,
[120]		121 Galium_palustre_14M,
[121]		122 Galium_paradoxum_139,
[122]		123 Galium_paradoxum_140,
[123]		124 Galium_parisiense_10M,
[124]		125 Galium_perralderi_81,
[125]		126 Galium_petrae_59,
[126]		127 Galium_pisiferum_45,
[127]		128 Galium_poiretianum_82,
[128]		129 Galium_prattii_142,
[129]		130 Galium_prattii_or_blinii_141,
[130]		131 Galium_pseudoasprellum_119,
[131]		132 Galium_pseudoasprellum_35,
[132]		133 Galium_pseudoasprellum_39,
[133]		134 Galium_rebae_143,
[134]		135 Galium_rhodopeum_106,
[135]		136 Galium_richardianum_93,
[136]		137 Galium_rivale_52,
[137]		138 Galium_rotundifolium_17M,
[138]		139 Galium_rubioides_75M,
[139]		140 Galium_scabrum_07M,
[140]		141 Galium_septentrionale_45M,
[141]		142 Galium_setaceum_subsp_decaisnei_3,
[142]		143 Galium_sparsiflorum_67,
[143]		144 Galium_spurium_110M,
[144]		145 Galium_spurium_31,
[145]		146 Galium_sungpanense_145,
[146]		147 Galium_sylvaticum_83M,
[147]		148 Galium_thymifolium_92M,
[148]		149 Galium_trichocarpum_73,
[149]		150 Galium_tricornutum_10,
[150]		151 Galium_triflorum_21,
[151]		152 Galium_tunetanum_508M,
[152]		153 Galium_uliginosum_99,
[153]		154 Galium_valentinum_89,
[154]		155 Galium_verrucosum_4,
[155]		156 Galium_verticillatum_505M,
[156]		157 Galium_verum_1,
[157]		158 Galium_x_centroniae_94,
[158]		159 Galium_yunnanense_147,
[159]		160 Kelloggia_chinensis_149,
[160]		161 Kelloggia_galioides_GB32,
[161]		162 Mericarpaea_ciliata_166M,
[162]		163 Phuopsis_stylosa_35M,
[163]		164 Putoria_calabrica_53M,
[164]		165 Galium_bigeminum_62,
[165]		166 Galium_hirtum_56,
[166]		167 Galium_hypocarpium_113M,
[167]		168 Rubia_cordifolia_109M,
[168]		169 Rubia_danaensis_72,
[169]		170 Rubia_laurae_134M,
[170]		171 Rubia_peregrina_33M,
[171]		172 Rubia_pseudogalium_163,
[172]		173 Rubia_tenuifolia_40,
[173]		174 Rubia_tinctorum_11M,
[174]		175 Rubia_yunnanensis_138,
[175]		176 Sherardia_arvensis_02M,
[176]		177 Sherardia_arvensis_05M,
[177]		178 Theligonum_cynocrambe_67M,
[178]		179 Valantia_aprica_R281M,
[179]		180 Valantia_calva_R280M,
[180]		181 Valantia_deltoidea_503M,
[181]		182 Valantia_hispida_132M,
[182]		183 Valantia_muralis_32M;
	TREE STATE_60000 = ((((161:6.105648441471,160:6.105648441471):27.27434729584,((((((175:2.460339267149,172:2.460339267149):1.164831798769,168:3.625171065917):3.434066681647,(((171:0.276497646664,174:0.276497646664):1.887549711253,173:2.164047357917):2.612053859778,169:4.776101217695):2.283136529869):1.833601585933,170:8.892839333498):7.405881135574,46:16.29872046907):9.683672603723,(((((((28:4.860…
	TREE STATE_120000 = ((((161:5.604375599398,160:5.604375599398):10.84153857705,((((168:0.7264512238081,(172:0.5849116415633,175:0.5849116415633):0.1415395822448):4.094791101595,((169:1.792914488949,(171:0.8227282905681,174:0.8227282905681):0.9701861983813):0.2085786964356,(170:0.5753549478439,173:0.5753549478439):1.426138237541):2.819749140018):4.810370862621,46:9.631613188024):3.155811612251,((((…
	TREE STATE_180000 = ((((161:8.41309114412,160:8.41309114412):13.10409497897,((((168:3.857719435133,(175:2.158558289706,172:2.158558289706):1.699161145427):1.286201658481,(((170:1.210891645787,169:1.210891645787):1.29043874892,(171:0.8484158239477,174:0.8484158239477):1.65291457076):0.746330476025,173:3.247660870732):1.896260222882):6.968633614244,46:12.11255470786):2.60158657014,(((((163:5.343645…
	TREE STATE_240000 = ((((161:4.782735043362,160:4.782735043362):15.14309380148,(((((168:1.992734808692,172:1.992734808692):0.0006562347249399,175:1.993391043417):2.132081607936,((169:1.102311056288,(170:0.5845972125043,173:0.5845972125043):0.5177138437833):0.6727810262758,(171:0.9863475255909,174:0.9863475255909):0.7887445569725):2.350380568789):9.049702561418,46:13.17517521277):2.749472358078,(((…
	TREE STATE_300000 = ((((161:3.877100616764,160:3.877100616764):14.1866956678,178:18.06379628456):5.799510594775,(((((175:2.274234423978,168:2.274234423978):0.2775686734472,172:2.551803097425):5.593373172874,(170:3.245876058109,((173:0.7888518126614,(171:0.3139756676127,174:0.3139756676127):0.4748761450487):1.787826470705,169:2.576678283366):0.6691977747427):4.89930021219):4.918347948192,46:13.063…
	TREE STATE_360000 = ((((161:3.893823779518,160:3.893823779518):15.49505642069,((((175:1.815905276844,(172:1.263055598638,168:1.263055598638):0.5528496782066):2.337834820322,((169:1.544822413465,(170:1.38425584131,173:1.38425584131):0.1605665721555):0.8514200664926,(171:0.6006819534941,174:0.6006819534941):1.795560526464):1.757497617209):7.754975838891,46:11.90871593606):4.609083518794,((((((137:0…
	TREE STATE_420000 = ((((161:4.870345458766,160:4.870345458766):22.37708747595,((((((171:0.2143727689888,169:0.2143727689888):0.5632118289447,174:0.7775845979335):3.082756721847,(170:2.744561991107,173:2.744561991107):1.115779328673):5.645285238535,(168:4.018877413056,(172:1.846159453538,175:1.846159453538):2.172717959518):5.48674914526):13.3872830125,46:22.89290957081):0.6000863849066,(((((((66:5…
	TREE STATE_480000 = (((((((169:0.6267657938411,170:0.6267657938411):2.20420113999,((174:0.7920114183455,171:0.7920114183455):1.785798045731,173:2.577809464076):0.253157469755):2.570864625019,(168:1.71617863989,(175:1.617747665197,172:1.617747665197):0.09843097469281):3.68565291896):8.225542177588,46:13.62737373644):0.5612002438423,(((((((((38:1.674312607624,32:1.674312607624):1.451028735501,(31:2…
	TREE STATE_540000 = ((178:22.82585480144,(((((((((((28:3.172009405395,30:3.172009405395):1.926186113589,2:5.098195518984):1.273910263344,(35:5.342933552003,((31:3.382426444169,(((38:1.675611662688,32:1.675611662688):0.7595389979946,(39:1.564847263913,(36:1.172376246711,(33:0.4809064555995,37:0.4809064555995):0.6914697911112):0.3924710172018):0.8703033967701):0.9102075423581,40:3.345358203041):0.0…
	TREE STATE_600000 = ((178:26.2923993895,((((((((((28:3.731442433337,30:3.731442433337):3.766699796855,((35:4.064453713167,163:4.064453713167):2.71266522226,(((38:2.293807273491,32:2.293807273491):1.798195877617,(39:3.794024047821,((40:1.808153949258,33:1.808153949258):0.1376405088609,(36:0.1930881797599,37:0.1930881797599):1.752706278359):1.848229589701):0.2979791032881):2.174636825197,34:6.26663…
	TREE STATE_660000 = ((178:19.29878732455,(((((((((2:5.325702750357,(28:3.628823108804,30:3.628823108804):1.696879641553):0.9034391793999,(31:4.817700088096,((35:4.422954120141,163:4.422954120141):0.032940528251,((32:3.224507166729,38:3.224507166729):0.4762247354991,(33:2.473796383739,(((37:0.02535090116958,39:0.02535090116958):1.566323999146,(36:1.193348431166,40:1.193348431166):0.39832646915):0.…
	TREE STATE_720000 = ((178:17.37550862706,((((((((((28:1.51366462956,30:1.51366462956):3.390971669207,(((38:1.522754056729,32:1.522754056729):1.079852593551,(34:1.907556315985,(((36:0.4053808978607,33:0.4053808978607):1.126561243856,31:1.531942141717):0.04281876606093,(37:0.6160228602464,(39:0.4542582708356,40:0.4542582708356):0.1617645894108):0.9587380475311):0.3327954082079):0.6950503342945):1.2…
	TREE STATE_780000 = ((178:18.94212967647,((46:12.76541347452,((((((((2:6.59341828354,(((39:3.604992129892,(((40:2.636991772516,(38:1.396181520719,32:1.396181520719):1.240810251797):0.2275544699533,34:2.86454624247):0.6746868094158,(31:3.249253899821,((37:0.2223551396046,36:0.2223551396046):1.184006036772,33:1.406361176376):1.842892723445):0.2899791520645):0.06575907800628):0.6239944922183,35:4.22…
	TREE STATE_840000 = ((178:24.90183817943,((((((((155:6.791835522614,(150:3.644427026591,67:3.644427026591):3.147408496023):1.2181271694,(((120:0.8916728412448,89:0.8916728412448):1.684851123206,((94:0.6137618018036,88:0.6137618018036):0.4868832002561,76:1.10064500206):1.475878962391):2.130104320499,119:4.70662828495):3.303334407064):0.02317463243904,((144:2.285780609903,(115:0.6745742543362,(145:…
	TREE STATE_900000 = ((178:17.18458342368,(((((((132:1.625543635042,151:1.625543635042):0.4450075577938,((73:0.4904286057303,95:0.4904286057303):1.430883534865,(146:0.8719752578383,83:0.8719752578383):1.049336882757):0.1492390522406):7.076056998586,(((((134:1.764861717887,((58:0.03619970577639,(56:0.032638476599,130:0.032638476599):0.003561229177393):0.1757237568468,129:0.2119234626231):1.55293825…
	TREE STATE_960000 = ((178:15.55700305012,((((((((((156:2.821866860072,(112:0.2420180644418,117:0.2420180644418):2.579848795631):0.5145896085939,93:3.336456468666):0.8791160193766,((((75:1.699026376394,124:1.699026376394):0.3725234288138,118:2.071549805208):0.08900285972806,(158:2.156369590914,(((71:0.4119956517955,50:0.4119956517955):0.1373501048105,154:0.549345756606):1.028018273712,107:1.577364…
	TREE STATE_1020000 = ((178:21.40286244962,(((((((((156:1.654265627552,(112:0.5343988639658,117:0.5343988639658):1.119866763586):1.557966746361,93:3.212232373913):1.461722376099,(66:3.595909812565,(((158:0.9078086688736,118:0.9078086688736):1.623391005401,((((124:0.1591728714558,107:0.1591728714558):0.9007108178281,154:1.059883689284):0.1095934927105,75:1.169477181994):0.1190185066456,50:1.2884956…
	TREE STATE_1080000 = ((178:31.69042845176,((((((((((6:2.498340007152,15:2.498340007152):0.3377914375189,(23:1.00393300343,14:1.00393300343):1.832198441241):6.276544890504,((22:2.717051867383,(7:2.355421275536,10:2.355421275536):0.3616305918466):0.3140833218142,5:3.031135189197):6.081541145978):0.9682783868918,(((1:2.194093689257,(20:0.9961210246295,((9:0.8711054646799,21:0.8711054646799):0.080403…
	TREE STATE_1140000 = ((178:15.94158035488,(((((((((((((32:1.922798226536,(((36:0.6799883639394,(39:0.5316830924064,37:0.5316830924064):0.148305271533):0.1732993394529,40:0.8532877033923):0.2128459336174,33:1.06613363701):0.8566645895264):0.297880152215,38:2.220678378751):0.3293771237933,34:2.550055502544):2.345706934632,((28:0.9546934033648,30:0.9546934033648):3.581521973749,163:4.536215377114):0…
	TREE STATE_1200000 = ((178:23.14523619287,(((((((((137:0.07050721329542,153:0.07050721329542):5.088254582681,((47:0.973492794629,(59:0.6069722147513,109:0.6069722147513):0.3665205798777):1.542353597542,(133:1.150515090667,55:1.150515090667):1.365331301504):2.642915403806):1.544379447313,(((132:0.3411808003811,151:0.3411808003811):1.271059195617,(73:0.3621974463952,95:0.3621974463952):1.2500425496…
	TREE STATE_1260000 = ((178:20.15155628761,(((((((151:1.014008106202,(73:0.3249255358968,95:0.3249255358968):0.6890825703056):0.1641687363349,((146:0.4867792454351,83:0.4867792454351):0.5219024368499,132:1.008681682285):0.1694951602523):6.102667288062,(((((137:0.1476759490281,153:0.1476759490281):4.033383396363,(((47:0.09566408139544,109:0.09566408139544):0.2924176215445,59:0.38808170294):2.477959…
	TREE STATE_1320000 = ((178:18.61616822135,(((((((151:1.504095662738,(146:0.0891622266629,83:0.0891622266629):1.414933436075):0.08709757901612,(132:1.577675106134,(73:0.5528837023349,95:0.5528837023349):1.024791403799):0.01351813561949):6.411681521475,(((((112:0.3970732864961,117:0.3970732864961):2.993277230154,156:3.39035051665):0.5398940623109,93:3.930244578961):0.2847029999763,((66:1.9962482503…
	TREE STATE_1380000 = ((178:25.38997727236,((((((((146:0.4585441084776,83:0.4585441084776):1.691117403884,132:2.149661512361):0.3866352053506,((73:0.4888455587449,95:0.4888455587449):1.495335575938,151:1.984181134683):0.5521155830295):9.267365006712,((((((76:1.707852566278,(88:0.3856337071312,94:0.3856337071312):1.322218859147):2.532453750095,(89:1.09880140474,120:1.09880140474):3.141504911633):1.…
	TREE STATE_1440000 = ((178:18.7973509764,(((((((151:2.182587752443,(146:0.1238442507639,83:0.1238442507639):2.058743501679):0.2213312137108,(132:1.380695159051,(73:0.5126075111505,95:0.5126075111505):0.8680876479):1.023223807104):5.006529912665,((((59:3.02875836348,(109:2.459526787793,(133:1.249640194222,55:1.249640194222):1.209886593571):0.5692315756874):1.281791534223,((137:0.3636300930462,153:…
	TREE STATE_1500000 = ((178:20.21044372896,((((((((((((129:0.2491136715132,58:0.2491136715132):0.7121648318192,(56:0.7961640089017,130:0.7961640089017):0.1651144944307):1.373367414806,134:2.334645918138):0.9284435502396,(((((((157:1.019097023277,101:1.019097023277):0.1918718807746,((152:0.517274769603,90:0.517274769603):0.150468381165,(100:0.3880573611816,65:0.3880573611816):0.2796857895863):0.543…
	TREE STATE_1560000 = ((178:17.5013405299,((((((((146:0.9975752157518,83:0.9975752157518):0.6991327223623,132:1.696707938114):0.7925727005291,((73:0.08538723392423,95:0.08538723392423):1.788480642883,151:1.873867876807):0.6154127618364):4.729279297606,((((156:2.699641976874,(112:0.9781589799053,117:0.9781589799053):1.721482996968):1.857346268547,93:4.556988245421):0.3904662211953,(((((50:0.7379648…
	TREE STATE_1620000 = ((((161:4.447603271378,160:4.447603271378):19.7618645184,((((((((16:1.548236164593,17:1.548236164593):4.116648510007,(79:1.786762943675,((121:0.6991251840051,74:0.6991251840051):0.9878744578993,((92:1.05412118696,(12:0.8443319078095,8:0.8443319078095):0.2097892791507):0.02555953024008,106:1.0796807172):0.6073189247042):0.09976330177082):3.878121730925):1.840301445163,(18:0.33…
	TREE STATE_1680000 = ((((161:5.01096744413,160:5.01096744413):11.42738459307,((((((((132:0.7149947183612,151:0.7149947183612):0.2281266863338,(73:0.3084279184142,95:0.3084279184142):0.6346934862808):0.9271760575951,(146:0.5166265629233,83:0.5166265629233):1.353670899367):4.950203165186,(((156:2.107705041319,(112:0.5424852171435,117:0.5424852171435):1.565219824175):1.297817283809,93:3.405522325128…
	TREE STATE_1740000 = ((((161:4.919908695128,160:4.919908695128):14.10197892741,(((175:1.486068812992,(168:1.340170578494,172:1.340170578494):0.1458982344975):5.892246600693,((173:1.832190634534,169:1.832190634534):1.350952247313,(170:2.7824875239,(171:0.7611715728,174:0.7611715728):2.0213159511):0.4006553579476):4.195172531838):7.810963676296,(46:15.03886962895,((((((133:1.157216179292,55:1.15721…
	TREE STATE_1800000 = ((((161:4.332045004036,160:4.332045004036):10.16381913164,178:14.49586413568):1.800442353243,(((((((132:1.437669638513,151:1.437669638513):1.842528320047,((73:0.2748777288841,95:0.2748777288841):2.379694987914,(146:1.027811430481,83:1.027811430481):1.626761286317):0.6256252417611):4.747840139075,((((((109:0.3721166408224,59:0.3721166408224):0.3470922154796,47:0.719208856302):…
	TREE STATE_1860000 = (((178:17.78385619768,(161:5.817771551006,160:5.817771551006):11.96608464667):1.050548214457,(((171:0.6094669574044,174:0.6094669574044):6.72037524267,((173:1.645227450924,(169:0.2081467204953,170:0.2081467204953):1.437080730429):2.028865411722,(168:0.7967513135153,(172:0.6649862422801,175:0.6649862422801):0.1317650712352):2.877341549131):3.655749337428):8.037594021015,(46:14…
	TREE STATE_1920000 = (((((46:7.511992095885,((172:0.5623091425347,(168:0.5323311259617,175:0.5323311259617):0.02997801657297):3.187791289757,(((171:0.04272897945966,174:0.04272897945966):0.6116658525512,169:0.6543948320108):1.177825003403,(170:0.5224553367739,173:0.5224553367739):1.30976449864):1.917880596878):3.761891663592):4.160170965312,(((((162:5.507032555899,((177:1.232663109187,176:1.23266…
	TREE STATE_1980000 = ((((((((175:1.534602123168,172:1.534602123168):0.6338763696512,168:2.168478492819):3.448946880264,(((171:0.3344479753329,174:0.3344479753329):2.405026922809,(169:2.402602823537,173:2.402602823537):0.3368720746048):0.7603901979333,170:3.499865096075):2.117560277007):6.141239141548,46:11.75866451463):1.909091216865,((((((132:1.859549682558,(146:0.4604856616285,83:0.460485661628…
	TREE STATE_2040000 = (((((((168:0.9071675076474,(175:0.5412235510946,172:0.5412235510946):0.3659439565528):3.286785778855,(((173:1.290901832737,169:1.290901832737):0.6410925083157,170:1.931994341052):0.7968385853677,(171:0.9136000874085,174:0.9136000874085):1.815232839011):1.465120360083):2.938304424633,46:7.132257711135):6.769801967879,((((((((((110:1.057675193749,128:1.057675193749):0.509565648…
	TREE STATE_2100000 = ((((((((171:2.080987551193,174:2.080987551193):0.178961536797,((173:1.103484037609,170:1.103484037609):0.525921305843,169:1.629405343452):0.6305437445382):2.486631375032,(168:1.819344097421,(172:0.4088047128375,175:0.4088047128375):1.410539384584):2.927236365601):1.190253099224,46:5.936833562246):7.601657716419,(((((((((133:1.108564370451,55:1.108564370451):0.4097231711947,59…
	TREE STATE_2160000 = ((((((((174:1.474654173538,171:1.474654173538):3.331573018534,(173:3.952942251871,(170:1.023557526195,169:1.023557526195):2.929384725676):0.8532849402009):2.86103045055,((172:1.737868823015,175:1.737868823015):1.734872172346,168:3.47274099536):4.194516647262):11.60770214526,46:19.27495978788):0.5301022241768,((((((((93:6.297825308667,((112:0.1759596040074,117:0.1759596040074)…
	TREE STATE_2220000 = ((((((((172:0.6192243987102,175:0.6192243987102):0.2118191241255,168:0.8310435228358):4.078675393521,(170:3.969907832147,(((169:0.5201737989638,174:0.5201737989638):1.659463617317,171:2.179637416281):0.1662971467312,173:2.345934563012):1.623973269134):0.9398110842102):5.27709435673,46:10.18681327309):6.270855005724,((((((73:0.3890787335337,95:0.3890787335337):1.614540725087,1…
	TREE STATE_2280000 = ((((((((((((137:0.5624134166184,153:0.5624134166184):3.96324721458,((109:1.425450026736,(47:0.621605278115,59:0.621605278115):0.8038447486212):1.03779801904,(133:1.032449736854,55:1.032449736854):1.430798308922):2.062412585423):1.617217748799,((151:1.524567441465,((132:1.094204592201,(146:0.1319399899014,83:0.1319399899014):0.9622646022995):0.3127839830441,(73:0.2462792083897…
	TREE STATE_2340000 = (((((46:13.55495121385,((173:1.669203721793,(170:1.492296932676,169:1.492296932676):0.1769067891163):4.800545400053,((168:3.127687242218,(175:2.612074467885,172:2.612074467885):0.5156127743332):1.510477456395,(171:2.309411529743,174:2.309411529743):2.32875316887):1.831584423232):7.085202092009):2.231987180101,(((((73:0.3067691441932,95:0.3067691441932):1.433783448583,(132:1.5…
	TREE STATE_2400000 = (((((46:13.47435917251,((((169:1.750011174322,(171:0.1864454566243,174:0.1864454566243):1.563565717697):1.875778873202,173:3.625790047523):0.9300176910983,170:4.555807738622):0.4295335156837,((168:1.372582635911,172:1.372582635911):0.01583629125983,175:1.388418927171):3.596922327135):8.4890179182):6.510112809887,(((123:1.197818278601,122:1.197818278601):15.41540282838,(((((64…
	TREE STATE_2460000 = ((((((((((162:9.2067569502,((28:2.545830004271,(29:0.2956613677956,30:0.2956613677956):2.250168636476):4.563326062015,((2:3.650166662538,163:3.650166662538):3.008081035816,((((36:2.345550283046,((40:0.6868987840699,33:0.6868987840699):1.528047394128,(38:1.28702916619,32:1.28702916619):0.9279170120077):0.1306041048477):1.270777850414,((31:1.218129189036,37:1.218129189036):0.40…
	TREE STATE_2520000 = (((((((((170:0.8228491789511,173:0.8228491789511):1.988815581891,(174:0.1675312344559,171:0.1675312344559):2.644133526387):0.2457140459032,169:3.057378806746):1.515855439742,((172:0.9666741602508,175:0.9666741602508):0.8446593777955,168:1.811333538046):2.761900708441):3.655906816414,46:8.229141062902):5.915406573577,(((((132:1.531002462236,((73:0.04783834459699,95:0.047838344…
	TREE STATE_2580000 = ((((((((173:1.664803635442,(169:0.7096748625583,170:0.7096748625583):0.9551287728839):4.631463816538,(168:2.145162701563,(175:0.7853453784125,172:0.7853453784125):1.35981732315):4.151104750417):0.7502069455907,(171:2.10389240264,174:2.10389240264):4.94258199493):3.437406303995,46:10.48388070157):3.457597761343,(((((((146:0.4411218738909,83:0.4411218738909):2.229838059024,(73:…
	TREE STATE_2640000 = ((((161:3.958566621688,160:3.958566621688):12.82844335527,(((((172:1.294855256699,168:1.294855256699):0.3019905001295,175:1.596845756829):2.5359441193,((169:0.4404353647766,170:0.4404353647766):0.9763055424816,((171:0.2078438266895,174:0.2078438266895):0.6656183429066,173:0.8734621695961):0.5432787376622):2.71604896887):1.828271197891,46:5.96106107402):7.330986406316,(((((((7…
	TREE STATE_2700000 = ((((161:3.610698305267,160:3.610698305267):12.94947178404,((((172:2.284010908132,(168:1.944894091623,175:1.944894091623):0.3391168165089):1.80007338606,(((171:0.6826862392722,174:0.6826862392722):0.4849750395179,(169:0.4572112681681,170:0.4572112681681):0.710450010622):0.06826246682381,173:1.235923745614):2.848160548578):1.539785717863,46:5.623870012055):8.525366162192,((((((…
	TREE STATE_2760000 = ((((161:5.221598070642,160:5.221598070642):15.46208212257,(((((172:1.304625463734,168:1.304625463734):0.5284153932426,175:1.833040856977):4.550677467117,((174:0.689087602204,(171:0.009487977146152,169:0.009487977146152):0.6795996250579):3.042682716034,(173:1.075343749987,170:1.075343749987):2.656426568251):2.651948005855):8.599414395034,46:14.98313271913):3.938234070951,(((((…
	TREE STATE_2820000 = ((((161:4.400371011026,160:4.400371011026):13.71614743039,(((((((((155:5.170613316092,(150:2.929244728981,67:2.929244728981):2.241368587111):1.347648659987,(((144:3.321996540438,(115:1.535654094164,(145:0.3766956696663,51:0.3766956696663):1.158958424498):1.786342446274):1.756842802451,127:5.078839342889):1.410859361286,(((89:0.5863075984411,120:0.5863075984411):1.621572744436…
	TREE STATE_2880000 = ((((161:3.937682365708,160:3.937682365708):14.55222680448,((46:13.33657688117,((175:1.945001666865,(172:0.770238707314,168:0.770238707314):1.174762959551):2.975518449591,(170:3.933304431016,(173:2.197006485797,(174:0.4143655664744,(171:0.1211906351858,169:0.1211906351858):0.2931749312886):1.782640919323):1.736297945219):0.9872156854404):8.416056764713):0.9274364176399,((((((2…
	TREE STATE_2940000 = ((((161:3.245302697827,160:3.245302697827):16.53750102773,((((((170:1.612910114717,(171:1.241553986196,174:1.241553986196):0.371356128521):1.288577051566,173:2.901487166283):0.5787061280736,169:3.480193294356):1.892702360057,(168:3.95032173942,(172:2.213121959229,175:2.213121959229):1.737199780191):1.422573914993):1.468024704605,46:6.840920359018):9.845038505843,(((((((66:3.9…
	TREE STATE_3000000 = ((((161:4.01095842328,160:4.01095842328):15.37183991042,((46:16.80224914189,(((((((137:0.003256458030676,153:0.003256458030676):6.42403350198,((133:1.172541558322,55:1.172541558322):3.529116976108,(59:0.6711592643212,(47:0.4115837082056,109:0.4115837082056):0.2595755561156):4.030499270108):1.725631425581):3.72155485231,((((72:2.02837814561,((70:0.7782121154174,114:0.778212115…
	TREE STATE_3060000 = ((((161:3.155454250834,160:3.155454250834):10.84165114353,(((((((15:1.21882571549,(6:1.016823859358,(23:0.3415019531164,14:0.3415019531164):0.6753219062414):0.2020018561321):3.163921384601,(177:1.306361186528,176:1.306361186528):3.076385913563):0.7733941851015,((162:4.177844476355,(10:0.9635061469403,(22:0.8709921261803,(7:0.7290840539785,5:0.7290840539785):0.1419080722018):0…
	TREE STATE_3120000 = ((((161:5.980673050026,160:5.980673050026):14.31664050122,((((((((22:0.5879650553477,(7:0.2378647299771,10:0.2378647299771):0.3501003253706):1.471512929283,5:2.05947798463):4.016803619143,((9:1.343597638146,(20:1.257337555191,(21:0.8555118532588,((((3:0.5276157664901,11:0.5276157664901):0.1251758984885,1:0.6527916649786):0.0782340402857,26:0.7310257052643):0.1232212599175,13:…
	TREE STATE_3180000 = ((((46:16.71187100822,((((((81:10.14152743106,((18:0.285824179261,25:0.285824179261):6.177481662831,((((92:1.670327616041,(12:0.9074645289948,(121:0.5535745223482,8:0.5535745223482):0.3538900066466):0.7628630870466):0.05653712883743,106:1.726864744879):0.4679210826879,(79:0.3657426702282,74:0.3657426702282):1.829043157338):2.38178338746,(16:0.973924936255,17:0.973924936255):3…
	TREE STATE_3240000 = (((((((((151:4.995970116952,(132:3.921616338516,(73:0.7663868403548,95:0.7663868403548):3.155229498161):1.074353778436):0.2786268735835,(146:2.253325459866,83:2.253325459866):3.021271530669):4.244060146836,(((((59:0.2480905979307,47:0.2480905979307):1.875780584123,109:2.123871182054):0.7799816815992,(133:2.471427144505,55:2.471427144505):0.432425719148):4.195394222112,(137:0.…
	TREE STATE_3300000 = ((178:33.6377190378,((161:4.618116100916,160:4.618116100916):24.26699179485,((((((132:3.468488485316,(151:3.330511409661,((146:0.9205375930423,83:0.9205375930423):1.748075566449,(73:0.6559492536629,95:0.6559492536629):2.012663905828):0.6618982501702):0.1379770756552):7.591242646669,((66:6.240105421927,((((158:0.2144654786425,124:0.2144654786425):1.494997036057,75:1.7094625147…
	TREE STATE_3360000 = ((178:21.33424335419,((161:5.382938362389,160:5.382938362389):14.39856337751,((((((((2:7.93911377526,(163:7.083877010755,(35:6.269508673648,(((((36:0.2836330779858,38:0.2836330779858):1.105979860366,((40:1.316130551901,37:1.316130551901):0.009610280986222,39:1.325740832887):0.06387210546478):1.140718140175,(32:2.062433710264,34:2.062433710264):0.4678973682632):0.867158125979,…
	TREE STATE_3420000 = ((178:25.76226252038,((161:5.916804360272,160:5.916804360272):17.69620764284,((((((((10:2.807923147021,(22:1.449152979065,(5:1.226047939519,7:1.226047939519):0.2231050395463):1.358770167956):4.409257667554,((6:1.776664960476,15:1.776664960476):0.001850036909261,(23:0.7633015556258,14:0.7633015556258):1.01521344176):5.438665817189):2.578304528288,((162:6.887579114248,(((((9:0.…
	TREE STATE_3480000 = ((178:19.73517297901,((161:5.518583750345,160:5.518583750345):12.32434011404,(((((((162:5.701179790834,((21:0.8416837731756,((20:0.3627625864573,26:0.3627625864573):0.2745085326403,(9:0.06088391264428,1:0.06088391264428):0.5763872064533):0.204412654078):1.371882514437,(13:1.55185603864,(3:0.424390753134,11:0.424390753134):1.127465285506):0.6617102489725):3.487613503222):1.617…
	TREE STATE_3540000 = ((178:18.10776306655,((161:4.364101914203,160:4.364101914203):12.55188139125,((((((162:7.517518130066,((22:3.721384571723,((10:0.4993741139187,7:0.4993741139187):0.1677908831802,5:0.667164997099):3.054219574624):0.9432131753985,((((23:0.2234094583403,14:0.2234094583403):0.8478248572646,15:1.071234315605):1.393376366987,6:2.464610682592):1.882661380835,(((3:0.8281058618474,11:…
	TREE STATE_3600000 = ((178:27.5743308171,((161:4.41172749114,160:4.41172749114):19.21781289281,(((((((((7:2.649663446353,22:2.649663446353):0.286346238471,(5:1.665069674885,10:1.665069674885):1.27094000994):5.050930491694,(177:0.7245200257603,176:0.7245200257603):7.262420150758):1.468165473818,((15:4.33110077517,(6:4.016043184491,(23:0.9111428488822,14:0.9111428488822):3.104900335609):0.315057590…
	TREE STATE_3660000 = ((178:22.89907067384,((161:5.314526714764,160:5.314526714764):14.75891847674,((((((((((((181:0.3111674252704,180:0.3111674252704):0.3821772433134,179:0.6933446685838):1.061501426347,183:1.75484609493):1.4182704345,182:3.173116529431):3.831128926887,((27:1.628361725176,69:1.628361725176):3.905059986472,((((((87:0.05277683020461,143:0.05277683020461):0.456635898214,63:0.5094127…
	TREE STATE_3720000 = ((178:26.8119437633,((161:4.808126346329,160:4.808126346329):20.25875943468,((((((((66:4.272828117134,(((107:0.3951232068757,75:0.3951232068757):1.829797242724,(154:1.36188502276,(124:0.06412528404783,50:0.06412528404783):1.297759738712):0.8630354268395):1.150955922669,((118:0.02494826740606,71:0.02494826740606):0.9425538310553,158:0.9675020984614):2.408374273807):0.896951744…
	TREE STATE_3780000 = ((178:22.51091758846,((161:5.517886876638,160:5.517886876638):16.46080806975,(((((((((124:0.01855018939041,118:0.01855018939041):2.606583148295,((158:0.09465188790028,75:0.09465188790028):1.523709581797,((154:0.7483971247916,107:0.7483971247916):0.1917757288887,50:0.9401728536804):0.678188616017):1.006771867988):1.831483888215,(71:0.9581300457681,66:0.9581300457681):3.4984871…
	TREE STATE_3840000 = ((178:23.14532269727,((161:5.271027300825,160:5.271027300825):13.14748699143,((((((((133:0.2755470292197,55:0.2755470292197):1.3681339425,((59:0.09476348826918,109:0.09476348826918):0.7152048821393,47:0.8099683704085):0.8337126013114):1.274877718338,(137:0.2781264740865,153:0.2781264740865):2.640432215971):5.625388266318,(((((155:5.861773320536,(150:2.419398199678,67:2.419398…
	TREE STATE_3900000 = ((178:21.78948067399,(((((((((((((94:0.6128392239301,76:0.6128392239301):0.5686601519358,88:1.181499375866):1.544093049161,(89:1.837345012671,120:1.837345012671):0.8882474123554):1.208303658833,119:3.93389608386):2.825844988895,(155:5.964885254772,(150:3.876200527237,67:3.876200527237):2.088684727535):0.7948558179828):0.7906962716681,(127:5.511163555618,(((51:0.8995202955872,…
	TREE STATE_3960000 = ((178:22.96751471714,((((((((162:2.749236752524,29:2.749236752524):6.677162638707,(((30:3.215798197381,28:3.215798197381):4.518113958163,2:7.733912155544):0.1613639528419,((163:5.992133481469,35:5.992133481469):0.5047974731784,(31:4.285959728045,((((36:1.752736653091,34:1.752736653091):0.04106453673533,((33:0.7886534288006,37:0.7886534288006):0.107866640622,39:0.8965200694225…
	TREE STATE_4020000 = ((178:14.88474429996,((((((((162:1.270023411378,29:1.270023411378):6.417719715087,((((((((39:1.035118139315,(33:0.3635579118183,34:0.3635579118183):0.6715602274965):0.8495561536104,(((37:1.201968484227,40:1.201968484227):0.1115895767245,32:1.313558060951):0.1189375695366,31:1.432495630488):0.4521786624372):0.3280729408412,36:2.212747233766):0.6730654183428,38:2.885812652109):…
	TREE STATE_4080000 = ((178:18.161064987,(((((((151:1.415843807364,(132:1.382183541787,(73:0.4383291357056,95:0.4383291357056):0.943854406081):0.03366026557787):0.1514613953842,(146:0.3540801013067,83:0.3540801013067):1.213225101442):9.314977680535,((((71:2.922979881207,(((158:1.705713844647,((124:0.3417509435547,75:0.3417509435547):1.316537911759,118:1.658288855313):0.04742498933381):0.3775146743…
	TREE STATE_4140000 = ((178:23.3850581071,((((((((134:4.978391572491,((58:0.7213174114036,129:0.7213174114036):0.1827265167045,(56:0.394355269002,130:0.394355269002):0.5096886591061):4.074347644383):0.2864856862634,(((((70:0.0340470171736,53:0.0340470171736):0.07017008413497,125:0.1042171013086):1.15469507904,(((157:0.8228999670384,113:0.8228999670384):0.2779441591069,((((101:0.4321341979605,(((14…
	TREE STATE_4200000 = ((178:19.36220844403,(((((((162:0.5700250975089,29:0.5700250975089):5.879184279963,(2:5.30829300402,(35:4.064922732934,(((32:2.672350486839,(((39:0.1073459981776,37:0.1073459981776):2.079281456568,33:2.186627454745):0.1898446918167,(40:2.255725219678,36:2.255725219678):0.1207469268843):0.2958783402766):0.1139667487506,((38:2.079359840809,34:2.079359840809):0.03311244380058,31…
	TREE STATE_4260000 = ((178:13.06038631669,((((((((162:2.589499570096,29:2.589499570096):2.52504678778,(((35:3.602132396442,(163:3.471196485835,(((38:1.163460271952,(33:0.3816497356179,36:0.3816497356179):0.7818105363342):0.5964862600021,((((37:0.6078501699805,32:0.6078501699805):0.2447384593741,39:0.8525886293547):0.5837772786762,40:1.436365908031):0.2866203451192,34:1.72298625315):0.036960278804…
	TREE STATE_4320000 = ((178:18.09813608979,((((((((((((73:0.2389388453429,95:0.2389388453429):1.738318095731,(146:0.1843545256173,83:0.1843545256173):1.792902415457):0.4895921965618,151:2.466849137636):0.5059223827819,132:2.972771520418):5.014259049349,(((66:2.501884242095,71:2.501884242095):0.8840066742946,(((158:1.099960440539,75:1.099960440539):1.083777245179,118:2.183737685718):0.3297509070618…
	TREE STATE_4380000 = ((178:16.4751719491,(((((123:0.7702838806382,122:0.7702838806382):7.793800354319,((((((119:2.106894376925,(((76:0.3127530686062,94:0.3127530686062):0.3657417610347,88:0.6784948296409):1.246872044304,(89:0.381108945298,120:0.381108945298):1.544257928647):0.1815275029806):2.629554375186,(155:4.272092339003,(150:2.41140269391,67:2.41140269391):1.860689645093):0.4643564131087):1.…
	TREE STATE_4440000 = ((178:23.37684302418,(((((((81:12.46182801738,((18:0.8807152346857,25:0.8807152346857):4.840269050303,((((106:1.822365723034,(12:0.9165684928712,(121:0.1121472167987,8:0.1121472167987):0.8044212760725):0.9057972301624):0.001055500712461,92:1.823421223746):0.9646483900542,(74:0.06681762807237,79:0.06681762807237):2.721251985728):2.354649445689,(16:2.438417175765,17:2.438417175…
	TREE STATE_4500000 = ((178:28.77746997309,((((((((162:2.976327704993,29:2.976327704993):7.010942251479,(((30:4.147485672839,28:4.147485672839):4.231324570709,((35:6.610859904906,(((40:1.940457579772,((33:0.7749703267789,39:0.7749703267789):0.5395598242655,(37:0.8381661725298,36:0.8381661725298):0.4763639785145):0.6259274287281):0.2380377549191,34:2.178495334692):1.084140794659,(38:2.599843980743,…
	TREE STATE_4560000 = ((178:20.27542675143,(((((((((163:4.696069626696,2:4.696069626696):1.566002167826,((((31:2.819670872851,33:2.819670872851):0.7936908492174,(((36:1.066789462022,39:1.066789462022):0.8301662158835,(32:1.502191222268,38:1.502191222268):0.3947644556382):0.3719668873655,(34:2.066874069689,(37:0.7478026367373,40:0.7478026367373):1.319071432952):0.2020484955823):1.344439156797):1.83…
	TREE STATE_4620000 = ((178:28.67089019818,((((123:1.260341820413,122:1.260341820413):17.63622240233,(((((((54:1.592428808322,108:1.592428808322):2.43613760229,((((131:1.466569277093,(110:0.2233099963944,113:0.2233099963944):1.243259280699):0.1384529101759,(148:1.599903238342,(((114:0.4716963135823,128:0.4716963135823):0.1516468584377,152:0.62334317202):0.5260902017613,(125:0.235870280475,53:0.235…
	TREE STATE_4680000 = ((178:15.95972824995,((((123:2.565935423121,122:2.565935423121):8.251004147831,((((((146:0.4201567074489,83:0.4201567074489):1.170569055931,132:1.59072576338):0.5662947329627,(73:0.7891776772837,95:0.7891776772837):1.367842819059):0.3321714843722,151:2.489191980715):6.157866428545,(((((((((101:0.03848899188516,114:0.03848899188516):0.8527066323134,104:0.8911956241985):0.51095…
	TREE STATE_4740000 = ((((161:5.987344178911,160:5.987344178911):7.769829909406,(((123:1.672558046656,122:1.672558046656):9.572948993779,((((146:0.3379389575918,83:0.3379389575918):1.385954816157,((151:0.814906054368,(73:0.07904946515833,95:0.07904946515833):0.7358565892097):0.2397512279695,132:1.054657282337):0.6692364914109):5.616707617012,(((((71:2.651292167072,66:2.651292167072):0.033527404331…
	TREE STATE_4800000 = ((((161:5.784000139907,160:5.784000139907):15.30392524695,(((123:0.9595057312376,122:0.9595057312376):15.04780231997,(((((((((109:0.03905514852428,59:0.03905514852428):0.3076372710531,47:0.3466924195774):4.148613605064,(133:0.7715948347092,55:0.7715948347092):3.723711189932):3.47931321871,(137:1.397772701254,153:1.397772701254):6.576846542098):1.647788621821,(((66:1.325014648…
	TREE STATE_4860000 = ((((161:5.116719009016,160:5.116719009016):8.995392560403,(((123:0.906404784891,122:0.906404784891):7.977835150252,((((((134:1.700837605492,(129:0.5413728970196,((56:0.09422202391684,130:0.09422202391684):0.2388620362299,58:0.3330840601467):0.2082888368728):1.159464708473):0.2549811763922,((108:0.8007705753172,54:0.8007705753172):0.6701171229606,((85:0.5362313438171,72:0.5362…
	TREE STATE_4920000 = ((((161:4.297297085839,160:4.297297085839):14.20908487166,(((123:1.989638347594,122:1.989638347594):9.455086119474,(((((((158:0.9422552984874,(107:0.7668883969765,((50:0.5280998359397,(154:0.1261385653355,75:0.1261385653355):0.4019612706042):0.02779740313012,124:0.5558972390698):0.2109911579067):0.1753669015109):0.2186074990278,(71:0.3695611554519,118:0.3695611554519):0.79130…
	TREE STATE_4980000 = (((178:13.44888277146,(161:5.944967844455,160:5.944967844455):7.503914927009):19.79238680198,(((123:2.853478851747,122:2.853478851747):23.16407568849,(((((((((141:0.9190378589614,(139:0.3360872954463,60:0.3360872954463):0.5829505635152):3.696988751035,(57:3.254490080018,116:3.254490080018):1.361536529979):0.1534951149768,99:4.769521724974):2.514632665731,(((69:1.225508430358,…
	TREE STATE_5040000 = ((((((123:0.6677752310911,122:0.6677752310911):13.61020424819,((((81:10.80910383461,((18:0.5137749474292,25:0.5137749474292):6.005078254759,((16:1.388590625777,17:1.388590625777):4.628301144515,(74:2.208316757006,((((12:1.195010403093,92:1.195010403093):0.1735887804736,106:1.368599183567):0.08077903501358,(121:0.7166729788902,8:0.7166729788902):0.73270523969):0.3180923760825,…
	TREE STATE_5100000 = ((((((123:1.265856133565,122:1.265856133565):13.65477406467,(((((((179:2.105946607044,((181:0.2844273850217,180:0.2844273850217):0.6298198486621,183:0.9142472336838):1.19169937336):3.38972803724,182:5.495674644284):2.885496371337,(41:7.365396774795,(((43:3.6378918495,45:3.6378918495):0.2736952918481,(42:0.1955943227643,44:0.1955943227643):3.715992818584):1.989298993842,(((84:…
	TREE STATE_5160000 = (((161:5.087834143337,160:5.087834143337):19.12727102816,((((123:0.931941147785,122:0.931941147785):14.10839534229,((((((64:0.5706145947899,97:0.5706145947899):4.693930925366,(((142:0.8532188460735,96:0.8532188460735):1.250527261047,86:2.10374610712):1.401761904669,126:3.505508011789):1.759037508367):4.610614415086,(24:5.257690602921,(4:0.2022783438572,19:0.2022783438572):5.0…
	TREE STATE_5220000 = ((178:24.78948314711,((((123:1.555099955091,122:1.555099955091):14.69061932551,(((((((64:1.430002961204,97:1.430002961204):3.832148022046,(((96:1.764287496537,142:1.764287496537):0.9436271086294,86:2.707914605167):1.208189940427,126:3.916104545594):1.346046437656):2.964949315617,(24:4.809589704512,(4:0.6394654320781,19:0.6394654320781):4.170124272434):3.417510594355):3.532863…
	TREE STATE_5280000 = ((178:18.06070912966,((((123:0.6743511601731,122:0.6743511601731):12.24936646624,(((((((((42:1.885197983766,44:1.885197983766):1.699487436686,(43:2.905178717927,45:2.905178717927):0.6795067025255):1.245800696805,41:4.830486117257):1.982995472674,((((69:1.71603499753,27:1.71603499753):3.082202908494,((((78:0.2270762935213,159:0.2270762935213):0.6418620178568,77:0.8689383113781…
	TREE STATE_5340000 = ((178:17.97320970111,((((123:1.727867717857,122:1.727867717857):10.19780386143,(((((41:8.44320790229,((((179:2.15465030197,((181:0.0181095307066,180:0.0181095307066):1.374788981519,183:1.392898512226):0.7617517897444):1.504932528891,182:3.659582830862):4.187924559057,((45:1.095808702616,43:1.095808702616):1.479059891503,(42:0.2457861351043,44:0.2457861351043):2.329082459014):…
	TREE STATE_5400000 = ((178:19.40842743599,((((123:0.304062875129,122:0.304062875129):10.29630689414,(((((((((((69:1.638134814915,27:1.638134814915):1.379782123223,(149:1.928544116651,80:1.928544116651):1.089372821487):0.09105267136845,((102:0.8038642642841,98:0.8038642642841):2.295914979948,((84:2.630892865141,((82:1.62055681522,68:1.62055681522):0.01231211490097,111:1.632868930121):0.99802393502…
	TREE STATE_5460000 = (((((123:1.719301746463,122:1.719301746463):15.9595925605,((((132:3.739172241406,((146:0.4433353811887,83:0.4433353811887):2.788384000209,151:3.231719381398):0.5074528600079):0.06324236512497,(73:0.3544281047767,95:0.3544281047767):3.447986501754):9.155880008004,(((((112:2.142245146641,117:2.142245146641):2.226851174074,156:4.369096320715):1.44505291562,93:5.814149236335):1.2…
	TREE STATE_5520000 = ((((((123:0.6984176268668,122:0.6984176268668):12.64565594194,((((132:2.827100692803,((146:0.9657243233323,83:0.9657243233323):1.191614076441,(73:0.08054049468281,95:0.08054049468281):2.076797905091):0.669762293029):1.10732660689,151:3.934427299692):5.581825281778,((((156:3.634290555782,93:3.634290555782):0.5358349898437,(112:1.057405159377,117:1.057405159377):3.112720386249)…
	TREE STATE_5580000 = ((((46:23.80805305105,(((123:4.349954620955,122:4.349954620955):16.09692965939,(((((93:5.03485878514,((112:0.573988838943,117:0.573988838943):3.267886131261,156:3.841874970204):1.192983814936):1.854494943363,((((50:1.149455712153,107:1.149455712153):0.3674173703369,154:1.51687308249):1.034374547065,(118:1.106474530564,158:1.106474530564):1.44477309899):0.8490244405128,((75:1.…
	TREE STATE_5640000 = ((((((123:0.7543454853757,122:0.7543454853757):9.024740456352,(((((((155:4.603473425593,(150:1.872044990583,67:1.872044990583):2.73142843501):0.7633299986758,(((((145:0.3307095046173,115:0.3307095046173):0.4190194370016,51:0.7497289416188):0.4914507784546,144:1.241179720073):2.096451009974,127:3.337630730048):1.664262861747,(119:2.373970181213,((120:0.7322651016246,89:0.73226…
	TREE STATE_5700000 = ((((161:5.95851136827,160:5.95851136827):13.75107553825,(46:16.94140809903,((((169:2.325212850588,(170:0.2262484895558,173:0.2262484895558):2.098964361033):0.02365979454916,(171:0.2521791317528,174:0.2521791317528):2.096693513385):4.088547940031,(172:2.365204892038,(175:2.189724530861,168:2.189724530861):0.1754803611762):4.072215693132):10.39522612937,((123:0.314562581288,122…
	TREE STATE_5760000 = ((((161:5.294000608187,160:5.294000608187):16.36104568087,(((123:0.7091317773523,122:0.7091317773523):14.33471173363,((((146:1.336972226566,83:1.336972226566):1.766106543809,((132:1.674029404022,(73:0.4745811912865,95:0.4745811912865):1.199448212735):0.170196912079,151:1.844226316101):1.258852454274):7.764257408249,(((((58:0.8586692727531,(129:0.4574555648831,(56:0.1016886233…
	TREE STATE_5820000 = ((((161:4.854330283608,160:4.854330283608):14.88759807833,(((123:0.7219211563131,122:0.7219211563131):12.07113574635,((((((((((158:0.5108901666683,75:0.5108901666683):1.040436494042,118:1.551326660711):0.06771339894208,71:1.619040059653):0.6347535476229,((50:1.540279019474,154:1.540279019474):0.5546386393037,107:2.094917658778):0.158875948498):0.9575665879965,124:3.2113601952…
	TREE STATE_5880000 = ((((161:5.466078980366,160:5.466078980366):12.80586226516,(((123:0.459346006173,122:0.459346006173):14.29561743673,(((((132:4.253384083577,((146:0.9489790264114,83:0.9489790264114):1.466906800757,(73:1.57642669944,95:1.57642669944):0.8394591277281):1.837498256409):0.6189573971763,151:4.872341480754):3.165780576642,(((((((107:0.5792553381933,(50:0.418970427575,154:0.4189704275…
	TREE STATE_5940000 = ((((161:4.379553692606,160:4.379553692606):6.253875220703,(((123:0.5028646987942,122:0.5028646987942):8.113263893149,((((((18:0.0452493811712,25:0.0452493811712):3.121511626473,((16:0.4971544164204,17:0.4971544164204):1.912194201191,((74:0.4668169080703,79:0.4668169080703):0.9959356782295,((((121:0.08816936428488,8:0.08816936428488):0.7500171764823,12:0.8381865407671):0.12962…
	TREE STATE_6000000 = ((((161:5.281355539772,160:5.281355539772):6.153660009565,(((123:0.9838948152253,122:0.9838948152253):8.043269950826,((((((64:1.531641084847,97:1.531641084847):2.181392953754,(((142:0.6396067275523,96:0.6396067275523):1.200442348931,86:1.840049076483):0.6453132633501,126:2.485362339833):1.227671698768):2.125025870448,(24:1.284467380041,(4:0.1832041679294,19:0.1832041679294):1…
	TREE STATE_6060000 = ((((161:3.610357115176,160:3.610357115176):15.19250221508,(((123:1.302663895849,122:1.302663895849):12.90915317864,((((((75:1.456703675899,124:1.456703675899):1.513994499091,((((((50:0.4786979181434,154:0.4786979181434):0.3988039960704,107:0.8775019142138):0.3002740183489,158:1.177775932563):0.6327371343604,118:1.810513066923):0.6171275083754,71:2.427640575298):0.341275481658…
	TREE STATE_6120000 = ((((161:4.096050249458,160:4.096050249458):17.31038583733,(((123:1.584409359078,122:1.584409359078):13.81820741801,(((((((154:1.367905551656,(107:1.079902803914,(50:1.067942982891,71:1.067942982891):0.01195982102304):0.288002747742):2.516259230627,(((75:0.009200038480923,118:0.009200038480923):1.159346028389,158:1.16854606687):1.059321808121,124:2.227867874991):1.656296907292…
	TREE STATE_6180000 = ((((161:5.836740092905,160:5.836740092905):17.9259623374,(((123:3.039969069225,122:3.039969069225):14.8620616112,((((((7:1.604704357335,22:1.604704357335):2.820535045503,(5:3.73231612676,10:3.73231612676):0.6929232760773):4.226535238378,(((176:0.6309546709872,177:0.6309546709872):6.989122495873,(15:4.020226393614,((14:0.5186390068356,23:0.5186390068356):2.458284605709,6:2.976…
	TREE STATE_6240000 = ((((161:3.708206538751,160:3.708206538751):12.63542416579,(((123:0.8613877941035,122:0.8613877941035):12.75375579708,(((((((((181:0.378845148037,180:0.378845148037):2.071516475954,183:2.450361623991):0.1554367853224,179:2.605798409314):0.9623327988543,182:3.568131208168):2.534739306394,(41:5.572916199146,((42:0.7925431015204,44:0.7925431015204):3.271964175261,(45:0.5670279944…
	TREE STATE_6300000 = ((178:35.58762011835,((((123:3.231093208595,122:3.231093208595):21.37725853401,(((((((176:1.736635287418,177:1.736635287418):7.253651763085,((14:4.531459981062,(15:4.079315723499,6:4.079315723499):0.4521442575625):0.3442503649816,23:4.875710346043):4.11457670446):1.447987952983,((5:2.035012174474,10:2.035012174474):2.290751391945,(7:3.688736759409,22:3.688736759409):0.6370268…
	TREE STATE_6360000 = ((178:18.10367592711,((((123:2.174989349049,122:2.174989349049):9.676492877703,((((((((26:0.643659166619,21:0.643659166619):0.1729633824177,((1:0.3111086074758,(13:0.3072969280734,20:0.3072969280734):0.003811679402391):0.1803913610487,9:0.4914999685245):0.3251225805122):0.01248505910163,(3:0.138528044389,11:0.138528044389):0.6905795637493):3.714406131631,(22:3.243691742619,(5…
	TREE STATE_6420000 = ((178:28.37239094258,((((123:1.15920953217,122:1.15920953217):15.51139803869,(((((176:0.4572742439719,177:0.4572742439719):7.893260765569,(((5:2.44944867615,10:2.44944867615):1.12433968075,(7:0.9377353364761,22:0.9377353364761):2.636053020424):2.93261163165,((((13:1.675610824782,(3:1.318527632454,11:1.318527632454):0.3570831923281):0.5750022210202,((26:0.4338325067926,21:0.43…
	TREE STATE_6480000 = ((178:13.6205445224,((((123:0.847234009237,122:0.847234009237):7.775419832755,((((163:4.445165572459,(2:3.946931649768,((31:1.999738732379,35:1.999738732379):0.7806223616082,((39:0.4706615930964,37:0.4706615930964):1.673453598598,(36:1.923267362201,((32:1.497512252984,38:1.497512252984):0.1069892545165,(34:1.335186087502,(40:0.5102153298783,33:0.5102153298783):0.8249707576238…
	TREE STATE_6540000 = (((((123:1.152102104571,122:1.152102104571):17.7565890168,(((((((64:1.625151859107,97:1.625151859107):4.576147618815,((86:3.503008672224,(96:1.571348038466,142:1.571348038466):1.931660633757):1.463444946618,126:4.966453618841):1.234845859081):6.243121644884,(24:2.896414715126,(4:0.6535226470299,19:0.6535226470299):2.242892068096):9.54800640768):1.454777160182,((((((42:0.41116…
	TREE STATE_6600000 = ((178:20.04642740018,((((123:1.669729111607,122:1.669729111607):11.2334144637,((((81:9.748173003383,((18:0.1983123643562,25:0.1983123643562):5.404223297814,((74:2.557784379809,((((8:0.984482889482,(121:0.03672373891373,79:0.03672373891373):0.9477591505682):0.471376543753,106:1.455859433235):0.03492502092841,12:1.490784454163):0.3779852705515,92:1.868769724715):0.6890146550943…
	TREE STATE_6660000 = ((178:23.3125834711,((((123:2.534423174641,122:2.534423174641):12.00612032723,((((((18:0.3111203977627,25:0.3111203977627):6.175327723892,(((74:0.439321617882,79:0.439321617882):3.19473295365,((92:1.034763480119,((121:0.3798889458324,8:0.3798889458324):0.4523273039792,12:0.8322162498116):0.202547230307):0.2300099901188,106:1.264773470237):2.369281101295):2.045122450999,(16:0.…
	TREE STATE_6720000 = ((178:15.94311407929,((((123:1.244259023934,122:1.244259023934):9.893419007203,(((((81:7.502534047306,((18:1.419818569281,25:1.419818569281):4.441422086453,(((((121:0.8145042334005,8:0.8145042334005):0.02563311454254,12:0.840137347943):0.130608316748,(106:0.8298988040673,(92:0.09934973137623,79:0.09934973137623):0.730549072691):0.1408468606237):0.1743413154336,74:1.1450869801…
	TREE STATE_6780000 = ((178:27.20626577435,((((123:3.879447890498,122:3.879447890498):13.01832463397,(((((29:0.9459842227649,162:0.9459842227649):7.022719548888,(((2:4.955340760181,163:4.955340760181):0.6765874108799,(28:1.258958314553,30:1.258958314553):4.372969856507):1.126241137056,(35:5.912558866299,((36:3.933136810158,(32:3.842390773859,(34:3.663268078489,(38:3.555953985837,((39:2.82830786115…
	TREE STATE_6840000 = ((178:31.48376508998,(((((123:0.7521645248483,122:0.7521645248483):15.1345622712,(((81:12.31494679005,((18:0.372397659573,25:0.372397659573):8.58675427735,((((12:1.475733075282,(79:0.09641911703098,121:0.09641911703098):1.379313958251):0.07214877599982,((106:1.318568161065,8:1.318568161065):0.2177937443769,92:1.536361905442):0.0115199458394):2.118833911575,74:3.666715762856):…
	TREE STATE_6900000 = ((178:15.15082453076,(((46:9.082415528827,((168:1.819852118253,(175:1.372305694302,172:1.372305694302):0.4475464239509):1.74030932432,(((171:0.9814038099898,174:0.9814038099898):0.1575896721966,169:1.138993482186):1.011372297833,(173:0.8339483984459,170:0.8339483984459):1.316417381574):1.409795662553):5.522254086254):4.226261001242,((((((((42:0.2770666960287,44:0.277066696028…
	TREE STATE_6960000 = (((((46:20.70516504313,((175:2.212009298444,(168:1.945604544411,172:1.945604544411):0.2664047540331):6.025853509702,(((171:2.585412562918,174:2.585412562918):1.805466587019,173:4.390879149937):1.072315881235,(169:4.08525822142,170:4.08525822142):1.377936809752):2.774667776975):12.46730223499):5.267313407053,(((((((((23:1.058585107465,14:1.058585107465):0.3807612753587,6:1.439…
	TREE STATE_7020000 = (((((46:9.093442041641,((168:2.239217629379,(175:2.095587874676,172:2.095587874676):0.1436297547027):2.074424657359,(170:2.658548577907,(173:1.555511951342,((171:0.2750307768854,174:0.2750307768854):0.5580293631672,169:0.8330601400527):0.7224518112896):1.103036626564):1.655093708831):4.779799754903):4.111312288619,((((((176:0.1222808652662,177:0.1222808652662):7.253431260495,…
	TREE STATE_7080000 = (((((46:14.9968282604,(((175:1.185673004856,172:1.185673004856):3.251623436223,168:4.437296441079):3.372667235158,((((174:0.5318304927164,169:0.5318304927164):0.5622313571624,171:1.094061849879):2.011557745914,173:3.105619595792):0.4740033049144,170:3.579622900707):4.230340775531):7.18686458416):1.240561383385,((((((22:1.965192345877,(7:1.340258378866,(10:0.5793038081384,5:0.…
	TREE STATE_7140000 = (((((46:8.45263951303,(((168:1.481400202103,172:1.481400202103):0.6844982727935,175:2.165898474896):2.062559413227,(((174:0.2656673142786,171:0.2656673142786):0.1470240956657,169:0.4126914099442):0.7193719473293,(173:0.8034059010661,170:0.8034059010661):0.3286574562075):3.096394530849):4.224181624907):3.645715789892,((((((29:2.412326058777,162:2.412326058777):4.316807702327,(…
	TREE STATE_7200000 = (((((46:15.29619815312,(((175:0.9297493626042,172:0.9297493626042):4.072599307172,168:5.002348669776):2.865155229953,(169:2.430764444004,((174:0.756365189987,171:0.756365189987):1.499826973774,(170:0.2581100137922,173:0.2581100137922):1.998082149968):0.1745722802435):5.436739455724):7.428694253394):0.9878845156047,((((((((155:5.356386817874,(150:2.204105616915,67:2.2041056169…
	TREE STATE_7260000 = (((((46:11.39304236763,(((175:2.303295731351,(172:1.414692416239,168:1.414692416239):0.8886033151125):2.143612435329,(171:0.8724175512041,174:0.8724175512041):3.574490615477):1.518544673485,((170:0.8175614579455,173:0.8175614579455):1.363756246232,169:2.181317704177):3.784135135989):5.427589527464):4.357677450663,(((((((((158:2.642860989871,(107:1.994394090462,(50:1.492812456…
	TREE STATE_7320000 = ((((((((((((137:0.1021343262599,153:0.1021343262599):4.895215471339,((133:1.296697295266,55:1.296697295266):1.685875283739,((59:0.3090881356535,109:0.3090881356535):0.09078729785637,47:0.3998754335099):2.582697145495):2.014777218593):3.757713180231,(((108:2.372217341214,54:2.372217341214):1.371412125405,(((148:2.05755937774,(85:0.3241299566627,48:0.3241299566627):1.7334294210…
	TREE STATE_7380000 = (((((((172:0.5429662619593,168:0.5429662619593):0.2250837411474,175:0.7680500031067):4.780220246331,(((174:1.30312600983,171:1.30312600983):0.3047353737665,169:1.607861383596):0.1645061066789,(173:0.9730338304841,170:0.9730338304841):0.7993336597909):3.775902759163):3.977778539762,(46:9.183698185754,(((((((64:2.307697191291,97:2.307697191291):1.050456835329,(126:2.16349887724…
	TREE STATE_7440000 = ((((((((((29:2.011527637511,162:2.011527637511):12.78717812436,(((35:5.815701855609,((38:2.69018291608,32:2.69018291608):0.7771642257182,(((39:2.025201976068,(33:1.083476974826,36:1.083476974826):0.9417250012416):0.9850453493701,(40:2.622668682722,(37:2.039630911604,34:2.039630911604):0.583037771118):0.3875786427161):0.04400434870869,31:3.054251674147):0.413095467652):2.34835…
	TREE STATE_7500000 = ((((((((172:1.626865422189,175:1.626865422189):0.01249377208973,168:1.639359194279):3.320215954551,(((174:0.2220408337842,169:0.2220408337842):0.07607152677696,171:0.2981123605612):0.9699503103849,(173:0.4200149555613,170:0.4200149555613):0.8480477153848):3.691512477884):6.428234131464,46:11.38780928029):0.04953020126714,((((((((16:0.7486249164895,17:0.7486249164895):5.051688…
	TREE STATE_7560000 = (((((46:17.7700901828,(((172:1.265528368862,175:1.265528368862):1.395332770247,168:2.660861139109):3.187501658389,((173:3.661489614275,(174:2.518629680507,171:2.518629680507):1.142859933768):0.7154841623877,(169:1.368877729953,170:1.368877729953):3.008096046709):1.471389020835):11.92172738531):1.912895884497,(((((((((6:0.9116344060136,(23:0.6766017119137,14:0.6766017119137):0…
	TREE STATE_7620000 = (((((46:12.7945517393,(((((((((158:2.681317674019,118:2.681317674019):0.5509138979731,(((154:1.009443922676,124:1.009443922676):1.661863859335,107:2.671307782011):0.2418428999653,(50:0.665798537462,75:0.665798537462):2.247352144514):0.3190808900161):1.619602624926,(66:3.766449860812,71:3.766449860812):1.085384336106):0.9069067650619,(((112:0.3537903234391,117:0.3537903234391)…
	TREE STATE_7680000 = (((((46:6.311177210535,(((174:0.657871696649,171:0.657871696649):2.236217375464,(168:1.396732040952,(172:0.9423182295142,175:0.9423182295142):0.4544138114383):1.49735703116):0.3801492609222,((173:0.7296039993031,170:0.7296039993031):0.3470249341794,169:1.076628933483):2.197609399552):3.0369388775):4.373748846168,((123:1.119633193585,122:1.119633193585):7.013977733018,(((((29:…
	TREE STATE_7740000 = ((((161:4.144199794,160:4.144199794):17.85247632211,((46:14.0156850252,(((175:2.708171785933,172:2.708171785933):0.05005490014577,168:2.758226686079):4.3221665472,((169:1.036581731835,(173:0.3989495102778,170:0.3989495102778):0.6376322215572):0.3779335153831,(171:0.1404365423625,174:0.1404365423625):1.274078704856):5.665877986061):6.935291791926):3.486492071175,((123:0.695204…
	TREE STATE_7800000 = ((((161:5.435652879421,160:5.435652879421):8.796171459469,((46:8.415871918036,((172:1.182629987897,(175:1.087387775424,168:1.087387775424):0.09524221247357):4.702209969034,(173:1.989407963221,((169:1.252201542539,(171:0.3946653169988,174:0.3946653169988):0.8575362255404):0.5933046163845,170:1.845506158924):0.143901804297):3.895431993711):2.531031961105):3.269378273658,((123:1…
	TREE STATE_7860000 = ((((161:4.550147247522,160:4.550147247522):13.82923160973,((46:8.713108499729,((168:2.967963290498,(175:1.959662577076,172:1.959662577076):1.008300713422):3.376587625828,(((173:1.233453564272,170:1.233453564272):0.07639653929024,(171:0.3177736953315,174:0.3177736953315):0.9920764082307):3.053198817377,169:4.363048920939):1.981501995387):2.368557583403):5.503174104042,((123:1.…
	TREE STATE_7920000 = ((((161:5.482458139194,160:5.482458139194):14.6241692463,((46:15.70758997394,(((172:0.6028662953114,168:0.6028662953114):1.092707657267,175:1.695573952578):3.784803348492,(170:3.737879389009,(((174:0.344904235911,171:0.344904235911):0.2557323226654,169:0.6006365585764):2.721825528651,173:3.322462087228):0.4154173017811):1.742497912062):10.22721267287):0.613739022843,((123:2.0…
	TREE STATE_7980000 = ((((161:3.964161650214,160:3.964161650214):16.24484135561,((46:9.313477895714,(((172:1.78767299785,168:1.78767299785):0.09865159468386,175:1.886324592534):3.742684580776,(173:3.150096098281,((170:0.9041943351952,169:0.9041943351952):1.336106516317,(171:0.5997334273419,174:0.5997334273419):1.640567424171):0.9097952467682):2.47891307503):3.684468722403):6.235471318921,((123:0.8…
	TREE STATE_8040000 = ((((161:4.586519866324,160:4.586519866324):12.35099782191,((((170:3.249601920261,(169:2.558691812952,((171:0.9518775323475,174:0.9518775323475):0.6933083514787,173:1.645185883826):0.9135059291259):0.6909101073087):3.469394101899,((172:0.7101603108595,175:0.7101603108595):1.30893882138,168:2.019099132239):4.69989688992):3.208012857846,46:9.927008880005):4.193623878311,((((((((…
	TREE STATE_8100000 = ((((161:4.322752917174,160:4.322752917174):9.476281437591,(((((((146:0.7774990714899,83:0.7774990714899):0.5400755606956,(151:0.7115139336064,132:0.7115139336064):0.6060606985791):0.607091729142,(73:1.204201224076,95:1.204201224076):0.7204651372517):4.487752302932,(((127:2.61662333853,(((51:0.0362574536967,145:0.0362574536967):0.2773463762393,115:0.313603829936):1.50121835129…
	TREE STATE_8160000 = ((((161:4.978059007504,160:4.978059007504):10.90893872547,(((((((156:2.294171493834,(112:1.083414147442,117:1.083414147442):1.210757346392):2.32913629635,93:4.623307790184):0.5025073321444,((((118:1.384917865882,158:1.384917865882):0.5624829247986,((75:0.04445791550706,107:0.04445791550706):0.866459001601,((154:0.7654493915188,124:0.7654493915188):0.1035497772032,50:0.8689991…
	TREE STATE_8220000 = ((((161:3.849403222758,160:3.849403222758):10.11880050244,(((((((((((179:1.281324341448,(181:0.3250397311165,180:0.3250397311165):0.9562846103315):0.9509861445296,183:2.232310485978):2.195943085447,182:4.428253571424):1.28195314748,(((((69:0.7044979662264,27:0.7044979662264):1.520970340466,((167:0.9066165439866,57:0.9066165439866):0.45072117038,(149:0.7579947322717,(((60:0.43…
	TREE STATE_8280000 = ((((161:3.85093140029,160:3.85093140029):15.07926714981,(((((175:1.416339448829,172:1.416339448829):0.510301440278,168:1.926640889107):3.750512712017,((173:1.072462409763,170:1.072462409763):2.541637751637,(169:0.331755393897,(171:0.1017741877066,174:0.1017741877066):0.2299812061904):3.282344767503):2.063053439725):3.313971559386,46:8.99112516051):4.899627946198,((((((81:6.00…
	TREE STATE_8340000 = ((((161:4.215008128969,160:4.215008128969):12.63888944064,((46:9.815923874071,(((172:1.207999461886,175:1.207999461886):0.767451236675,168:1.975450698561):2.908136133007,(174:2.709588244405,((173:0.6642421864437,170:0.6642421864437):0.833909028247,(169:1.485359101558,171:1.485359101558):0.01279211313253):1.211437029715):2.173998587162):4.932337042504):5.466064027111,((((((176…
	TREE STATE_8400000 = ((((161:3.447794343796,160:3.447794343796):20.72473094544,((46:19.13791499076,((168:2.648364292584,(175:2.000560953786,172:2.000560953786):0.6478033387978):4.203678922833,((174:0.3600186115745,171:0.3600186115745):5.417124541982,((173:0.4940604449195,170:0.4940604449195):2.600089718246,169:3.094150163165):2.682992990391):1.074900061861):12.28587177534):2.964999630448,((((((((…
	TREE STATE_8460000 = ((((161:4.438310299172,160:4.438310299172):21.71194257887,((((((((((133:4.980185829638,55:4.980185829638):1.55630011654,(109:1.862102630829,(47:0.1119949879309,59:0.1119949879309):1.750107642898):4.674383315349):5.758822957865,(137:0.5566273958631,153:0.5566273958631):11.73868150818):0.9075653992902,(((((((51:1.063513522981,145:1.063513522981):1.406327218682,115:2.46984074166…
	TREE STATE_8520000 = ((((161:3.844002344107,160:3.844002344107):19.15070798128,((46:11.81709481181,((173:4.037020407856,(169:2.630921021239,(174:1.002553662045,171:1.002553662045):1.628367359194):1.406099386617):3.958386568359,(170:2.553773352481,((168:1.034908752701,175:1.034908752701):0.08947873977176,172:1.124387492472):1.429385860008):5.441633623734):3.821687835597):7.634191669615,(((((((54:1…
	TREE STATE_8580000 = ((((161:4.561980224377,160:4.561980224377):9.260930640222,(((123:0.5520926947,122:0.5520926947):9.00520034326,(((((((15:1.624200374459,6:1.624200374459):0.01400834694202,(23:1.470759027876,14:1.470759027876):0.1674496935246):3.333261465914,((20:1.181058555215,(11:0.2765531678192,3:0.2765531678192):0.904505387396):0.3007241851204,(21:1.180656151622,(26:1.066175057676,((1:0.901…
	TREE STATE_8640000 = ((178:17.42899309254,((((123:1.888855675692,122:1.888855675692):10.71850216793,(((((133:0.5765363079561,55:0.5765363079561):2.947627013934,((59:0.3266080095741,109:0.3266080095741):0.7487628428133,47:1.075370852387):2.448792469503):3.491246259437,(137:0.4198568835433,153:0.4198568835433):6.595552697784):1.346339263459,((((((51:1.324423446053,(145:1.139611940615,115:1.13961194…
	TREE STATE_8700000 = ((178:27.6605089648,((((123:1.060873381398,122:1.060873381398):17.31899925725,((((((51:1.900472964004,(115:1.611549560935,145:1.611549560935):0.2889234030696):4.373119263123,144:6.273592227127):1.729330823949,127:8.002923051076):2.099315550674,(((150:5.251317784764,67:5.251317784764):3.799183104566,155:9.05050088933):0.8111929914484,(((76:1.288945023895,(88:0.3409789070387,94…
	TREE STATE_8760000 = ((178:22.93813522747,((161:4.756749046785,160:4.756749046785):14.07773749722,(((123:0.7204344537341,122:0.7204344537341):12.8153650113,(((((176:1.199974590212,177:1.199974590212):8.83399789085,(((((20:0.06728040310822,9:0.06728040310822):0.2951788209266,(11:0.08852731580266,3:0.08852731580266):0.2739319082322):0.9947646728255,((26:0.6664554881344,21:0.6664554881344):0.1584586…
	TREE STATE_8820000 = ((((161:4.523861183084,160:4.523861183084):11.33591713149,(((123:0.4327754419125,122:0.4327754419125):11.09717616159,((((((13:1.768205893063,((1:0.9715189587622,(20:0.9548432111995,(((11:0.07167796971293,3:0.07167796971293):0.2728404812597,9:0.3445184509727):0.5813062956377,26:0.9258247466104):0.02901846458915):0.01667574756269):0.6045468364853,21:1.576065795247):0.1921400978…
	TREE STATE_8880000 = ((((161:4.284115599897,160:4.284115599897):9.661831321275,((((((((((23:1.290764311102,14:1.290764311102):0.1617532248224,6:1.452517535925):0.1326201616006,15:1.585137697525):1.548101982,(176:0.1796170075262,177:0.1796170075262):2.953622671999):1.572270289135,((11:0.3073531758161,3:0.3073531758161):1.680343131345,((9:0.7828398581738,1:0.7828398581738):0.9976115336897,(21:1.610…
	TREE STATE_8940000 = ((((161:4.929201861011,160:4.929201861011):9.340883592803,(((123:2.138314586135,122:2.138314586135):9.704802243141,((((((133:1.036780623554,55:1.036780623554):1.694997178951,((109:0.2651235464654,47:0.2651235464654):0.8415433867016,59:1.106666933167):1.625110869338):1.200036977844,(137:1.052567988952,153:1.052567988952):2.879246791397):4.056731434815,((((155:4.272525643591,(1…
	TREE STATE_9000000 = ((((161:4.194263701922,160:4.194263701922):16.92856276994,178:21.12282647186):7.765767865094,(((123:2.304329106175,122:2.304329106175):18.64173835257,((((((73:0.4527940967066,95:0.4527940967066):2.27347030034,151:2.726264397046):0.8106694492463,132:3.536933846293):0.2391485736838,(146:0.3011180930511,83:0.3011180930511):3.474964326925):12.78049610357,(((((127:5.130068949367,(…
	TREE STATE_9060000 = ((((161:5.014247925101,160:5.014247925101):21.66275884623,(((123:1.300073550383,122:1.300073550383):17.9627258654,((((73:0.5770611053617,95:0.5770611053617):5.109546400086,(132:4.694152996319,((146:1.318135403288,83:1.318135403288):2.519101039337,151:3.837236442625):0.8569165536941):0.9924545091292):9.755139597501,(((((133:0.9399831085881,55:0.9399831085881):3.423630835173,(5…
	TREE STATE_9120000 = ((((((123:0.8179227243153,122:0.8179227243153):27.15285910996,((((73:1.773095076457,95:1.773095076457):5.208438568846,(((146:1.070658197351,83:1.070658197351):4.199367990675,151:5.270026188026):1.073923241938,132:6.343949429964):0.6375842153386):14.81606621645,((((137:3.256779776659,153:3.256779776659):11.95890264088,((133:5.250214584303,55:5.250214584303):1.471116933724,(109…
	TREE STATE_9180000 = ((((((123:1.691325513849,122:1.691325513849):11.81710039527,((((((((59:0.2212412491631,47:0.2212412491631):2.478779440044,109:2.700020689207):2.690000064825,(133:3.583401121618,55:3.583401121618):1.806619632414):1.039240391717,(137:0.2819590788143,153:0.2819590788143):6.147302066934):5.003882410913,((((144:3.11160694144,((145:0.831188070775,115:0.831188070775):0.8642925111776…
	TREE STATE_9240000 = ((((((123:0.300422465673,122:0.300422465673):14.80374628743,(((((((112:0.3618642354052,117:0.3618642354052):3.368262516633,156:3.730126752038):1.843805568912,93:5.57393232095):0.4245949700354,((66:3.476363657141,71:3.476363657141):0.8961635586655,((((154:1.661246354794,107:1.661246354794):0.7968324004647,(124:1.583747310355,75:1.583747310355):0.874331444904):1.44106766104,50:…
	TREE STATE_9300000 = ((((((123:0.3762140336795,122:0.3762140336795):12.10022670766,(((((73:0.206097812885,95:0.206097812885):1.470234211341,(146:0.3065934355404,83:0.3065934355404):1.369738588685):0.5807987298511,(132:2.129109524759,151:2.129109524759):0.1280212293178):7.215220500842,(((((154:1.843979522845,(50:1.173989092979,107:1.173989092979):0.6699904298655):0.5770360945985,((118:0.1443719407…
	TREE STATE_9360000 = ((((((123:0.9421753547031,122:0.9421753547031):9.846189864023,((((((59:0.9856604919924,(47:0.06241900329827,109:0.06241900329827):0.9232414886941):2.112580810197,(133:1.221655734219,55:1.221655734219):1.876585567971):3.32531009361,(137:0.1645905134602,153:0.1645905134602):6.25896088234):1.083558853706,(((93:3.417866265732,(156:3.009989114676,(112:0.0807300020289,117:0.0807300…
	TREE STATE_9420000 = ((((((123:1.117239860347,122:1.117239860347):12.34058088166,(((151:3.043015675414,(((73:0.3958900977202,95:0.3958900977202):2.216873070496,132:2.612763168216):0.08838424865835,(146:0.7211410259075,83:0.7211410259075):1.980006390967):0.3418682585392):6.310179126012,((((((115:0.8721296785002,51:0.8721296785002):0.3763501435001,145:1.248479822):1.099274791557,144:2.347754613557)…
	TREE STATE_9480000 = ((((((123:0.7083559888802,122:0.7083559888802):15.22565366621,(((((((125:1.179809076744,128:1.179809076744):0.5157422818146,((131:0.8906150037818,(114:0.1029566093999,70:0.1029566093999):0.787658394382):0.248176972198,(72:1.030578532667,110:1.030578532667):0.1082134433129):0.5567593825789):0.8433628948268,(152:2.058759149249,((101:1.57207070749,(53:1.099040217239,85:1.0990402…
	TREE STATE_9540000 = ((((((123:1.648253210713,122:1.648253210713):16.77099470279,((((((163:8.318988874455,((28:2.06405241659,29:2.06405241659):0.8976446263722,30:2.961697042962):5.357291831493):0.04510780039749,2:8.364096674853):0.5870166224902,(((31:6.332310398839,((40:1.280274772986,39:1.280274772986):2.777238696339,(37:3.798796672917,(33:2.68760311527,(36:2.229193171188,(32:2.036133532908,38:2…
	TREE STATE_9600000 = ((((46:17.87671671781,(((123:0.6017259576872,122:0.6017259576872):15.15456025535,(((((146:1.231802588304,83:1.231802588304):0.6035058973753,(132:1.510741696344,(151:1.408536060757,(73:0.4378020430562,95:0.4378020430562):0.9707340177008):0.1022056355866):0.324566789336):9.108100079007,(((((137:1.574864657608,153:1.574864657608):5.766834860976,((109:1.112983997761,(47:0.8040480…
	TREE STATE_9660000 = ((((((123:0.4896418107387,122:0.4896418107387):17.55351272739,((((((118:0.2946046314328,158:0.2946046314328):2.039132242006,((107:1.178377237397,(50:0.587479692045,71:0.587479692045):0.5908975453518):0.2820838209062,154:1.460461058303):0.8732758151354):3.553975552329,(66:4.359955258188,(124:3.667203137775,75:3.667203137775):0.6927521204128):1.52775716758):1.347433708329,(((11…
	TREE STATE_9720000 = ((((((123:0.9306020793096,122:0.9306020793096):9.844879536143,(((((((107:0.9208802449145,((71:0.1405639670686,50:0.1405639670686):0.5938759040841,154:0.7344398711527):0.1864403737619):0.6318428701512,(118:0.6416706842244,158:0.6416706842244):0.9110524308413):1.55103045613,(66:2.916925268007,(124:0.8435652863171,75:0.8435652863171):2.07335998169):0.1868283031895):3.06619069004…
	TREE STATE_9780000 = ((((((123:0.266635949743,122:0.266635949743):14.37629929945,((((132:3.280193463958,((146:0.2370477580751,83:0.2370477580751):1.305990780341,151:1.543038538416):1.737154925542):0.2141145925042,(73:0.513781568531,95:0.513781568531):2.980526487932):8.954052014678,((93:8.890760296131,((66:4.155666149228,((154:1.955624769071,((71:1.194371689328,107:1.194371689328):0.1788834925476,…
	TREE STATE_9840000 = ((((((((162:10.45757400812,(((2:6.054984774628,(((((34:0.914930924961,((39:0.05667637160388,37:0.05667637160388):0.6218876227141,36:0.678563994318):0.236366930643):2.6400205515,((32:1.849104416928,38:1.849104416928):0.5284227922288,40:2.377527209156):1.177424267304):0.1737753583368,33:3.728726834797):0.490107809838,31:4.218834644635):0.7441946656542,35:4.96302931029):1.091955…
	TREE STATE_9900000 = ((178:15.67108714817,((((((((((11:0.6845526029375,3:0.6845526029375):1.615817666335,(13:2.172722066928,((((9:0.2556535923641,26:0.2556535923641):0.5286223941797,20:0.7842759865438):0.2086143099767,1:0.9928902965205):0.1893189175949,21:1.182209214115):0.9905128528125):0.1276482023445):3.626548530001,((15:2.281008015761,(6:2.142104464344,(14:1.840855625569,23:1.840855625569):0.…
	TREE STATE_9960000 = ((178:22.82014760359,((((((((((59:0.7291022289711,(47:0.5811917698265,109:0.5811917698265):0.1479104591446):0.8389703377719,(133:1.239476754349,55:1.239476754349):0.3285958123944):2.718907180306,(137:0.7460666614766,153:0.7460666614766):3.540913085573):5.135038745664,((155:5.274409450793,(150:3.605234778571,67:3.605234778571):1.669174672222):1.673636323691,((119:4.79133403345…
	TREE STATE_10020000 = ((178:16.85457808627,((161:4.777428464044,160:4.777428464044):10.39716550874,(((123:1.182717470222,122:1.182717470222):9.965822299781,((((146:0.2594878973154,83:0.2594878973154):2.5769918582,((151:2.040469391275,(73:0.6988207654442,95:0.6988207654442):1.341648625831):0.3291946264433,132:2.369664017718):0.4668157377969):5.875070497768,(((((93:3.315864009404,((112:0.7598801257…
	TREE STATE_10080000 = ((178:27.47722062999,((161:5.899779951598,160:5.899779951598):20.11629003751,(((123:1.582737163406,122:1.582737163406):18.07832150801,(((((((64:3.037521443769,97:3.037521443769):4.70765922874,(126:6.534753246734,((142:2.361516204535,96:2.361516204535):2.094561569773,86:4.456077774308):2.078675472425):1.210427425775):2.770813016379,(24:3.280663339469,(4:1.657477805247,19:1.65…
	TREE STATE_10140000 = ((178:24.83764751007,((161:4.942670171679,160:4.942670171679):16.02216770154,(((123:0.6425018053983,122:0.6425018053983):14.38505579731,((((((((102:4.52310926763,91:4.52310926763):0.07885144013549,((143:0.9431349769065,87:0.9431349769065):0.8196985577514,63:1.762833534658):2.839127173107):1.532701036548,((((((60:0.3959158812616,(141:0.0752938771238,139:0.0752938771238):0.320…
	TREE STATE_10200000 = ((178:18.22081592661,((161:6.216998218468,160:6.216998218468):10.86676018451,(((168:2.217097877321,(172:1.684768438283,175:1.684768438283):0.5323294390379):5.582056371941,((173:0.982098941968,170:0.982098941968):0.7225196981673,((171:0.5592466885352,174:0.5592466885352):0.8627063292674,169:1.421953017803):0.2826656223328):6.094535609127):6.162469505066,(((123:0.7390967971013…
	TREE STATE_10260000 = ((178:23.91077490207,((161:4.63071182131,160:4.63071182131):15.77392665193,((46:9.692984126174,(((168:1.712131257642,172:1.712131257642):0.05811410629452,175:1.770245363936):3.120321680204,((174:1.271595206512,171:1.271595206512):3.150644829593,((169:0.8180082946399,170:0.8180082946399):1.170981411144,173:1.988989705783):2.433250330321):0.4683270080357):4.802417082034):7.349…
	TREE STATE_10320000 = ((178:14.59120553604,((161:5.9091110178,160:5.9091110178):7.861892537775,((((168:0.9329629679456,(175:0.251557172645,172:0.251557172645):0.6814057953007):2.793046112333,(((171:0.1369946138235,169:0.1369946138235):0.9728615709625,174:1.109856184786):1.886142932099,(173:0.4833777760266,170:0.4833777760266):2.512621340859):0.7300099633937):6.683005773622,46:10.4090148539):2.204…
	TREE STATE_10380000 = ((178:14.9045523155,((161:3.666750042091,160:3.666750042091):10.30580476609,((((171:0.2943034504487,174:0.2943034504487):2.841629733254,(((173:1.045095410881,169:1.045095410881):0.1805811935892,170:1.22567660447):1.12105008519,((168:0.4529892659858,172:0.4529892659858):0.6832228339299,175:1.136212099916):1.210514589744):0.7892064940431):4.250519760543,46:7.386452944246):4.86…
	TREE STATE_10440000 = ((178:15.97056690986,((161:7.677706950698,160:7.677706950698):6.486885288822,((((173:2.613117278836,((174:1.133063776362,171:1.133063776362):0.4451954411221,(170:0.7985226776282,169:0.7985226776282):0.779736539856):1.034858061352):3.420398796731,((175:0.4647977625598,172:0.4647977625598):0.7143796711183,168:1.179177433678):4.854338641889):2.57939715059,46:8.612913226157):4.3…
	TREE STATE_10500000 = ((178:13.37040843346,((161:5.296669708258,160:5.296669708258):7.122252649845,(((((170:1.059677383169,(173:0.8107260538573,169:0.8107260538573):0.248951329312):0.02591503361053,(171:0.1476567631711,174:0.1476567631711):0.9379356536087):2.975520478184,((172:0.3425784855989,175:0.3425784855989):0.963140308622,168:1.305718794221):2.755394100743):6.032681861439,46:10.0937947564):…
	TREE STATE_10560000 = ((178:20.39511523428,((161:4.873667824933,160:4.873667824933):13.98040936493,((((123:1.043602717775,122:1.043602717775):12.10470319363,(((132:2.394298946109,((146:0.9558836395454,83:0.9558836395454):0.92388908559,(151:1.769815245482,(73:0.08169309440235,95:0.08169309440235):1.68812215108):0.1099574796529):0.5145262209732):7.191001497986,(((127:5.562332903095,(144:4.465477776…
	TREE STATE_10620000 = (((((((174:0.9681908837777,(169:0.6005600016793,171:0.6005600016793):0.3676308820984):1.727077149051,(170:0.9629665166807,173:0.9629665166807):1.732301516148):3.040637572757,(168:2.640664881001,(175:1.461607519727,172:1.461607519727):1.179057361275):3.095240724584):3.708391124962,46:9.444296730547):7.735032354294,((123:0.7636859402569,122:0.7636859402569):13.80199772916,((((…
	TREE STATE_10680000 = ((178:18.58304167031,((161:4.535442682984,160:4.535442682984):11.04901197467,(((((168:2.163128758639,(172:1.467031170465,175:1.467031170465):0.696097588174):1.357926346148,(171:1.145886515216,174:1.145886515216):2.375168589571):0.6846734293838,((170:1.782013021766,173:1.782013021766):0.2239113139695,169:2.005924335735):2.199804198435):8.018802066616,46:12.22453060079):0.6183…
	TREE STATE_10740000 = ((178:27.21162086407,((161:5.254416105442,160:5.254416105442):17.86823341621,((((168:5.001056485799,(172:0.6651908651148,175:0.6651908651148):4.335865620684):2.124974015406,((170:1.551902512755,173:1.551902512755):2.044160658098,((171:1.736429515546,169:1.736429515546):0.6953095366134,174:2.431739052159):1.164324118693):3.529967330353):11.89761427943,46:19.02364478063):0.782…
	TREE STATE_10800000 = ((178:32.3474295797,((((172:1.00554296397,(168:0.9658193516661,175:0.9658193516661):0.03972361230352):10.21963282072,((169:7.156457965542,(170:1.155604430781,173:1.155604430781):6.000853534762):1.31472515961,(174:1.135045306809,171:1.135045306809):7.336137818343):2.753992659536):11.64453961428,(((123:1.256651456584,122:1.256651456584):17.12349945235,((((((47:0.1249047356998,…
	TREE STATE_10860000 = ((178:28.77714377783,((((123:0.9008474955165,122:0.9008474955165):18.66427796696,(((((73:0.4071776741171,95:0.4071776741171):2.560171678841,(132:2.916840963681,151:2.916840963681):0.05050838927688):0.4598712240686,(146:1.197644643738,83:1.197644643738):2.229575933289):11.87878234339,(((((((((128:0.7141191679777,(131:0.6178432917104,125:0.6178432917104):0.09627587626734):0.69…
	TREE STATE_10920000 = ((178:18.33115152172,((((123:1.67504972969,122:1.67504972969):11.99709116811,(((((146:0.1309189592777,83:0.1309189592777):1.549738946086,((73:0.09151806606707,95:0.09151806606707):1.330464656913,(151:0.6685155354942,132:0.6685155354942):0.7534671874858):0.2586751823832):4.491986622669,(((156:2.217171248489,(112:0.5487705815528,117:0.5487705815528):1.668400666937):0.965230170…
	TREE STATE_10980000 = ((178:19.4443749294,((((123:1.097796666128,122:1.097796666128):11.58040294975,(((((((((((111:1.632577378685,(82:0.7476240283394,68:0.7476240283394):0.8849533503454):0.3878295894003,((61:0.5415014359385,62:0.5415014359385):0.6800832407065,(77:0.5933050583243,(159:0.2249785106431,78:0.2249785106431):0.3683265476812):0.6282796183208):0.79882229144):0.8804161001621,84:2.90082306…
	TREE STATE_11040000 = ((178:18.71455065868,((((123:2.642112675525,122:2.642112675525):10.42456295567,((((132:2.275813231842,(146:0.3726435756142,83:0.3726435756142):1.903169656227):1.457238324182,((73:0.1353707066402,95:0.1353707066402):1.382323838378,151:1.517694545018):2.215357011005):4.275792628467,(((((129:0.9927692873466,((130:0.4412897958313,56:0.4412897958313):0.3282301475676,58:0.76951994…
	TREE STATE_11100000 = ((178:20.88359260346,((((123:1.904753780101,122:1.904753780101):11.7165790412,(((((((137:0.7697862180092,153:0.7697862180092):4.567976360885,59:5.337762578894):1.708873277023,((109:0.5760798544294,47:0.5760798544294):3.019233331788,(133:1.306868363437,55:1.306868363437):2.288444822781):3.4513226697):1.355412140395,(((129:1.913776855937,(58:1.33827825821,(130:0.08827956356108…
	TREE STATE_11160000 = ((178:15.73400023025,((((123:0.2625548373538,122:0.2625548373538):9.9884762757,((((162:6.919859663398,((30:2.136005635943,(29:0.7004761804114,28:0.7004761804114):1.435529455531):3.453362087618,(2:5.379539268954,(((31:2.871265839901,((34:1.852441637537,(((32:0.630569269137,33:0.630569269137):0.1755383742181,40:0.806107643355):0.6585565038521,(37:0.4887255241943,39:0.488725524…
	TREE STATE_11220000 = ((178:23.88175064392,(((((168:2.920850972419,(172:0.8761962436911,175:0.8761962436911):2.044654728728):4.443632548798,(((171:0.7715231446085,174:0.7715231446085):1.978490048797,170:2.750013193405):3.576880662494,(173:2.847662004068,169:2.847662004068):3.479231851832):1.037589665317):8.70444219006,46:16.06892571128):1.349832485678,((123:4.213870563141,122:4.213870563141):11.7…
	TREE STATE_11280000 = ((178:22.12314473981,(((((((170:1.774632482903,173:1.774632482903):0.1335766614802,169:1.908209144383):1.152619414948,((172:0.8186822251581,175:0.8186822251581):0.07136039616854,168:0.8900426213267):2.170785938005):0.2190162825421,(171:0.1307500586414,174:0.1307500586414):3.149094783232):4.662645505142,46:7.942490347016):6.106753323435,((123:0.7158080281887,122:0.71580802818…
	TREE STATE_11340000 = ((178:15.64918661026,(((((((172:0.8438660461026,168:0.8438660461026):0.02353160325684,175:0.8673976493594):1.678332985408,(169:0.9980242985253,173:0.9980242985253):1.547706336242):0.008473519259026,(170:1.822801546646,(171:0.4816738149144,174:0.4816738149144):1.341127731732):0.7314026073801):10.07772428005,46:12.63192843408):0.1564495593268,((123:0.3816526953809,122:0.381652…
	TREE STATE_11400000 = ((((161:4.55776142593,160:4.55776142593):9.756525996916,(((((173:0.3354952384499,170:0.3354952384499):1.98769577203,(169:0.5729740120641,(171:0.3340327671857,174:0.3340327671857):0.2389412448783):1.750216998416):0.4679462164114,(168:1.460740554005,(175:0.3234863256677,172:0.3234863256677):1.137254228338):1.330396672886):5.994309961574,46:8.785447188465):2.144127018875,((123:…
	TREE STATE_11460000 = ((((161:4.803024863146,160:4.803024863146):19.75922012206,((46:16.05086477881,(((173:0.552157794312,170:0.552157794312):3.168195579329,((171:1.632725890378,174:1.632725890378):1.162694082665,169:2.795419973042):0.9249334005988):4.111607686754,(175:2.852015078557,(172:1.948631371008,168:1.948631371008):0.9033837075481):4.979945981839):8.218903718419):5.851586258886,((123:2.27…
	TREE STATE_11520000 = ((((161:4.889353794582,160:4.889353794582):11.01540779383,(((((168:0.9834868710063,172:0.9834868710063):0.1247296781674,175:1.108216549174):3.512986808431,((173:0.4919220446048,170:0.4919220446048):0.7758415112702,((171:0.2862612656045,169:0.2862612656045):0.4446903983889,174:0.7309516639935):0.5368118918815):3.35343980173):9.249974387416,46:13.87117774502):0.4459627714793,(…
	TREE STATE_11580000 = ((((161:4.760078262175,160:4.760078262175):15.33386518451,((((172:1.858300914011,(175:0.8237836357263,168:0.8237836357263):1.034517278284):2.983569140675,((173:1.70580760892,170:1.70580760892):0.8392668622159,(171:1.582357021181,(174:1.3810083535,169:1.3810083535):0.2013486676813):0.9627174499547):2.296795583551):3.147301547461,46:7.989171602148):9.179391694531,((123:2.15776…
	TREE STATE_11640000 = ((((161:5.769155501251,160:5.769155501251):7.205076675659,((((123:0.57125864665,122:0.57125864665):8.750644383253,(((((((112:1.183203378904,117:1.183203378904):1.879839627654,156:3.063043006558):0.9746183168921,93:4.03766132345):0.5008682911304,(66:2.397786869629,((50:1.333990916659,(154:0.8306023175693,107:0.8306023175693):0.5033885990897):0.7432458709494,(((158:0.279734738…
	TREE STATE_11700000 = ((((161:5.049849805631,160:5.049849805631):25.22522248985,(((((175:1.145120144732,172:1.145120144732):0.8388889335305,168:1.984009078263):6.400234477111,((169:3.955828787526,(174:1.250614392806,171:1.250614392806):2.70521439472):0.336102827018,(170:2.216190015679,173:2.216190015679):2.075741598865):4.09231194083):12.14702245798,46:20.53126601335):6.755110245891,(((((((64:2.2…
	TREE STATE_11760000 = ((((161:6.064992420142,160:6.064992420142):6.758601839396,(((((172:2.27874029966,175:2.27874029966):1.750816398904,168:4.029556698564):1.238905597232,(169:2.212776049937,((170:0.8131900218912,(174:0.560434510943,171:0.560434510943):0.2527555109482):0.7130367130277,173:1.526226734919):0.6865493150181):3.055686245858):3.403821383697,46:8.672283679492):3.295977868555,(((((((((7…
	TREE STATE_11820000 = ((((161:3.806320994976,160:3.806320994976):10.62331824946,((((172:0.2171656824171,168:0.2171656824171):0.433485774154,175:0.6506514565711):3.170317967432,(170:3.094547557691,((174:0.1377348778678,171:0.1377348778678):1.611365061784,(169:0.8561507121563,173:0.8561507121563):0.8929492274952):1.34544761804):0.7264218663114):7.237590168275,(46:10.91538441691,((((((176:0.58626663…
	TREE STATE_11880000 = ((((161:4.696463683408,160:4.696463683408):19.62732453476,((46:19.99301160459,((168:1.786017339556,(175:0.8383936540513,172:0.8383936540513):0.9476236855048):6.977208338774,((173:2.767360789913,170:2.767360789913):0.824729058809,(169:1.999038726809,(174:0.9756893985641,171:0.9756893985641):1.023349328245):1.593051121913):5.171135829608):11.22978592626):1.521186904498,((((((1…
	TREE STATE_11940000 = ((((161:6.098852587537,160:6.098852587537):24.65308126023,((46:26.2733938661,((((((((119:4.162068911195,((89:1.437206257258,120:1.437206257258):2.648551628479,(94:1.434398015345,(76:1.385251456834,88:1.385251456834):0.04914655851142):2.651359870392):0.07631102545783):4.65757381582,((150:3.237265151985,67:3.237265151985):3.342516198911,155:6.579781350896):2.23986137612):1.835…
	TREE STATE_12000000 = ((((161:5.521678907884,160:5.521678907884):18.03909335293,(((((174:0.291385965335,171:0.291385965335):2.962458418545,(169:2.979221750339,(173:2.842855611841,170:2.842855611841):0.1363661384978):0.2746226335411):2.882593685283,(168:4.622211996778,(175:2.389255625159,172:2.389255625159):2.232956371619):1.514226072385):6.18114059215,46:12.31757866131):8.373729436181,((((((66:4.…
	TREE STATE_12060000 = ((((161:5.253567239081,160:5.253567239081):14.20255404529,(((((174:1.932826542705,171:1.932826542705):5.885385520504,((170:2.470196375006,173:2.470196375006):0.02768580628348,169:2.497882181289):5.32032988192):0.4516348516562,(172:2.426258468568,(175:1.532659274349,168:1.532659274349):0.893599194219):5.843588446298):7.34106628287,46:15.61091319774):1.715382533789,(((((((64:2…
	TREE STATE_12120000 = ((((161:4.576184483025,160:4.576184483025):21.7816331548,((((169:1.241395244568,173:1.241395244568):4.326437216126,(((172:3.11894692522,(168:2.297161563466,175:2.297161563466):0.8217853617539):1.615238855516,(174:1.807928716174,171:1.807928716174):2.926257064562):0.697294983863,170:5.431480764599):0.1363516960956):3.361417823263,46:8.929250283957):13.91890831414,((((((((((((…
	TREE STATE_12180000 = ((((161:3.636175865731,160:3.636175865731):16.50695565685,((((173:3.256878425746,((169:0.4368428725754,171:0.4368428725754):0.5036650380532,174:0.9405079106286):2.316370515118):2.931419115387,((172:2.389502205212,(175:1.545968823267,168:1.545968823267):0.8435333819442):3.254752380686,170:5.644254585897):0.5440429552362):10.79147717126,((((((((64:2.486477442107,97:2.486477442…
	TREE STATE_12240000 = ((((161:4.564596616204,160:4.564596616204):20.79634832623,(46:20.88547156082,(((168:2.681744670591,(175:0.8505489752419,172:0.8505489752419):1.83119569535):3.862902192378,((173:0.9615613855663,(170:0.5629763329796,169:0.5629763329796):0.3985850525867):2.473390198779,(174:0.6884353391744,171:0.6884353391744):2.746516245171):3.109695278624):14.25593856895,((123:1.094917003161,…
	TREE STATE_12300000 = ((((161:5.505129076647,160:5.505129076647):15.83104535226,(46:19.02815727342,(((123:1.716094969819,122:1.716094969819):14.27365007645,(((((((119:3.303678173513,((89:0.9256236313695,120:0.9256236313695):1.62093089516,(88:1.438113759869,(94:0.1118764874973,76:0.1118764874973):1.326237272372):1.108440766661):0.7571236469827):2.666006174788,((115:1.324656465557,(51:1.28362261985…
	TREE STATE_12360000 = ((((161:5.134846896041,160:5.134846896041):5.675794389274,178:10.81064128531):6.005336321115,((((123:0.8314287879178,122:0.8314287879178):8.600971383679,(((((((115:0.604895088378,(145:0.1276436411547,51:0.1276436411547):0.4772514472234):1.478866660679,144:2.083761749057):1.251941420526,127:3.335703169583):2.251819381224,((119:2.586554944178,((89:0.6276349683252,120:0.6276349…
	TREE STATE_12420000 = ((((161:4.940691801621,160:4.940691801621):11.5167178439,(((123:2.624390213535,122:2.624390213535):9.017368626493,(((((71:2.163924191281,(66:2.051461123869,(124:1.341872023775,((158:0.7398087791004,(154:0.6326658788025,(107:0.5437592861616,50:0.5437592861616):0.08890659264089):0.1071429002979):0.1943923958461,(118:0.8410513125217,75:0.8410513125217):0.0931498624247):0.407670…
	TREE STATE_12480000 = ((((161:4.614681363735,160:4.614681363735):10.4435614988,((((175:0.5636939270095,172:0.5636939270095):1.138718714517,168:1.702412641526):3.032516690139,(170:2.787142966888,((169:0.9536079512017,173:0.9536079512017):0.9259880395934,(171:0.7611964395619,174:0.7611964395619):1.118399551233):0.9075469760932):1.947786364777):7.332170814882,(46:11.92421659187,((123:0.3460465884245…
	TREE STATE_12540000 = ((((161:4.845943771802,160:4.845943771802):16.82964879861,(((123:1.419806082058,122:1.419806082058):15.62530958559,(((((137:1.305746627224,153:1.305746627224):6.171922195818,((47:0.7814207892271,(109:0.7427916665845,59:0.7427916665845):0.03862912264257):1.770753818189,(133:1.19577556853,55:1.19577556853):1.356399038886):4.925494215626):4.227214140004,((((119:7.75095504919,((…
	TREE STATE_12600000 = ((((161:4.215969938454,160:4.215969938454):10.89284132737,(((123:2.703973294304,122:2.703973294304):7.937872237952,((((151:1.435613104173,((146:0.3992660966562,83:0.3992660966562):1.014101220657,(132:1.108068003235,(73:0.7498876964317,95:0.7498876964317):0.3581803068034):0.3052993140779):0.0222457868596):5.538661406517,(((156:2.465348057799,(112:0.7721701753183,117:0.7721701…
	TREE STATE_12660000 = ((178:24.40608706041,((((123:1.188915971651,122:1.188915971651):14.09653452233,(((((176:1.639237065478,177:1.639237065478):6.407836965007,((((15:2.55702782059,(23:0.8804919008902,14:0.8804919008902):1.6765359197):0.2771103629947,6:2.834138183585):1.118716154519,(((10:0.4209387478078,22:0.4209387478078):0.3042283225496,7:0.7251670703573):0.3518599560816,5:1.077027026439):2.87…
	TREE STATE_12720000 = ((178:29.16148986729,((((123:2.802420800245,122:2.802420800245):18.32506897702,((((((176:0.7159968886727,177:0.7159968886727):9.159502151304,(((10:2.672408599015,5:2.672408599015):0.3536496684478,7:3.026058267463):3.559943596536,22:6.586001863999):3.289497175978):0.03156675024425,((6:2.127819409423,(15:2.105390448807,(14:0.488498849796,23:0.488498849796):1.616891599011):0.02…
	TREE STATE_12780000 = ((178:22.45029425857,((((123:2.039132013929,122:2.039132013929):12.35352890069,((((((((149:1.575032775634,80:1.575032775634):2.638870725118,(63:1.251402479615,(143:0.06213788076971,87:0.06213788076971):1.189264598845):2.962501021137):2.250343822914,((((138:1.746415470228,140:1.746415470228):0.573753911308,(136:1.123515267488,52:1.123515267488):1.196654114048):1.85090334667,(…
	TREE STATE_12840000 = ((178:19.97034638553,((((123:0.7838919419072,122:0.7838919419072):14.65697805647,(((((162:7.300045896479,(((11:1.216957053342,3:1.216957053342):0.7694591652561,13:1.986416218598):2.773922731055,((20:1.068483104523,1:1.068483104523):0.1358970673763,((9:0.04478309833315,26:0.04478309833315):0.9305116719337,21:0.9752947702668):0.2290854016326):3.555958777753):2.539706946826):2.…
	TREE STATE_12900000 = ((178:14.19396298187,((((123:2.19250200288,122:2.19250200288):7.559681794644,((((((163:0.363131770485,29:0.363131770485):5.62023897251,((2:4.179687033891,(28:2.579687737499,30:2.579687737499):1.599999296392):0.9884369601914,(35:4.196704327379,((31:3.369175595026,34:3.369175595026):0.6579088108013,(38:3.484089444817,(((33:1.047191280365,(37:0.1769982564,40:0.1769982564):0.870…
	TREE STATE_12960000 = ((178:18.96885319903,((((123:0.1433853700416,122:0.1433853700416):11.28352407942,(((((((182:4.085493817055,(183:3.104729190869,(179:1.364730941393,(181:0.2952039328462,180:0.2952039328462):1.069527008547):1.739998249476):0.9807646261864):2.367508206434,(41:6.042296441371,(((42:0.7695542270146,44:0.7695542270146):5.055848179379,45:5.825402406394):0.01669029657624,43:5.8420927…
	TREE STATE_13020000 = ((178:13.98946008655,((((((((((134:1.08261503842,(129:0.3870580334271,((130:0.03911828832172,56:0.03911828832172):0.2609121872626,58:0.3000304755844):0.08702755784272):0.6955570049934):2.930945034232,((54:2.196217702707,108:2.196217702707):0.07358710966458,(72:1.836296853132,(((((114:0.1094499757799,125:0.1094499757799):0.09444469606634,128:0.2038946718463):0.2391635298878,4…
	TREE STATE_13080000 = ((178:17.02735536674,((((((169:1.44285410857,(173:1.257285279722,170:1.257285279722):0.1855688288481):1.785319274591,(174:0.3316171625345,171:0.3316171625345):2.896556220627):1.422566977694,((168:0.8067070120905,175:0.8067070120905):0.0304663592819,172:0.8371733713724):3.813566989483):8.075230997094,46:12.72597135795):0.2213529934222,(((((((30:2.346218215715,(28:0.2256784921…
	TREE STATE_13140000 = ((178:22.19866524717,(((((169:2.064787555421,(173:1.69296454697,((174:0.3511798081063,171:0.3511798081063):1.167373623032,170:1.518553431138):0.1744111158325):0.3718230084509):2.488544512174,((172:1.148293364831,175:1.148293364831):0.7056612937926,168:1.853954658624):2.699377408971):5.700637773638,46:10.25396984123):8.572718472929,((((151:2.596353756635,((73:0.2457655817596,…
	TREE STATE_13200000 = ((178:31.3325072034,(((((((171:1.921975685417,174:1.921975685417):0.9764749404354,(173:1.410266607096,169:1.410266607096):1.488184018757):1.083413265807,170:3.981863891659):1.241154393488,((175:2.076407416231,172:2.076407416231):0.6711383659276,168:2.747545782159):2.475472502988):7.20249012635,46:12.4255084115):10.16734419582,(((((((29:0.5418246880156,30:0.5418246880156):1.7…
	TREE STATE_13260000 = ((178:25.48871421548,((((((172:0.5835723684046,175:0.5835723684046):0.4329529472207,168:1.016525315625):6.630920408305,((169:1.992283711912,(173:1.007351406796,170:1.007351406796):0.9849323051154):0.1120939318124,(171:1.165616674007,174:1.165616674007):0.9387609697173):5.543068080206):7.704284743103,46:15.35173046703):2.886820276999,(((((((64:2.460814691531,97:2.460814691531…
	TREE STATE_13320000 = ((178:18.9162846184,(((46:12.36925852397,(((171:0.7733228992541,174:0.7733228992541):1.774814599655,(173:1.751506216615,(169:1.035010511861,170:1.035010511861):0.7164957047546):0.796631282294):1.75964338216,(168:1.399370371181,(172:0.9307113013953,175:0.9307113013953):0.4686590697855):2.908410509888):8.061477642904):2.691863474348,((((((((18:1.075208952593,25:1.075208952593)…
	TREE STATE_13380000 = ((178:16.34283741661,(((((((((((182:2.150346010642,(183:1.2285337401,((181:0.1395627174698,180:0.1395627174698):0.9004162640309,179:1.039978981501):0.1885547585995):0.9218122705418):2.78921951855,((((((80:0.5069852415335,149:0.5069852415335):2.052312528201,(69:1.475834083984,27:1.475834083984):1.08346368575):0.3658014336026,(116:1.768518073455,(((143:0.06711215221309,63:0.06…
	TREE STATE_13440000 = ((178:22.55907034722,(((46:9.16352494617,(((174:2.40915024352,171:2.40915024352):1.345068799176,(169:3.045939535423,(173:1.497777782346,170:1.497777782346):1.548161753076):0.7082795072728):1.392938326347,(168:2.609552381984,(172:0.5185771452106,175:0.5185771452106):2.090975236774):2.537604987058):4.016367577128):5.527477088432,((((((75:1.677110926166,124:1.677110926166):4.79…
	TREE STATE_13500000 = ((178:20.87222645628,(((((169:2.241113469639,((174:0.1833412297059,171:0.1833412297059):1.242389732443,(173:0.347073113953,170:0.347073113953):1.078657848196):0.8153825074898):2.362336466525,(168:2.073832779598,(175:0.4672714553093,172:0.4672714553093):1.606561324288):2.529617156566):7.369916067707,46:11.97336600387):2.86512017276,((((((((102:4.445183479647,(((143:0.26790790…
	TREE STATE_13560000 = ((178:20.58723027012,(((46:6.638270346499,((((169:0.9901571534475,170:0.9901571534475):0.0006722203431996,173:0.9908293737907):3.230235637052,(174:0.415629054793,171:0.415629054793):3.80543595605):0.5539398764948,((172:1.568425022324,175:1.568425022324):0.2440364176702,168:1.812461439994):2.962543447344):1.863265459161):6.239625935799,(((((((18:0.7572549585665,25:0.757254958…
	TREE STATE_13620000 = ((178:16.00996861783,(((46:6.357540898069,(((172:0.8779773668901,168:0.8779773668901):0.09691755259663,175:0.9748949194867):1.517291932061,((170:0.5649673483198,173:0.5649673483198):0.7639275620893,((174:0.06712401807251,171:0.06712401807251):0.6371258095903,169:0.7042498276629):0.6246450827462):1.163291941139):3.86535404652):4.943352289146,(((((((((150:2.321958006848,67:2.3…
	TREE STATE_13680000 = ((178:25.84231622716,(((((((((133:1.954825675561,55:1.954825675561):0.9396332030246,((59:0.3761314421646,47:0.3761314421646):0.5228259660006,109:0.8989574081651):1.99550147042):6.204184762931,(137:0.8234868874323,153:0.8234868874323):8.275156754084):2.346870982579,(((((145:0.7859319670835,(51:0.2929063012428,115:0.2929063012428):0.4930256658407):1.892664853349,144:2.67859682…
	TREE STATE_13740000 = ((178:14.2318140798,(((((((81:7.383003290752,((18:3.012239959429,25:3.012239959429):2.694052998653,((16:1.352856972602,17:1.352856972602):3.515600638133,(((106:1.337141607252,((79:0.3905981701105,(12:0.05747445884969,121:0.05747445884969):0.3331237112608):0.6633449539627,92:1.053943124073):0.2831984831788):0.1027378704864,8:1.439879477738):0.5955991035126,74:2.035478581251):…
	TREE STATE_13800000 = ((178:20.48481522694,((((((((((64:2.535030658984,97:2.535030658984):2.270986845028,(((142:1.311367813208,96:1.311367813208):1.20111244998,86:2.512480263188):1.455444463941,126:3.967924727129):0.8380927768828):2.122259351088,((4:0.1739196120404,19:0.1739196120404):2.738726201371,24:2.912645813411):4.015631041689):3.459546315862,((((69:2.403946198445,27:2.403946198445):0.97222…
	TREE STATE_13860000 = ((178:26.35524045039,(((((((((2:9.130619756283,((163:5.805137410498,35:5.805137410498):2.018972938598,((31:3.295193088184,(((33:1.383148322334,34:1.383148322334):0.2018171775743,(40:0.6191818814601,37:0.6191818814601):0.965783618448):0.4203706335808,(39:1.175535918335,36:1.175535918335):0.8298002151543):1.289856954695):2.917919941251,(38:5.215345258044,32:5.215345258044):0.9…
	TREE STATE_13920000 = ((178:19.29115089438,(((((((((35:5.708256466198,(((38:0.8075651506257,33:0.8075651506257):1.470916985066,((((36:0.1762916419265,37:0.1762916419265):0.1223563677559,39:0.2986480096825):1.167463504371,31:1.466111514054):0.5709997503089,34:2.037111264363):0.2413708713291):2.938211029595,(32:3.392571784684,40:3.392571784684):1.824121380602):0.4915633009117):0.6611291594775,(2:1.…
	TREE STATE_13980000 = ((178:20.10755352872,((((((((((144:3.500785650609,(115:0.3007824424815,(51:0.09208857663786,145:0.09208857663786):0.2086938658437):3.200003208127):0.9949746729133,127:4.495760323522):1.951588396422,(((((88:0.2889983681931,94:0.2889983681931):0.6847265516023,76:0.9737249197955):0.3322078629528,(120:0.4603089159053,89:0.4603089159053):0.8456238668429):2.197298053084,119:3.5032…
	TREE STATE_14040000 = (((((((((81:7.068291371793,((18:0.03074353057797,25:0.03074353057797):5.089312966267,((16:0.6839258698987,17:0.6839258698987):3.712547975996,(((8:0.9600257037451,(92:0.7470244533211,(12:0.661795152375,121:0.661795152375):0.08522930094613):0.213001250424):0.06424087676393,106:1.024266580509):0.7876793159508,(79:0.4866594419694,74:0.4866594419694):1.32528645449):2.584527949435…
	TREE STATE_14100000 = (((178:11.89527169889,(161:6.226953730532,160:6.226953730532):5.668317968358):14.45892167535,((46:13.00564981097,(((175:3.03058362628,172:3.03058362628):0.3925247034311,168:3.423108329711):5.014941210705,(((173:2.785563746336,169:2.785563746336):1.068262174653,(174:0.2692301166917,171:0.2692301166917):3.584595804297):3.33659594381,170:7.190421864799):1.247627675618):4.567600…
	TREE STATE_14160000 = (((178:16.30509477063,(161:4.522538966642,160:4.522538966642):11.78255580398):11.99162233228,((46:15.29031428767,(((168:2.503607084269,175:2.503607084269):0.8118287190783,172:3.315435803348):9.251496776284,(((171:1.142514777709,174:1.142514777709):1.15526000713,169:2.297774784839):1.301563864768,(170:2.68206530098,173:2.68206530098):0.9172733486275):8.967593930024):2.7233817…
	TREE STATE_14220000 = (((178:11.38554929395,(161:4.712880274917,160:4.712880274917):6.672669019035):19.42275517537,((46:10.69573648306,(((173:0.9347432137503,170:0.9347432137503):1.023283537486,169:1.958026751236):6.463252785109,((168:3.855246034691,(175:1.505371232672,172:1.505371232672):2.349874802019):3.852343490294,(171:0.3787428786654,174:0.3787428786654):7.328846646319):0.7136900113605):2.2…
	TREE STATE_14280000 = ((((161:4.370192534618,160:4.370192534618):12.24046416605,((46:8.759277781057,((172:1.069605447447,(175:0.7653242764359,168:0.7653242764359):0.3042811710107):4.402401357578,((174:0.6764062584514,171:0.6764062584514):2.728312570607,((173:1.190760883792,170:1.190760883792):1.410221507468,169:2.60098239126):0.8037364377982):2.067287975966):3.287270976033):5.425047760516,(((((((…
	TREE STATE_14340000 = ((((161:5.285546004281,160:5.285546004281):17.99743590625,((46:16.03561860145,(((174:1.217892726809,171:1.217892726809):3.677401045959,(172:2.72943424567,(175:2.647591547284,168:2.647591547284):0.0818426983853):2.165859527099):4.369174817069,(170:4.027109402323,(173:0.919468009813,169:0.919468009813):3.10764139251):5.237359187515):6.771150011609):4.790538310745,((((((((18:1.…
	TREE STATE_14400000 = ((((161:5.517113511217,160:5.517113511217):7.608004081983,(((((173:0.9049597619194,170:0.9049597619194):1.704632170934,(169:2.251843296055,(174:1.028490253571,171:1.028490253571):1.223353042484):0.3577486367988):2.732406496054,(168:1.273951765532,(172:0.7142848681797,175:0.7142848681797):0.5596668973519):4.068046663376):4.216600400932,46:9.55859882984):1.235579840862,((((((1…
	TREE STATE_14460000 = ((((161:4.850541151944,160:4.850541151944):14.46038985841,((46:14.88149404356,(((171:0.6673032261985,174:0.6673032261985):2.534054784184,(173:2.249401447788,(170:0.8166090100726,169:0.8166090100726):1.432792437715):0.9519565625946):1.183133526827,((172:0.674760605743,175:0.674760605743):0.01827189340703,168:0.69303249915):3.69145903806):10.49700250635):1.589695175654,(((((((…
	TREE STATE_14520000 = ((((161:5.437718670766,160:5.437718670766):8.092155785417,((46:5.74716269861,((175:1.729276062649,(172:1.654750082909,168:1.654750082909):0.07452597973985):0.9731956142277,(173:1.901831289447,((169:0.3195952734676,170:0.3195952734676):1.414442024039,(171:0.1699138386898,174:0.1699138386898):1.564123458817):0.1677939919395):0.8006403874302):3.044691021734):4.617315563514,((((…
	TREE STATE_14580000 = ((((161:3.646290549587,160:3.646290549587):8.751656501766,((46:4.446274591764,((169:2.053958947159,(170:2.044762512118,(173:1.445124422967,(174:0.4393614446973,171:0.4393614446973):1.00576297827):0.5996380891512):0.009196435040717):1.185825774961,((168:0.9360179057186,172:0.9360179057186):0.3958376886386,175:1.331855594357):1.907929127763):1.206489869645):5.362368804786,((((…
	TREE STATE_14640000 = ((((161:7.231704076028,160:7.231704076028):13.85396660023,((46:14.30741473838,(((174:0.6007759705707,171:0.6007759705707):2.38918473821,(169:1.603988526738,(173:0.5789665932644,170:0.5789665932644):1.025021933473):1.385972182043):1.431903104095,((175:1.390759759575,168:1.390759759575):0.08281376734934,172:1.473573526925):2.948290285951):9.885550925505):4.901162762042,((((132…
	TREE STATE_14700000 = ((((161:5.018016882678,160:5.018016882678):14.52815796075,(((((((174:0.7380921825405,171:0.7380921825405):0.07268145683553,169:0.8107736393761):3.53714668359,173:4.347920322966):1.923705597562,170:6.271625920528):1.790589506535,((175:0.9806207596032,172:0.9806207596032):0.6551864317292,168:1.635807191332):6.42640823573):8.698797388391,((((((((182:5.162946703294,((179:1.34899…
	TREE STATE_14760000 = ((((161:5.154963489488,160:5.154963489488):24.93474417163,(((((172:2.46451264389,175:2.46451264389):0.8241666131233,168:3.288679257013):3.800787396123,(170:5.602207452927,(173:4.093918925143,((174:1.029897536345,171:1.029897536345):1.798466220932,169:2.828363757278):1.265555167865):1.508288527784):1.487259200209):6.04331069681,46:13.13277734995):11.41335240843,(((((((((112:2…
	TREE STATE_14820000 = ((((161:4.302773949475,160:4.302773949475):17.03263391196,(((((172:1.788777567217,175:1.788777567217):1.000690450297,168:2.789468017515):3.05274219782,((171:1.056686959091,174:1.056686959091):3.725838599167,((170:2.108816601936,173:2.108816601936):0.01014751005885,169:2.118964111995):2.663561446264):1.059684657076):3.820337685387,46:9.662547900722):9.721233990667,((((((((((1…
	TREE STATE_14880000 = ((((161:3.966208320689,160:3.966208320689):11.55465186166,((((((174:0.2298577590519,(169:0.1644256980161,171:0.1644256980161):0.06543206103583):1.535363649028,170:1.765221408079):0.1474594070267,173:1.912680815106):3.024109650736,((175:0.7800021809419,172:0.7800021809419):1.173003273096,168:1.953005454038):2.983785011804):4.569359890717,46:9.506150356559):3.818204210557,((((…
	TREE STATE_14940000 = ((((161:7.458379066168,160:7.458379066168):7.484554502276,((46:11.25430898025,(((170:1.704223942832,173:1.704223942832):0.5475621301143,((174:0.535679582964,169:0.535679582964):0.2975683812777,171:0.8332479642417):1.418538108705):4.278315949128,(168:1.986604655587,(172:1.05432858353,175:1.05432858353):0.9322760720561):4.543497366488):4.724206958177):1.347173858411,(((((((((1…
	TREE STATE_15000000 = ((((161:4.178085870813,160:4.178085870813):20.50398759525,((46:19.77848768966,((170:2.340778752353,((169:2.223516677027,173:2.223516677027):0.09014128667508,(174:0.1649855528597,171:0.1649855528597):2.148672410842):0.02712078865121):2.830590877468,((172:0.6709339763425,175:0.6709339763425):1.308483235741,168:1.979417212084):3.191952417738):14.60711805984):0.5948369933223,(((…
	TREE STATE_15060000 = ((((161:5.344685415905,160:5.344685415905):11.80259141522,((((((((93:5.037863586777,(156:3.66904484809,(112:0.5784519150173,117:0.5784519150173):3.090592933073):1.368818738687):1.483212909789,(((((118:0.255762706857,75:0.255762706857):1.643811229729,((107:0.907225372355,154:0.907225372355):0.1332346817345,50:1.04046005409):0.8591138824968):0.7462141212961,158:2.645788057882)…
	TREE STATE_15120000 = ((((161:5.772673920648,160:5.772673920648):18.88546665151,(((((((119:6.444229731823,((120:0.5484608927835,89:0.5484608927835):1.930700339165,(76:1.686993490262,(88:0.09546274415674,94:0.09546274415674):1.591530746105):0.7921677416872):3.965068499874):1.334728816548,((155:6.616525762175,(150:2.52018459995,67:2.52018459995):4.096341162224):0.8803066320692,((((51:0.319243021611…
	TREE STATE_15180000 = ((((161:5.453025818452,160:5.453025818452):22.96548325572,(((168:1.462603395091,(175:1.426396597406,172:1.426396597406):0.03620679768473):4.583323928281,((174:1.407803955019,171:1.407803955019):2.637570437196,((173:0.7977964612467,170:0.7977964612467):1.4298257938,169:2.227622255046):1.817752137169):2.000552931157):15.52876762113,((((((132:3.307263795509,((73:0.1995233802423…
	TREE STATE_15240000 = ((((161:4.794371878564,160:4.794371878564):8.154403963528,(46:10.2970734091,(((172:1.350885488392,(175:0.9746343149761,168:0.9746343149761):0.3762511734163):2.091306275375,((169:1.952806586359,(173:1.730409979163,170:1.730409979163):0.2223966071958):1.43580464786,(174:0.642279115515,171:0.642279115515):2.746332118704):0.05358052954881):6.480507591151,(((((132:1.466827941162,…
	TREE STATE_15300000 = ((((161:4.991515611584,160:4.991515611584):20.02436872178,((((169:2.763929833196,170:2.763929833196):0.1875063638829,((171:1.327136224264,174:1.327136224264):0.8065210169621,173:2.133657241226):0.8177789558525):3.033310775049,(168:1.496195967525,(172:1.302266693125,175:1.302266693125):0.1939292743998):4.488551004603):12.76880793069,((((((((((137:0.2300553556683,153:0.2300553…
	TREE STATE_15360000 = ((((((((((((11:0.2422067042467,3:0.2422067042467):0.3676428755629,26:0.6098495798096):1.732372941142,((20:0.7742509545057,((9:0.1149537339364,1:0.1149537339364):0.6285323527432,13:0.7434860866796):0.03076486782611):1.327807811846,21:2.102058766351):0.2401637546):5.772335585548,(((23:0.1654056358601,14:0.1654056358601):0.6266910939787,15:0.7920967298388):0.163297641652,6:0.95…
	TREE STATE_15420000 = (((((((((81:6.134362053212,((18:0.067647557101,25:0.067647557101):4.99425259361,(((106:0.8484603010477,(((8:0.1178663564369,121:0.1178663564369):0.5477295682858,92:0.6655959247228):0.0120289572762,(79:0.2290183309273,12:0.2290183309273):0.4486065510716):0.1708354190487):0.3922252083416,74:1.240685509389):2.306901944994,(16:0.9871008258165,17:0.9871008258165):2.560486628567):…
	TREE STATE_15480000 = (((((((((((((183:1.059835901422,(180:0.3169703396758,181:0.3169703396758):0.7428655617461):1.25710088744,179:2.316936788862):2.177303876042,182:4.494240664904):4.068635347177,((((((141:0.3773360959312,(139:0.01464246117269,60:0.01464246117269):0.3626936347585):0.5232335524545,99:0.9005696483857):0.2903524925025,(102:1.147935891688,57:1.147935891688):0.04298624920049):3.62703…
	TREE STATE_15540000 = (((((46:12.69754414091,(((175:3.263331277512,172:3.263331277512):0.3999662232656,168:3.663297500778):2.796550995394,((170:2.967950694756,173:2.967950694756):0.9657977248259,((171:1.678678475855,169:1.678678475855):1.024393808783,174:2.703072284638):1.230676134945):2.52610007659):6.237695644743):9.706305101436,((((((((64:3.261745913726,97:3.261745913726):3.21324214933,(126:4.…
	TREE STATE_15600000 = (((((((174:0.9655755612626,171:0.9655755612626):8.481016403389,(((169:2.761243704266,173:2.761243704266):0.2222752435185,170:2.983518947784):6.381060582722,((175:5.030688158564,168:5.030688158564):0.1559159513659,172:5.186604109929):4.177975420577):0.08201243414511):9.163760651572,46:18.61035261622):2.559126983132,(((((((((183:2.840783584254,(180:0.9281569318154,181:0.928156…
	TREE STATE_15660000 = (((((46:12.73633513341,((((170:0.9045530756932,169:0.9045530756932):0.3202480643373,173:1.22480114003):1.127469102235,(174:0.8030870289488,171:0.8030870289488):1.549183213317):1.97241875456,((172:0.6514457795459,168:0.6514457795459):1.19863275977,175:1.850078539316):2.47461045751):8.411646136582):0.1542498042375,((((((162:3.563191396444,29:3.563191396444):3.542357013327,(((2…
	TREE STATE_15720000 = (((((46:14.58704789853,(((171:1.155853757527,174:1.155853757527):1.97464375315,(173:1.899422297657,(169:1.48788955028,170:1.48788955028):0.4115327473769):1.23107521302):6.077281593069,((175:1.31400304447,172:1.31400304447):1.216703427195,168:2.530706471664):6.677072632082):5.37926879478):3.278462389053,((123:0.8022290030429,122:0.8022290030429):13.698458894,(((((((45:2.62967…
	TREE STATE_15780000 = ((((161:5.881456137694,160:5.881456137694):14.5776235539,((46:12.85674064029,((((170:1.60814097009,169:1.60814097009):0.2466031078709,173:1.854744077961):5.256553600842,(168:2.597085382806,(175:0.8599858275387,172:0.8599858275387):1.737099555268):4.514212295997):0.5268891937516,(171:3.191958959525,174:3.191958959525):4.446227913029):5.21855376774):5.833642483637,((((((162:0.…
	TREE STATE_15840000 = ((((161:4.596464026955,160:4.596464026955):23.17223556779,((46:15.69715842566,((169:3.004481877854,173:3.004481877854):5.645304890754,(((172:3.10249127236,(175:2.190729544364,168:2.190729544364):0.9117617279958):3.073008620202,170:6.175499892562):2.410115980406,(171:1.11818126852,174:1.11818126852):7.467434604449):0.06417089563901):7.047371657052):5.491948968386,((123:3.1029…
	TREE STATE_15900000 = (((((46:10.86229030389,((((173:1.473622662416,169:1.473622662416):1.749177531939,(172:0.6921012492939,(168:0.5949894757083,175:0.5949894757083):0.09711177358563):2.530698945061):0.3793338299993,170:3.602134024354):0.389575748159,(171:1.993054198627,174:1.993054198627):1.998655573886):6.870580531381):2.917378737791,((123:0.9053700939285,122:0.9053700939285):11.45392388777,(((…
	TREE STATE_15960000 = (((((46:9.420541324977,(((175:1.241909290444,168:1.241909290444):0.2900059774015,172:1.531915267845):3.805110515413,(((170:1.079576958957,173:1.079576958957):2.541249079686,(171:0.7735552980694,174:0.7735552980694):2.847270740574):0.3730432515767,169:3.99386929022):1.343156493038):4.083515541719):4.749956696108,((123:1.603532773543,122:1.603532773543):10.87989319783,((((((((…
	TREE STATE_16020000 = (((((46:12.61777641198,(((175:0.883211706647,168:0.883211706647):0.1492027921925,172:1.03241449884):5.961453927168,(((169:1.963631079755,170:1.963631079755):0.08167911236395,173:2.045310192119):3.375543085022,(171:1.329256231939,174:1.329256231939):4.091597045203):1.573015148866):5.623907985971):4.924360653794,((123:2.590369799783,122:2.590369799783):12.44282174311,(((((137:…
	TREE STATE_16080000 = (((((((168:1.231512020689,(175:0.5570513746196,172:0.5570513746196):0.6744606460695):3.236191189088,(((169:0.9262181512029,(171:0.05675651083822,174:0.05675651083822):0.8694616403646):1.28996980013,170:2.216187951333):0.800873167345,173:3.017061118678):1.450642091098):6.526030170175,46:10.99373337995):4.777492381842,((123:1.471511410824,122:1.471511410824):11.25289920775,(((…
	TREE STATE_16140000 = (((((((((169:2.840644644678,173:2.840644644678):0.02411082440432,170:2.864755469082):1.569025104811,(171:1.087699707843,174:1.087699707843):3.34608086605):0.746353767722,((172:1.092392343887,175:1.092392343887):0.70173774566,168:1.794130089547):3.386004252067):7.960442579643,46:13.14057692126):3.368384624527,((123:0.9270967669554,122:0.9270967669554):13.01274642441,(((((((((…
	TREE STATE_16200000 = (((((((175:1.341572637174,(172:0.6968295739322,168:0.6968295739322):0.6447430632414):4.795662819886,((173:0.2246298752619,170:0.2246298752619):1.098120322701,(169:1.2232889079,(174:0.1048682849199,171:0.1048682849199):1.11842062298):0.0994612900634):4.814485259097):1.267868724752,46:7.405104181812):9.637451524702,((123:0.6140079816386,122:0.6140079816386):12.5691228811,(((((…
	TREE STATE_16260000 = ((((((((172:0.4612574666186,175:0.4612574666186):0.5829596922367,168:1.044217158855):2.154138799243,(((174:0.5494151045882,171:0.5494151045882):1.272170333931,173:1.821585438519):0.2308381666403,(169:2.0217880388,170:2.0217880388):0.03063556635944):1.145932352939):1.503562375209,46:4.701918333308):6.017139962307,((123:1.742908058527,122:1.742908058527):7.333088047719,(((((((…
	TREE STATE_16320000 = (((((((169:1.861225090428,((170:1.068599456021,173:1.068599456021):0.4164519854435,(174:1.146547770999,171:1.146547770999):0.3385036704662):0.3761736489628):2.179153795288,((172:1.396696867869,175:1.396696867869):0.5033516730722,168:1.900048540941):2.140330344774):2.329979556499,46:6.370358442214):9.839603486569,((123:0.8929220237033,122:0.8929220237033):13.80983980897,(((((…
	TREE STATE_16380000 = (((((((((172:0.835758942177,175:0.835758942177):1.003895392296,168:1.839654334473):2.06559620719,(174:1.466670405203,171:1.466670405203):2.43858013646):0.9886550338344,((170:0.106771681037,169:0.106771681037):0.7585070819983,173:0.8652787630353):4.028626812463):8.6399174685,46:13.533823044):1.516416964983,((123:2.015190362061,122:2.015190362061):11.78954591927,((((((127:5.20…
	TREE STATE_16440000 = ((178:20.19800846063,((161:3.738039098185,160:3.738039098185):15.97028799195,((46:11.66342096831,(((171:0.4181306378368,174:0.4181306378368):1.881766539669,((173:0.6216201496908,170:0.6216201496908):1.314771401821,169:1.936391551512):0.3635056259946):3.291879573062,((172:0.4804430817978,175:0.4804430817978):1.925761071004,168:2.406204152801):3.185572597767):6.071644217742):5…
	TREE STATE_16500000 = (((((46:11.18923563636,((170:6.869285604791,(((171:0.1671851324485,174:0.1671851324485):0.9270206420168,173:1.094205774465):0.1151247697089,169:1.209330544174):5.659955060617):0.7758626562731,(168:2.254628637987,(172:0.8912804120539,175:0.8912804120539):1.363348225934):5.390519623077):3.544087375299):3.604706086805,((123:0.9190012923639,122:0.9190012923639):11.73860927789,((…
	TREE STATE_16560000 = (((((46:14.32374829088,((((171:0.8185117435662,174:0.8185117435662):1.121239503522,(169:1.40944143322,173:1.40944143322):0.5303098138677):4.71604419632,(168:2.112056914926,(172:0.64254187328,175:0.64254187328):1.469515041646):4.543738528482):1.263374525678,170:7.919169969085):6.404578321795):4.173903786117,((123:1.210714169567,122:1.210714169567):15.09529277719,((((((41:9.33…
	TREE STATE_16620000 = (((((46:8.010566862043,(((174:1.147882949993,(169:0.7051868018948,171:0.7051868018948):0.4426961480983):3.228414465901,(173:3.187906895394,170:3.187906895394):1.1883905205):1.020859523424,(168:2.302944342931,(175:1.224541438138,172:1.224541438138):1.078402904793):3.094212596387):2.613409922725):6.488317742841,((123:0.9749782096116,122:0.9749782096116):11.74935257798,(((((176…
	TREE STATE_16680000 = (((((46:10.7453723985,(((171:0.5836154554757,174:0.5836154554757):2.10098001388,((169:1.918327614614,173:1.918327614614):0.1509961930806,170:2.069323807695):0.6152716616608):2.716599751618,((168:0.3097128396602,172:0.3097128396602):1.123883172875,175:1.433596012535):3.967599208439):5.344177177522):3.551194221703,((((((176:0.8434527060985,177:0.8434527060985):4.568029984475,(…
	TREE STATE_16740000 = (((((46:12.86609186752,(((173:0.688209605046,169:0.688209605046):2.593208961087,(168:1.056273535802,(172:0.979022125995,175:0.979022125995):0.07725140980669):2.225145030331):0.5115670405147,((174:0.5522386667382,171:0.5522386667382):0.571191925607,170:1.123430592345):2.669555014302):9.073106260874):0.4195719046769,((((((((14:0.5559644518093,23:0.5559644518093):0.805483616449…
	TREE STATE_16800000 = (((((46:6.546979563852,((168:0.7474313393559,(175:0.5242495535323,172:0.5242495535323):0.2231817858236):3.359443198896,((174:0.1490637967503,171:0.1490637967503):3.743212381239,((173:1.078887656782,169:1.078887656782):1.345958785989,170:2.424846442771):1.467429735219):0.214598360262):2.440105025601):5.335626811272,(((((((((28:2.083227847798,30:2.083227847798):1.916881500606,…
	TREE STATE_16860000 = (((((46:7.781632140045,((173:1.827135929703,(170:1.297856117132,((174:0.02403048239217,169:0.02403048239217):0.4137853112835,171:0.4378157936757):0.8600403234561):0.5292798125708):1.4696367634,(175:0.8945776577502,(168:0.8391151334655,172:0.8391151334655):0.05546252428473):2.402195035353):4.484859446942):4.001690762287,((((((176:0.09820553396298,177:0.09820553396298):5.60554…
	TREE STATE_16920000 = (((((46:14.38006971794,(((169:2.638820209505,(174:0.6104979443556,171:0.6104979443556):2.028322265149):0.00206662534964,(170:1.052019957604,173:1.052019957604):1.58886687725):1.326403200217,(175:1.495668104725,(172:1.270090486702,168:1.270090486702):0.2255776180231):2.471621930345):10.41277968287):0.06799580144124,((((((155:8.700657836742,(150:6.024407872873,67:6.02440787287…
	TREE STATE_16980000 = (((((46:6.714452223949,(((169:1.167314085036,173:1.167314085036):1.012080728896,(171:0.8707999948019,174:0.8707999948019):1.308594819131):1.975561567281,(170:3.037075606373,(172:0.4479768196233,(168:0.4154460185635,175:0.4154460185635):0.03253080105988):2.58909878675):1.11788077484):2.559495842736):8.920536306895,((((((132:2.034576654493,(146:0.2698250376046,83:0.26982503760…
	TREE STATE_17040000 = ((178:40.47694179317,((161:5.852545007471,160:5.852545007471):31.40300625727,((46:22.6382782151,(((172:1.502305566381,(168:1.216642202857,175:1.216642202857):0.2856633635243):2.162839846891,(174:1.760163437363,171:1.760163437363):1.904981975909):4.462812517058,(173:1.044427453503,(170:0.3685744926333,169:0.3685744926333):0.6758529608697):7.083530476826):14.51032028477):7.803…
	TREE STATE_17100000 = ((178:18.73411049446,((161:4.66474767799,160:4.66474767799):12.61558072127,((46:10.80842640776,((((169:1.082352146326,170:1.082352146326):1.004450999668,173:2.086803145994):0.4075586861812,(174:0.5539178948742,171:0.5539178948742):1.940443937301):1.063103480074,((172:0.4122529291145,175:0.4122529291145):1.976339844128,168:2.388592773242):1.168872539007):7.250961095507):4.429…
	TREE STATE_17160000 = ((178:25.97694296052,((161:4.212940562447,160:4.212940562447):18.85562640548,((46:15.51618766267,((((174:0.9295715872548,171:0.9295715872548):2.600284327793,173:3.529855915048):3.086455523442,(170:0.2703168282167,169:0.2703168282167):6.345994610273):1.579369985328,((168:0.9320365747236,172:0.9320365747236):0.5380030685592,175:1.470039643283):6.725641780534):7.320506238852):3…
	TREE STATE_17220000 = ((178:20.65099291633,((161:4.949585695644,160:4.949585695644):13.67456573058,((((173:3.734894598848,((170:2.686226490634,(171:1.870841448979,174:1.870841448979):0.8153850416549):0.8846068713777,169:3.570833362012):0.1640612368362):2.430334123202,(172:1.333774497012,(175:1.15430175898,168:1.15430175898):0.1794727380313):4.831454225038):6.830484493328,46:12.99571321538):3.0570…
	TREE STATE_17280000 = (((((((168:1.144297515229,(172:0.5028830265597,175:0.5028830265597):0.6414144886693):4.806985216856,((174:2.74401293731,171:2.74401293731):2.271086347029,((170:0.0766624327562,169:0.0766624327562):1.983673680412,173:2.060336113168):2.954763171171):0.9361834477454):11.76927919702,46:17.72056192911):2.205452274862,((((((((((70:2.717967373223,(((125:1.598763240587,148:1.5987632…
	TREE STATE_17340000 = (((((((168:1.696583794084,(175:1.329140725359,172:1.329140725359):0.3674430687242):1.985818316566,(169:2.39476703611,(170:2.3034179153,((174:0.17159491611,171:0.17159491611):1.207764391197,173:1.379359307307):0.9240586079928):0.09134912081034):1.28763507454):6.973101302829,46:10.65550341348):1.377105328518,(((((146:0.4516854998506,83:0.4516854998506):1.644407881025,((151:1.9…
	TREE STATE_17400000 = (((((((169:4.38943799979,((170:3.299958416484,(171:0.8132148428033,174:0.8132148428033):2.486743573681):0.7358401876529,173:4.035798604137):0.353639395653):1.152268260377,(175:1.595254639945,(168:1.297308147036,172:1.297308147036):0.2979464929095):3.946451620222):5.748617700059,46:11.29032396023):7.901050086013,(((((132:2.334289809236,(151:1.544969633653,(146:0.4847671792372…
	TREE STATE_17460000 = (((((((((174:0.3962940142933,(169:0.1111868837999,171:0.1111868837999):0.2851071304934):1.963818082463,173:2.360112096756):1.495975883278,170:3.856087980034):0.05237719215712,((172:1.420925464314,175:1.420925464314):0.2325434488542,168:1.653468913168):2.254996259023):6.60335550411,46:10.5118206763):1.023856772591,((((((((134:1.578225338924,108:1.578225338924):0.5647602023655…
	TREE STATE_17520000 = ((((((((169:2.026652828526,(174:1.070545155686,171:1.070545155686):0.9561076728399):1.51449918542,(173:1.876384731686,170:1.876384731686):1.66476728226):4.667910564017,(175:3.691285444059,(168:2.350215109456,172:2.350215109456):1.341070334604):4.517777133903):14.8140671572,46:23.02312973516):1.59357009376,((((((((((76:1.131011280788,(94:0.5020146014008,88:0.5020146014008):0.…
	TREE STATE_17580000 = ((178:13.858901672,((161:5.533421581084,160:5.533421581084):5.913806859647,(((((170:0.6254027212509,173:0.6254027212509):0.6355899233831,((174:0.08149226441283,169:0.08149226441283):0.8688315136746,171:0.9503237780874):0.3106688665466):2.357383964051,((175:0.7375024707688,172:0.7375024707688):0.8610814379477,168:1.598583908716):2.019792699968):2.304237810395,46:5.92261441908…
	TREE STATE_17640000 = ((178:27.32577110502,((161:6.240360022019,160:6.240360022019):19.97286111392,((((170:3.767997262759,(173:1.042745098565,((174:0.4406861921211,171:0.4406861921211):0.190893047712,169:0.631579239833):0.4111658587324):2.725252164193):5.240338863004,(168:4.161029256884,(172:1.956216460604,175:1.956216460604):2.204812796281):4.847306868878):8.15398589212,46:17.16232201788):5.0599…
	TREE STATE_17700000 = ((178:23.77827899552,((161:4.608220219692,160:4.608220219692):12.6672860538,((46:14.77593660581,((((171:0.6460251784398,174:0.6460251784398):0.5199907638441,(173:0.2277349970714,170:0.2277349970714):0.9382809452125):3.25423781091,169:4.420253753194):1.118361236619,(168:4.384819884338,(172:0.7997856507266,175:0.7997856507266):3.585034233612):1.153795105474):9.237321615999):0.…
	TREE STATE_17760000 = ((178:32.2581884555,((161:5.662106124885,160:5.662106124885):19.56177175871,((((((173:1.843942352226,170:1.843942352226):0.3881483853719,169:2.232090737598):2.566344579284,(171:0.5163840836897,174:0.5163840836897):4.282051233192):1.129922059427,(175:2.794823877539,(168:2.542840572991,172:2.542840572991):0.2519833045482):3.13353349877):13.00328468639,46:18.9316420627):2.54005…
	TREE STATE_17820000 = ((178:26.23408016367,((161:4.484230293402,160:4.484230293402):18.78110918829,((46:17.18758682449,(((171:1.914162388662,(169:0.9335090174231,174:0.9335090174231):0.9806533712386):1.167520005039,(173:1.258557904789,170:1.258557904789):1.823124488913):4.932211194175,((172:1.894309212261,175:1.894309212261):0.8555938726539,168:2.749903084915):5.263990502961):9.173693236618):2.06…
	TREE STATE_17880000 = ((178:17.44699878815,((161:4.686361689786,160:4.686361689786):9.741129623256,((46:10.9706838969,(((174:1.434930793604,171:1.434930793604):1.30065513429,((170:0.2968157173854,173:0.2968157173854):0.5657362683122,169:0.8625519856976):1.873033942196):1.291837209301,(168:1.428273032512,(175:1.016874221704,172:1.016874221704):0.4113988108087):2.599150104682):6.94326075971):1.1172…
	TREE STATE_17940000 = ((178:32.73186972001,((161:4.584937891963,160:4.584937891963):19.06218006991,(((((173:2.907429638169,(174:0.3193311777154,171:0.3193311777154):2.588098460453):0.08449446812032,(169:2.852192448537,170:2.852192448537):0.1397316577521):1.999059665202,((172:0.5409385540626,175:0.5409385540626):2.439059669389,168:2.979998223452):2.010985548039):3.852076352757,46:8.843060124248):9…
	TREE STATE_18000000 = ((178:11.23510324989,((161:4.125716202534,160:4.125716202534):6.136588170782,(((((169:0.6973514149345,170:0.6973514149345):0.7064437510129,173:1.403795165947):2.667797988828,((168:2.032391579448,(175:0.4675505267272,172:0.4675505267272):1.564841052721):1.39165049411,(174:1.509543220655,171:1.509543220655):1.914498852902):0.647551081218):3.099541980014,46:7.17113513479):0.444…
	TREE STATE_18060000 = ((178:18.37172260634,((161:4.856803238807,160:4.856803238807):12.49862509175,(((((168:1.392529759964,172:1.392529759964):0.0672464810574,175:1.459776241021):5.045841305913,(((174:0.5243584024018,171:0.5243584024018):2.326849986945,173:2.851208389347):0.7717337051052,(169:0.08589512102524,170:0.08589512102524):3.537046973427):2.882675452482):5.807909534326,46:12.31352708126):…
	TREE STATE_18120000 = ((178:28.70324189395,((161:4.073929399832,160:4.073929399832):23.39544784851,(((((169:2.928358600353,(170:0.2700812748327,173:0.2700812748327):2.65827732552):2.508624480368,(174:1.799154596586,171:1.799154596586):3.637828484135):1.487465931587,(175:2.650629385159,(172:2.559998829149,168:2.559998829149):0.09063055600966):4.273819627149):4.42520050585,46:11.34964951816):13.415…
	TREE STATE_18180000 = ((178:19.99025297189,((161:5.983069377487,160:5.983069377487):13.6370593645,((((((174:1.003819768264,171:1.003819768264):1.546410161198,169:2.550229929462):2.137916303071,(173:0.7332033660866,170:0.7332033660866):3.954942866447):1.428859273114,(168:2.909581658874,(175:1.382550251064,172:1.382550251064):1.52703140781):3.207423846774):6.405485308373,46:12.52249081402):4.517773…
	TREE STATE_18240000 = ((((161:4.461656944786,160:4.461656944786):12.28951450005,(((((((81:8.013183576048,(((16:0.7415095514335,17:0.7415095514335):3.840053735603,((((79:0.7828500330028,106:0.7828500330028):0.2218142673472,8:1.00466430035):0.08201571331005,(92:0.8493558940901,12:0.8493558940901):0.2373241195699):0.7246797293785,(121:0.6292927968419,74:0.6292927968419):1.182066946197):2.77020354399…
	TREE STATE_18300000 = ((((161:7.193235376693,160:7.193235376693):10.5858316724,(((169:4.238715865511,((174:2.272707052139,171:2.272707052139):0.753373042633,(173:1.574659480131,170:1.574659480131):1.45142061464):1.21263577074):0.8596007443139,((175:0.9003456967007,172:0.9003456967007):0.9296320411023,168:1.829977737803):3.268338872022):10.93599622305,(46:14.10244440692,(((((((137:1.41239392499,15…
	TREE STATE_18360000 = ((((161:3.155221225747,160:3.155221225747):16.49036711852,((((((((((((107:0.9445481549974,(154:0.4591712650136,(124:0.348433681425,50:0.348433681425):0.1107375835886):0.4853768899838):1.131950119614,118:2.076498274611):0.01438436053815,(158:0.3073996897073,75:0.3073996897073):1.783482945442):1.230041646337,71:3.320924281487):0.08923449903663,66:3.410158780523):3.131975810707…
	TREE STATE_18420000 = ((((161:5.141592414925,160:5.141592414925):7.048085116565,((((((((((88:0.4366317370068,94:0.4366317370068):0.1218340595385,76:0.5584657965453):0.331709594814,((89:0.2823366704253,120:0.2823366704253):0.2562539358795,119:0.5385906063048):0.3515847850545):3.031762154504,(155:3.297689972874,(150:2.186776872994,67:2.186776872994):1.11091309988):0.6242475729891):0.2020403323509,(…
	TREE STATE_18480000 = ((((161:6.054590952766,160:6.054590952766):14.47275747531,((((((((64:1.267367503186,97:1.267367503186):3.970582900864,(((96:1.882496906552,142:1.882496906552):1.187526449003,86:3.070023355555):0.6564441118536,126:3.726467467409):1.511482936642):5.134780865635,(24:1.919190539117,(4:0.5846583204184,19:0.5846583204184):1.334532218699):8.453540730568):2.019748093784,(((((183:3.0…
	TREE STATE_18540000 = ((((161:4.991163944602,160:4.991163944602):14.32604395899,(((((((151:1.610675261331,(((73:0.7654663559049,95:0.7654663559049):0.7938323068628,(146:0.4727056741705,83:0.4727056741705):1.086592988597):0.01778877104695,132:1.577087433815):0.03358782751623):7.696632056671,(((((71:0.3726650146228,154:0.3726650146228):0.748384782692,(50:0.7658593395924,107:0.7658593395924):0.35519…
	TREE STATE_18600000 = (((178:10.75701710094,(161:4.264035761317,160:4.264035761317):6.492981339618):18.39596052041,((((((((((133:0.9435012087008,55:0.9435012087008):1.714059050479,(47:1.768113089122,(59:0.3106645843232,109:0.3106645843232):1.457448504799):0.8894471700578):3.209407925285,(137:0.3812273764786,153:0.3812273764786):5.485740807986):4.626492116518,((((129:0.7503778809843,58:0.750377880…
	TREE STATE_18660000 = (((((((((((7:3.321610171508,((10:0.909908718319,22:0.909908718319):1.27053248091,5:2.18044119923):1.141168972279):4.579822385861,((((14:2.381550439927,23:2.381550439927):0.4747405554152,15:2.856290995342):0.09828901323079,6:2.954580008572):4.078411907788,(20:1.926876530299,((((3:1.116131940668,11:1.116131940668):0.07825550702527,21:1.194387447693):0.07094953843631,((13:0.833…
	TREE STATE_18720000 = ((((((((((151:3.121649240983,(146:0.4339730001934,83:0.4339730001934):2.687676240789):0.2115099363497,132:3.333159177332):0.9030862884409,(73:1.905182574025,95:1.905182574025):2.331062891748):6.522472800115,(((((155:6.54732838309,(150:3.483032232486,67:3.483032232486):3.064296150604):1.270542610931,(((89:1.061279179425,120:1.061279179425):0.7787796122022,((76:0.7567697894676…
	TREE STATE_18780000 = ((((((((((176:1.307822042618,177:1.307822042618):8.340726810402,((5:2.49111408873,((10:2.254430983567,7:2.254430983567):0.07967374280172,22:2.334104726369):0.157009362361):4.040921393672,(((((26:0.4659540306521,21:0.4659540306521):0.6034179218122,1:1.069371952464):0.2070341122726,(13:0.6168659276205,9:0.6168659276205):0.6595401371165):0.1934552554509,(20:1.196990643759,(3:0.…
	TREE STATE_18840000 = ((((((123:2.518232658805,122:2.518232658805):20.89131780298,(((((146:0.7827787267506,83:0.7827787267506):3.453706013346,(73:1.675756862186,95:1.675756862186):2.56072787791):0.1435461902266,(132:1.910361663143,151:1.910361663143):2.46966926718):13.03497430187,(((((((112:0.6070482109589,117:0.6070482109589):3.698271333465,156:4.305319544424):2.767756082317,93:7.073075626741):2…
	TREE STATE_18900000 = ((((((123:1.046815460386,122:1.046815460386):8.053270342967,(((((176:1.027113492718,177:1.027113492718):5.437523283522,((((((31:1.928846254495,34:1.928846254495):0.84655788972,((38:1.667047918864,32:1.667047918864):0.5516363208481,((33:0.763796411086,37:0.763796411086):0.3306194518091,(40:0.4818225510123,(36:0.3536810505798,39:0.3536810505798):0.1281415004324):0.612593311882…
	TREE STATE_18960000 = ((((((123:1.095117621808,122:1.095117621808):10.01999729021,((((((((109:0.3631196787616,47:0.3631196787616):3.709248274251,(133:1.241437877228,55:1.241437877228):2.830930075784):1.332141072193,(59:2.64824339107,(137:0.292346868187,153:0.292346868187):2.355896522883):2.756265634136):2.5554414961,((((129:1.201429045855,(56:0.06279308113035,130:0.06279308113035):1.138635964725)…
	TREE STATE_19020000 = ((((((123:1.703987679883,122:1.703987679883):15.35857058046,(((((((((31:5.587594613177,(((32:2.566954987069,(37:0.6047183449444,40:0.6047183449444):1.962236642125):1.140749694399,((33:1.091209264849,36:1.091209264849):0.5038687638358,39:1.595078028685):2.112626652784):0.727053681784,(38:1.61148852095,34:1.61148852095):2.823269842303):1.152836249924):2.037142388857,35:7.62473…
	TREE STATE_19080000 = ((((161:5.741712582682,160:5.741712582682):10.28297944846,((((((2:6.900263660271,(((28:2.246636697235,30:2.246636697235):1.328372527673,(163:3.569502103105,(38:1.59493873105,((37:1.282767115453,32:1.282767115453):0.2352305272212,((40:1.001634255785,(31:0.9504314759568,(33:0.5472494384758,39:0.5472494384758):0.4031820374809):0.05120277982789):0.306507883063,(36:1.178618409842…
	TREE STATE_19140000 = ((((161:4.45718120069,160:4.45718120069):12.15028304566,((((((73:1.039100605452,95:1.039100605452):3.101692586659,(151:3.076358371304,((146:0.3953674739102,83:0.3953674739102):1.515364590598,132:1.910732064509):1.165626306796):1.064434820806):5.059358682534,((((((107:0.612767531886,(154:0.5942369273908,50:0.5942369273908):0.01853060449515):0.3380368666919,118:0.9508043985779…
	TREE STATE_19200000 = ((((161:5.448364047729,160:5.448364047729):9.381082456324,((((((93:3.533148842632,((112:0.8290399697868,117:0.8290399697868):2.472835807838,156:3.301875777625):0.2312730650071):0.8437666415429,((66:2.528867814975,71:2.528867814975):0.2320810378841,((124:1.51361180707,(158:1.335028637636,118:1.335028637636):0.1785831694339):0.09855881310764,((154:0.7914789758827,107:0.7914789…
	TREE STATE_19260000 = ((((161:5.0786411592,160:5.0786411592):16.96920652411,(((((((119:6.856937291413,((89:0.4857625661532,120:0.4857625661532):4.556097167526,(88:2.451415755387,(94:1.729076240143,76:1.729076240143):0.7223395152435):2.590443978292):1.815077557734):2.725148273882,(155:8.103386534091,(150:3.802638804694,67:3.802638804694):4.300747729396):1.478699031205):1.632914881219,((127:3.88983…
	TREE STATE_19320000 = ((((161:5.528928479574,160:5.528928479574):11.92277066224,(((123:0.7266866095668,122:0.7266866095668):11.46689184499,(((((((((139:0.3837330381149,141:0.3837330381149):0.3636093754605,60:0.7473424135754):1.680238832919,((99:0.2103231875042,57:0.2103231875042):0.01296955571691,102:0.2232927432211):2.204288503273):0.6586000287962,((80:0.7799605849436,(98:0.383982441185,149:0.38…
	TREE STATE_19380000 = ((((161:6.312194476168,160:6.312194476168):8.853097837152,((46:9.579996378563,((169:3.249821702473,(((174:0.646846114992,171:0.646846114992):0.2968602599447,173:0.9437063749367):0.024157325591,170:0.9678637005277):2.281958001946):1.611682131318,(168:1.081315745151,(172:1.034219345683,175:1.034219345683):0.04709639946829):3.78018808864):4.718492544771):2.647072658672,((123:1.…
	TREE STATE_19440000 = ((((161:4.129484711283,160:4.129484711283):14.08032211787,((46:9.231129292093,(((170:0.08775626594823,169:0.08775626594823):0.6505244257156,173:0.7382806916638):3.252180350031,((168:2.396250803753,(175:1.095087943881,172:1.095087943881):1.301162859872):1.489830500386,(174:0.7263311732915,171:0.7263311732915):3.159750130847):0.1043797375561):5.240668250399):7.517890650789,((1…
	TREE STATE_19500000 = ((((161:4.172310480513,160:4.172310480513):16.21319564813,((((123:1.196948697247,122:1.196948697247):12.4899174168,((((((64:2.354019867991,97:2.354019867991):2.290231993913,(126:3.670459663283,((96:1.288974863625,142:1.288974863625):1.273390897944,86:2.56236576157):1.108093901713):0.9737921986212):4.636561760978,(24:3.808469949519,(4:1.181724706412,19:1.181724706412):2.62674…
	TREE STATE_19560000 = ((((161:5.27328982983,160:5.27328982983):15.77316013059,((46:17.98527173503,((168:4.194184527284,(175:1.330287645043,172:1.330287645043):2.863896882241):1.043600729829,((174:1.337591246745,(171:0.08450460057089,169:0.08450460057089):1.253086646174):1.181310721629,(170:2.233146271725,173:2.233146271725):0.2857556966493):2.718883288739):12.74748647791):0.3214219906518,((((123:…
	TREE STATE_19620000 = ((((161:4.959935979974,160:4.959935979974):10.33143922372,(((((175:0.7663524168205,172:0.7663524168205):1.04028935399,168:1.80664177081):2.15245236655,(169:1.633266655326,((174:0.6069888061308,171:0.6069888061308):0.5572121352369,(170:0.1461287324954,173:0.1461287324954):1.018072208872):0.4690657139579):2.325827482034):2.674607825242,46:6.633701962602):6.535160476256,((123:0…
	TREE STATE_19680000 = ((((161:5.53515024572,160:5.53515024572):16.48360940422,(((((174:1.562441239175,171:1.562441239175):5.33229788712,((173:1.243213262146,169:1.243213262146):1.032702206399,170:2.275915468546):4.618823657749):1.218476975463,((175:1.78803397193,172:1.78803397193):0.3343754627392,168:2.122409434669):5.990806667089):8.044860448432,46:16.15807655019):1.815803418152,((123:1.04805624…
	TREE STATE_19740000 = ((((161:4.202240929415,160:4.202240929415):11.51235264009,(((((173:2.557289568847,170:2.557289568847):0.3905615655911,(171:2.756407628174,(169:0.03620743487071,174:0.03620743487071):2.720200193303):0.191443506264):2.602530822633,(168:2.116259945048,(175:0.4258871754641,172:0.4258871754641):1.690372769584):3.434122012023):2.380136318775,46:7.930518275846):5.581519365423,((123…
	TREE STATE_19800000 = ((((161:5.446073192792,160:5.446073192792):8.821051609499,((((123:0.7093088961475,122:0.7093088961475):10.67258953072,((((((133:0.8449118897945,55:0.8449118897945):2.471018616862,((59:0.2906586789986,109:0.2906586789986):0.5141524320207,47:0.8048111110193):2.511119395637):1.149569627389,(137:0.05058708425732,153:0.05058708425732):4.414913049789):3.109338381522,((134:2.521680…
	TREE STATE_19860000 = ((((161:3.323941616813,160:3.323941616813):16.84478856079,((46:8.817912642377,((173:3.123298588056,((174:1.246559845603,171:1.246559845603):1.765240190533,(170:0.2821120474557,169:0.2821120474557):2.72968798868):0.1114985519206):2.051559948691,(175:1.213184871235,(172:0.3690859901406,168:0.3690859901406):0.8440988810947):3.961673665513):3.643054105629):8.35289143988,((123:0.…
	TREE STATE_19920000 = (((((46:14.01830568043,((173:2.548301701159,(((174:1.288657511432,171:1.288657511432):0.4863890035233,170:1.775046514955):0.1065749359824,169:1.881621450937):0.6666802502217):6.303713355259,((168:1.370381046754,172:1.370381046754):0.2291843256924,175:1.599565372446):7.252449683972):5.166290624015):9.559116600587,((123:1.174451171757,122:1.174451171757):20.03244621976,(((((73…
	TREE STATE_19980000 = (((((46:16.25649429437,((170:3.739744416899,(((169:0.3045116120155,171:0.3045116120155):0.23032740597,174:0.5348390179855):0.680789131475,173:1.215628149461):2.524116267438):2.087333865151,((175:1.971132957414,172:1.971132957414):1.868000938612,168:3.839133896025):1.987944386024):10.42941601232):2.506491349682,((123:0.9594622260364,122:0.9594622260364):15.37321107324,(((((((…
	TREE STATE_20040000 = (((((46:12.26499131449,((172:0.5830978462665,(175:0.430727255636,168:0.430727255636):0.1523705906305):5.775467964079,((170:0.2373445997923,173:0.2373445997923):2.304047978858,((174:0.05105225703742,169:0.05105225703742):1.174581954254,171:1.225634211291):1.31575836736):3.817173231695):5.906425504149):0.1516574416341,(((((((((42:0.1992012711985,44:0.1992012711985):4.838632982…
	TREE STATE_20100000 = (((((46:6.014772018909,((175:1.972607045392,(172:1.025968932092,168:1.025968932092):0.9466381133006):2.41323043415,((170:1.527477100146,173:1.527477100146):0.9933788980205,((171:0.2518845581687,174:0.2518845581687):1.819832619634,169:2.071717177803):0.4491388203634):1.864981481376):1.628934539367):6.927962547689,(((((((((69:2.373650682493,27:2.373650682493):0.8773935050795,(…
	TREE STATE_20160000 = ((((((((((((64:0.849313117748,97:0.849313117748):3.201503298529,(126:3.378791075541,((142:0.5895123401621,96:0.5895123401621):2.13824437576,86:2.727756715922):0.6510343596194):0.6720253407355):1.84586428902,(24:2.306470279893,(4:0.005217316907704,19:0.005217316907704):2.301252962985):3.590210425404):2.728173948674,(((((91:1.188798371963,(165:0.1099440520849,166:0.10994405208…
	TREE STATE_20220000 = (((((46:16.41339205511,(((174:2.34713577635,171:2.34713577635):1.277831090008,(169:2.865362618263,(170:0.2210564018819,173:0.2210564018819):2.644306216382):0.7596042480948):3.679526439009,(168:2.802625972476,(175:1.025581393787,172:1.025581393787):1.777044578689):4.501867332892):9.108898749747):5.989619611846,(((((((((69:4.317905183865,27:4.317905183865):4.39778184346,((91:5…
	TREE STATE_20280000 = (((((46:9.508201522313,(((173:2.067322822293,170:2.067322822293):0.9172589778136,(169:2.666564186488,(174:0.5173204124058,171:0.5173204124058):2.149243774083):0.3180176136184):3.607488338516,((172:1.078625921825,168:1.078625921825):0.6844754236682,175:1.763101345493):4.828968793129):2.91613138369):8.645870689955,(((((((64:1.833448836709,97:1.833448836709):6.644917294046,(126…
	TREE STATE_20340000 = (((((46:12.23418140551,(((170:1.916215399108,(173:1.315590744501,169:1.315590744501):0.6006246546067):0.2821821895694,(174:1.705487388997,171:1.705487388997):0.4929101996801):0.6657223397455,((168:1.048957639379,172:1.048957639379):0.1145892713213,175:1.163546910701):1.700573017722):9.370061477092):1.808168550263,((((((((108:1.727280476851,((131:1.232278304428,148:1.23227830…
	TREE STATE_20400000 = (((((46:23.02424897744,((173:4.709785955986,((174:1.132871806822,171:1.132871806822):3.319766703412,(169:0.9922150606811,170:0.9922150606811):3.460423449552):0.2571474457522):3.014249722189,((175:1.081299103934,172:1.081299103934):0.748283762331,168:1.829582866265):5.89445281191):15.30021329926):4.360804243497,(((((((3:2.411455224041,11:2.411455224041):0.3869056816998,20:2.7…
	TREE STATE_20460000 = (((((46:9.105847889552,(((169:1.348218895055,(170:0.8118535429384,173:0.8118535429384):0.5363653521161):3.274276272767,(174:0.6440716125039,171:0.6440716125039):3.978423555317):0.201027984212,((175:0.9449374163283,168:0.9449374163283):0.1690903363621,172:1.11402775269):3.709495399343):4.282324737519):4.957002393353,(((((132:1.176674351612,((146:0.5586762763047,83:0.558676276…
	TREE STATE_20520000 = ((((161:4.380247667194,160:4.380247667194):13.82930389806,(((((((((64:1.164246402135,97:1.164246402135):2.260086911889,(126:2.294049083579,((96:1.044521128638,142:1.044521128638):0.7474540060668,86:1.791975134704):0.5020739488743):1.130284230446):2.767031312039,(24:4.229324301183,(4:0.2144530927459,19:0.2144530927459):4.014871208437):1.962040324881):1.308389559835,(((((180:0…
	TREE STATE_20580000 = ((((161:4.958862700019,160:4.958862700019):8.427681481122,((((((((64:1.980554824479,97:1.980554824479):1.272264995883,((86:1.450346001815,142:1.450346001815):0.7846605062788,(126:0.03205274452172,96:0.03205274452172):2.202953763573):1.017813312268):1.077557748974,(24:1.855446983215,(4:0.1444333502559,19:0.1444333502559):1.711013632959):2.474930586121):1.925920468783,((((((18…
	TREE STATE_20640000 = (((178:12.77599195145,((46:8.172828049656,((((173:1.476823637714,169:1.476823637714):0.1404761498834,170:1.617299787597):0.6270365713527,(174:0.9996976670935,171:0.9996976670935):1.244638691857):1.87217702178,(168:1.480678755052,(175:0.7742528640648,172:0.7742528640648):0.7064258909877):2.635834625677):4.056314668926):1.644411962338,(((((((((16:1.010718099473,17:1.0107180994…
	TREE STATE_20700000 = ((((161:5.072519539902,160:5.072519539902):21.72338832574,(((((((((16:1.13480594854,17:1.13480594854):6.303599851899,((79:0.3123539357765,74:0.3123539357765):2.581301914541,(((121:1.774082934315,12:1.774082934315):0.1034078850467,(106:1.846621905345,92:1.846621905345):0.03086891401651):0.2729132775496,8:2.150404096911):0.7432517534067):4.544749950122):1.556153039367,(18:0.75…
	TREE STATE_20760000 = ((((161:6.159118568493,160:6.159118568493):13.02530849167,((((((((((180:0.2818508696576,181:0.2818508696576):0.7503492497266,179:1.032200119384):1.129894715658,183:2.162094835042):2.211059024118,182:4.37315385916):4.41523273133,((((42:0.5628778587776,44:0.5628778587776):4.309919086615,41:4.872796945392):1.147957045245,(43:2.137295792545,45:2.137295792545):3.883458198093):2.3…
	TREE STATE_20820000 = ((((161:4.493104836863,160:4.493104836863):19.29350901149,(((((((((((((128:1.811780135522,(104:0.1119727363469,125:0.1119727363469):1.699807399175):0.2376889863555,(148:1.548139483243,(((53:0.718730841318,113:0.718730841318):0.5771595033529,(((103:0.107303883911,(105:0.01427877395236,147:0.01427877395236):0.09302510995862):0.9978906615966,(135:0.7812230446987,157:0.781223044…
	TREE STATE_20880000 = ((((161:5.586317915961,160:5.586317915961):20.68288398291,((((((((66:6.314704244806,(75:3.777759378053,124:3.777759378053):2.536944866753):0.9362316684066,(118:3.819744625448,(158:2.134821453526,(154:1.340621776006,((50:1.181600131005,107:1.181600131005):0.09851259246337,71:1.280112723469):0.06050905253757):0.7941996775198):1.684923171922):3.431191287765):1.357894123301,(((1…
	TREE STATE_20940000 = ((((161:4.427776419797,160:4.427776419797):9.64191223154,(((((((5:1.414833381319,((22:0.5935150540842,10:0.5935150540842):0.1995873826897,7:0.793102436774):0.621730944545):5.04200717059,(((((9:0.0127761976733,20:0.0127761976733):3.187648896974,(11:0.2438701741056,3:0.2438701741056):2.956554920542):0.006035607074094,(((13:0.5567366421947,21:0.5567366421947):0.5513448997035,26…
	TREE STATE_21000000 = ((((161:4.030877274717,160:4.030877274717):9.549223811657,(((123:1.037238453865,122:1.037238453865):9.257503218643,((((((73:0.5435337343155,95:0.5435337343155):1.342295722789,151:1.885829457104):0.7285050371547,((146:0.1923725299083,83:0.1923725299083):1.748772028523,132:1.941144558431):0.6731899358275):4.639629496049,((((154:1.365538279565,(50:0.4034143114235,107:0.40341431…
	TREE STATE_21060000 = ((((161:4.653859279302,160:4.653859279302):25.4330851114,((((170:3.417558165388,((173:1.42966858778,169:1.42966858778):0.2497149455452,(171:0.2932074563337,174:0.2932074563337):1.386176076992):1.738174632062):2.608803620225,(172:2.578506885354,(175:2.326219097588,168:2.326219097588):0.2522877877658):3.447854900258):12.01900972944,46:18.04537151506):4.862991333625,((123:1.732…
	TREE STATE_21120000 = ((((161:3.859898804099,160:3.859898804099):17.41712301329,((46:9.686333065172,((170:6.00323120185,((171:1.376967824097,(169:1.133691383698,174:1.133691383698):0.2432764403982):1.252897603846,173:2.629865427942):3.373365773908):0.9976227457076,(175:1.246666326172,(168:0.8781243473049,172:0.8781243473049):0.3685419788674):5.754187621385):2.685479117615):7.041127054429,((123:0.…
	TREE STATE_21180000 = ((((161:4.526550086574,160:4.526550086574):8.534720976814,((46:8.361995073016,((169:2.399524930429,((174:0.1455159931135,171:0.1455159931135):0.9676557746893,(170:1.082711889181,173:1.082711889181):0.03045987862197):1.286353162626):1.290032830471,(168:1.465766918081,(175:0.9886855082109,172:0.9886855082109):0.4770814098705):2.223790842818):4.672437312116):3.168791485623,((12…
	TREE STATE_21240000 = ((((161:4.399193841936,160:4.399193841936):7.438519583894,((46:7.047626512071,((((173:1.852890844373,169:1.852890844373):0.1167948705542,170:1.969685714927):0.4278364195028,(174:0.4053016644099,171:0.4053016644099):1.99222047002):1.100421496544,(175:0.8080860845643,(172:0.2758997736044,168:0.2758997736044):0.5321863109599):2.68985754641):3.549682881097):3.320005182517,((123:…
	TREE STATE_21300000 = ((((161:5.464986461356,160:5.464986461356):10.64878910081,((46:7.462107559149,(((175:0.9548315562233,168:0.9548315562233):0.1203749106408,172:1.075206466864):1.595439199893,((171:1.825898640414,174:1.825898640414):0.672163133258,(169:1.956072851028,(173:0.9014689863416,170:0.9014689863416):1.054603864686):0.5419889226436):0.172583893085):4.791461892393):5.946247183191,((123:…
	TREE STATE_21360000 = ((((161:5.895472401432,160:5.895472401432):16.57986186245,((46:11.04494399906,(((175:1.633350602263,172:1.633350602263):0.8590636786423,168:2.492414280905):5.553186789885,((171:4.003703497458,174:4.003703497458):0.8690415948756,(169:2.674022375826,(173:1.190565129909,170:1.190565129909):1.483457245916):2.198722716508):3.172855978457):2.999342928266):9.135778533884,((123:2.48…
	TREE STATE_21420000 = ((((161:4.901255971494,160:4.901255971494):19.96435828553,((46:12.49452883257,(((175:1.176805652875,172:1.176805652875):3.260079910726,168:4.436885563602):3.646109032343,((173:4.051708885131,(174:0.4658549527213,171:0.4658549527213):3.585853932409):0.06159265681952,(169:0.05045467377663,170:0.05045467377663):4.062846868173):3.969693053995):4.411534236622):9.608740906123,((12…
	TREE STATE_21480000 = ((((161:4.735646115284,160:4.735646115284):14.7773880486,((46:15.08264839694,((168:2.394597571266,(175:1.757430231296,172:1.757430231296):0.6371673399703):4.03592515451,((169:0.793152412,(174:0.3318864764844,171:0.3318864764844):0.4612659355156):1.632151761456,(173:0.8032640586634,170:0.8032640586634):1.622040114793):4.00521855232):8.652125671166):2.212125640324,((123:1.0238…
	TREE STATE_21540000 = ((((161:4.133147566008,160:4.133147566008):8.820439644509,(((((173:1.13664805488,169:1.13664805488):3.118826448444,(170:2.804866930174,(174:0.5820116363906,171:0.5820116363906):2.222855293783):1.45060757315):0.101904680166,((172:0.527268365935,175:0.527268365935):0.8839596013808,168:1.411227967316):2.946151216174):6.391271489605,46:10.74865067309):0.194197408968,((123:2.9297…
	TREE STATE_21600000 = ((((161:5.501182835061,160:5.501182835061):13.79972594563,((((((169:2.694348139591,(174:0.8629303671071,171:0.8629303671071):1.831417772484):0.7968161974382,170:3.491164337029):0.3064015960025,173:3.797565933031):3.02646277878,((175:0.8506556519842,172:0.8506556519842):0.8845894362767,168:1.735245088261):5.088783623551):3.692856550134,46:10.51688526195):6.263332393698,((123:…
	TREE STATE_21660000 = ((((161:4.48660243643,160:4.48660243643):17.95959466074,(((((171:0.9858210620003,174:0.9858210620003):2.037987139361,((170:0.7046451521646,169:0.7046451521646):1.99349864523,173:2.698143797395):0.3256644039662):2.495750525545,((175:1.326850130429,172:1.326850130429):0.4082308314003,168:1.735080961829):3.784477765078):8.150322946422,46:13.66988167333):4.723817572359,((123:1.0…
	TREE STATE_21720000 = ((((161:5.5937403242,160:5.5937403242):18.21990752777,((46:18.49144374634,((123:1.916824289753,122:1.916824289753):15.34503156604,((((((4:0.9710312471185,19:0.9710312471185):4.201128287365,24:5.172159534483):5.346703290483,((64:0.4339959138473,97:0.4339959138473):4.341330686188,(126:4.014022545643,(86:3.285862436848,(96:0.6261857217235,142:0.6261857217235):2.659676715124):0.…
	TREE STATE_21780000 = ((((161:5.151986947841,160:5.151986947841):10.20970202503,(((((174:0.380501893663,(169:0.2332980669876,171:0.2332980669876):0.1472038266754):0.662805719439,(173:0.5375795617904,170:0.5375795617904):0.5057280513117):1.602296204138,(175:1.401686354608,(172:1.267278923488,168:1.267278923488):0.1344074311205):1.243917462632):7.845767261502,46:10.49137107874):3.215677247708,((123…
	TREE STATE_21840000 = ((((161:4.46979621821,160:4.46979621821):7.956481538612,(((((173:1.659142311803,170:1.659142311803):0.7632322433802,((174:0.3388778863145,171:0.3388778863145):0.2761048683473,169:0.6149827546617):1.807391800521):0.8244950366789,((172:0.5632467394083,175:0.5632467394083):0.1342790239491,168:0.6975257633574):2.549343828504):3.441982867752,46:6.688852459614):4.659556512294,((12…
	TREE STATE_21900000 = ((((161:3.129945961876,160:3.129945961876):14.741238075,((((175:1.909231074989,(168:0.715011457766,172:0.715011457766):1.194219617223):4.535286588814,((((171:0.4849871496118,174:0.4849871496118):0.8453270716116,170:1.330314221223):1.010640292047,173:2.340954513271):0.3828197590145,169:2.723774272285):3.720743391519):7.162744381156,46:13.60726204496):0.08728404821045,((123:0.…
	TREE STATE_21960000 = ((((161:5.247161901574,160:5.247161901574):16.56943578768,(((((175:0.9661175480198,172:0.9661175480198):1.0394498927,168:2.00556744072):2.806566699187,(((174:0.9151932531433,171:0.9151932531433):1.657881689464,(173:1.238304086418,169:1.238304086418):1.334770856189):1.282565621219,170:3.855640563826):0.9564935760806):7.970047013002,46:12.78218115291):5.622293713815,((123:0.71…
	TREE STATE_22020000 = ((((161:5.624188376019,160:5.624188376019):14.02357613894,((46:11.55007659149,((168:1.803098131691,(172:0.6848916886107,175:0.6848916886107):1.11820644308):5.638700352677,((((171:0.05674340552027,169:0.05674340552027):0.7700779482128,174:0.8268213537331):1.326470843315,173:2.153292197048):0.8254966209847,170:2.978788818033):4.463009666335):4.10827810712):4.761355576536,((123…
	TREE STATE_22080000 = ((178:16.02182635015,((161:5.197794770454,160:5.197794770454):9.1394087755,((46:9.408305186888,((((169:1.074273606222,173:1.074273606222):0.7663610900974,170:1.840634696319):1.506719928308,((172:1.075394160723,168:1.075394160723):0.1402192596004,175:1.215613420324):2.131741204304):0.5210386782504,(171:0.7021754223614,174:0.7021754223614):3.166217880517):5.53991188401):1.7716…
	TREE STATE_22140000 = ((178:24.15183289907,((161:4.797649335361,160:4.797649335361):17.66577183821,((46:13.42681065308,(((169:3.036993305815,(170:2.532904887091,173:2.532904887091):0.5040884187243):0.1668320602701,(171:1.970824199576,174:1.970824199576):1.233001166509):4.60738754852,(168:3.225578610744,(175:1.421012743111,172:1.421012743111):1.804565867632):4.585634303862):5.615597738477):4.17918…
	TREE STATE_22200000 = ((178:21.43022538508,((161:5.739477020117,160:5.739477020117):13.72129970943,((46:10.24194193642,(((172:0.832745684752,175:0.832745684752):1.776084206372,168:2.608829891124):1.888083732081,(169:1.777771709525,((173:0.670047390547,170:0.670047390547):0.2651230182602,(174:0.236122797472,171:0.236122797472):0.6990476113351):0.8426013007179):2.719141913681):5.745028313211):6.359…
	TREE STATE_22260000 = ((178:17.00910171332,((161:5.431032267012,160:5.431032267012):10.7921838193,((46:10.19053788524,((((175:1.392784925284,172:1.392784925284):0.6706991178422,168:2.063484043127):3.073755940484,((169:1.151823387722,170:1.151823387722):2.220386680424,173:3.372210068145):1.765029915465):0.5469263195527,(174:2.248435879363,171:2.248435879363):3.4357304238):4.506371582081):1.9393712…
	TREE STATE_22320000 = ((178:26.08887088437,((161:5.622904690904,160:5.622904690904):19.49909179264,((46:15.41223646656,((175:0.7401612863111,(168:0.7382670249442,172:0.7382670249442):0.001894261366935):3.429662815014,((170:2.071570032624,(173:1.504021492251,169:1.504021492251):0.5675485403731):0.04979420072152,(174:0.4858463857607,171:0.4858463857607):1.635517847585):2.04845986798):11.24241236523…
	TREE STATE_22380000 = ((178:18.62449360615,((161:3.309021519092,160:3.309021519092):12.86841418451,((46:9.378007870536,((((169:0.183901500896,174:0.183901500896):0.4222486445232,171:0.6061501454192):0.7523818864873,(173:0.8527699245107,170:0.8527699245107):0.5057621073959):4.820611084471,((175:1.066207002391,172:1.066207002391):0.8014643633172,168:1.867671365708):4.311471750669):3.198864754158):5…
	TREE STATE_22440000 = ((178:16.20876823402,((161:3.542357306596,160:3.542357306596):12.05295741254,((46:10.68851659297,(((172:0.5779505208757,175:0.5779505208757):0.7637016944797,168:1.341652215355):5.934871284774,((173:1.903825391325,((169:0.9496239355066,174:0.9496239355066):0.2912703519327,171:1.240894287439):0.6629311038857):0.9144865990658,170:2.818311990391):4.458211509738):3.411993092836):…
	TREE STATE_22500000 = ((178:22.620401343,((161:5.47322929168,160:5.47322929168):16.18125725802,((46:10.5526481754,(((175:1.879116890201,172:1.879116890201):1.351642560092,168:3.230759450293):2.952221721802,((173:3.835411308743,170:3.835411308743):0.3342780077905,((174:0.2018951489114,171:0.2018951489114):0.1711774065672,169:0.3730725554786):3.796616761055):2.013291855561):4.369667003309):6.864280…
	TREE STATE_22560000 = ((178:22.27197136946,((161:6.381694511685,160:6.381694511685):14.83937199226,((46:16.66257362718,((174:0.7465732694934,171:0.7465732694934):4.716635817328,(((168:1.004265921977,172:1.004265921977):0.05589037678083,175:1.060156298758):3.732672424967,(169:2.304457372999,(170:1.05066933701,173:1.05066933701):1.253788035989):2.488371350725):0.6703803630972):11.19936454036):1.345…
	TREE STATE_22620000 = ((178:24.43227209067,((161:4.729964222895,160:4.729964222895):18.50368957365,(((((174:0.4861303865872,171:0.4861303865872):4.000153180025,((173:1.970042178022,169:1.970042178022):0.4556624439658,170:2.425704621988):2.060578944624):3.44803295224,(175:3.37253471747,(168:2.446409687943,172:2.446409687943):0.926125029527):4.561781801382):6.757058601646,46:14.6913751205):3.348492…
	TREE STATE_22680000 = ((((161:4.367345721519,160:4.367345721519):14.35175498836,((((170:3.323044642953,((175:0.774991928308,172:0.774991928308):0.5434338120434,168:1.318425740351):2.004618902601):1.039262316054,((171:0.3544815253788,174:0.3544815253788):1.254843507438,(169:0.8321553967328,173:0.8321553967328):0.777169636084):2.75298192619):2.514099044157,46:6.876406003164):7.134022558152,((((((((…
	TREE STATE_22740000 = ((((161:5.069069375813,160:5.069069375813):15.38001977819,(((((172:1.764921829948,168:1.764921829948):1.328684170912,175:3.093606000859):4.476806397638,(((171:0.5514876736369,174:0.5514876736369):0.5530960748986,169:1.104583748536):2.09718094656,(170:0.8338822191745,173:0.8338822191745):2.367882475921):4.368647703402):4.216963860819,46:11.78737625932):4.591602571494,((((((15…
	TREE STATE_22800000 = ((((161:4.016045363941,160:4.016045363941):7.440448575855,(((((173:0.6131686283179,170:0.6131686283179):0.7056949900384,((169:0.01807848626978,174:0.01807848626978):0.525570707915,171:0.5436491941848):0.7752144241715):2.852734947706,(175:0.9678118838922,(168:0.7617542290369,172:0.7617542290369):0.2060576548553):3.20378668217):4.197069959356,46:8.368668525419):1.254986496788,…
	TREE STATE_22860000 = ((((161:3.124728044244,160:3.124728044244):17.1443754361,((((172:2.329453289621,(175:1.850079194822,168:1.850079194822):0.4793740947988):4.156421180278,((171:1.250439821435,174:1.250439821435):1.535896586924,((169:1.273665029558,170:1.273665029558):1.157565046808,173:2.431230076366):0.355106331994):3.699538061539):3.152028664494,46:9.637903134393):8.456968566521,((123:3.5379…
	TREE STATE_22920000 = ((((161:4.973489693545,160:4.973489693545):16.6884943331,(((((172:0.6494237108701,175:0.6494237108701):0.5373204093827,168:1.186744120253):4.58759605542,((170:2.761864801485,(173:1.909634335321,169:1.909634335321):0.8522304661635):0.8387022605578,(171:1.250221786909,174:1.250221786909):2.350345275134):2.17377311363):7.795282050814,46:13.56962222649):4.088297716375,((123:1.28…
	TREE STATE_22980000 = ((((161:4.589546357436,160:4.589546357436):12.42966261811,((46:13.1495363682,((168:2.086770269912,(172:1.782244358094,175:1.782244358094):0.3045259118185):4.836884978386,(((170:0.05011192639406,173:0.05011192639406):2.212735628142,169:2.262847554536):0.9520689010773,(171:0.3242323074146,174:0.3242323074146):2.890684148198):3.708738792686):6.225881119904):1.361643091651,((123…
	TREE STATE_23040000 = ((((161:5.749052069331,160:5.749052069331):10.81991326258,((46:10.12175948284,(((171:0.7062495874645,174:0.7062495874645):3.137417465565,(169:1.064582122855,(170:0.8796742615979,173:0.8796742615979):0.1849078612573):2.779084930174):1.610225575503,((175:1.344667411581,172:1.344667411581):0.2537118480276,168:1.598379259609):3.855513368923):4.667866854308):3.566422555945,((123:…
	TREE STATE_23100000 = ((178:19.52487804296,((161:6.143170864678,160:6.143170864678):11.90349527145,(((((171:1.066232384259,174:1.066232384259):2.376927579004,(173:1.323213575641,(170:1.178023988511,169:1.178023988511):0.1451895871294):2.119946387622):4.156073059616,((172:1.614769160593,175:1.614769160593):4.178862768229,168:5.793631928822):1.805601094057):3.48629404987,46:11.08552707275):2.947835…
	TREE STATE_23160000 = ((178:13.30395231229,((161:4.636305613645,160:4.636305613645):7.714046959601,(((123:0.6153645066775,122:0.6153645066775):7.13107341581,((((((30:1.572038152065,28:1.572038152065):2.915148940054,(((2:3.339564558836,((31:2.42607712803,(((36:0.9116440792839,((39:0.2450484782017,40:0.2450484782017):0.08148871423219,33:0.3265371924339):0.58510688685):0.9713915378315,((32:0.8884021…
	TREE STATE_23220000 = ((178:19.4688005154,((161:6.299999297369,160:6.299999297369):10.03557996241,(((123:0.7874815998379,122:0.7874815998379):11.65474278215,(((((((179:3.037091389635,(183:1.153806926097,(180:0.7011075494887,181:0.7011075494887):0.4526993766082):1.883284463538):2.342324545498,182:5.379415935133):2.992391170058,((41:6.335631309206,(((42:0.7527776288858,44:0.7527776288858):2.4812128…
	TREE STATE_23280000 = ((178:29.1450577789,((161:3.393974490946,160:3.393974490946):18.94463435479,(((123:1.484295752562,122:1.484295752562):15.85250046751,(((((((21:0.9328612023863,((13:0.07901366728989,9:0.07901366728989):0.4449684695182,(26:0.4836646725897,1:0.4836646725897):0.04031746421847):0.4088790655781):2.399568496071,((11:0.7918740515189,3:0.7918740515189):0.9630580242023,20:1.7549320757…
	TREE STATE_23340000 = ((178:19.08652377275,((161:4.561993394182,160:4.561993394182):13.81263969504,(((123:2.541244308965,122:2.541244308965):12.6849087201,(((((((23:1.080329538897,14:1.080329538897):1.79855629483,(15:0.8772538398388,6:0.8772538398388):2.001631993888):2.605577194609,((20:1.513509995249,((9:0.7471083923322,1:0.7471083923322):0.5247263196145,((21:0.3174710996367,26:0.3174710996367):…
	TREE STATE_23400000 = ((178:31.59262844089,((161:6.04080238505,160:6.04080238505):24.01671304358,(((123:0.6959019702258,122:0.6959019702258):18.64639008208,((((((29:1.985115022878,30:1.985115022878):3.340980874994,28:5.326095897872):4.932088178634,((163:7.003070492403,2:7.003070492403):0.330036539351,(35:5.330809639931,((31:2.383689388911,(39:0.4584124824972,37:0.4584124824972):1.925276906414):2.…
	TREE STATE_23460000 = ((178:19.40978852106,((161:4.134021660953,160:4.134021660953):12.34332591564,((((((175:0.8189373939597,168:0.8189373939597):0.4649199615193,172:1.283857355479):1.327521789192,(174:0.7300322335744,171:0.7300322335744):1.881346911097):0.5827912053009,(169:1.626977338969,(173:0.1505420511013,170:0.1505420511013):1.476435287868):1.567193011003):3.044908799423,46:6.239079149395):…
	TREE STATE_23520000 = ((178:39.82722271532,((161:4.435650674253,160:4.435650674253):29.89618896329,((((((((73:1.770067866648,95:1.770067866648):3.455363034257,((151:4.098175934811,132:4.098175934811):0.5621619645392,(146:1.929775136505,83:1.929775136505):2.730562762846):0.5650930015547):9.608511918494,((((112:0.3928995245556,117:0.3928995245556):5.051374868675,156:5.444274393231):2.267530464979,9…
	TREE STATE_23580000 = ((178:29.88613357533,((161:5.878332349605,160:5.878332349605):22.55150286035,((((((170:3.173556429373,169:3.173556429373):0.7473497520322,173:3.920906181405):4.436462932093,((172:1.30990378591,175:1.30990378591):3.84165025083,168:5.15155403674):3.205815076759):0.4604740097133,(174:2.312328894076,171:2.312328894076):6.505514229136):9.628765163306,46:18.44660828652):5.46805096…
	TREE STATE_23640000 = ((178:18.22678546314,((161:6.080121157283,160:6.080121157283):9.288537689921,(((((172:1.034632116743,175:1.034632116743):0.04729258872952,168:1.081924705473):2.801470050288,(169:2.24871077475,(170:0.8584020720643,(173:0.6729012544073,(174:0.4393790169273,171:0.4393790169273):0.23352223748):0.185500817657):1.390308702685):1.634683981011):3.606596366958,46:7.489991122719):5.41…
	TREE STATE_23700000 = ((178:23.73638980871,((161:7.466013462335,160:7.466013462335):14.96987702219,((((170:2.701786749524,(((174:0.4762104901467,169:0.4762104901467):0.6715766204063,171:1.147787110553):1.526703124739,173:2.674490235292):0.02729651423245):3.425870056069,((172:0.9472686865687,175:0.9472686865687):1.905687722852,168:2.852956409421):3.274700396173):6.012089987474,46:12.13974679307):8…
	TREE STATE_23760000 = ((178:11.62413362596,((161:4.422030017247,160:4.422030017247):5.864495206972,(((((175:0.3250432658983,172:0.3250432658983):0.426010026817,168:0.7510532927153):1.65978884939,((169:1.213708641708,(173:0.8554811831457,(171:0.3027021266668,174:0.3027021266668):0.5527790564789):0.3582274585623):0.8387132324849,170:2.052421874193):0.3584202679128):4.700546332889,46:7.111388474995)…
	TREE STATE_23820000 = ((178:16.50396392993,((161:4.675771305978,160:4.675771305978):10.01984589128,((46:11.12457795982,((((((150:2.267970847022,67:2.267970847022):1.47142491646,155:3.739395763481):2.115965407492,((127:2.719279693783,((115:0.5480837013196,(51:0.02534353760392,145:0.02534353760392):0.5227401637157):0.965646140885,144:1.513729842205):1.205549851579):2.361310469422,(((76:0.4909609063…
	TREE STATE_23880000 = ((178:18.31460985765,((161:3.760520106713,160:3.760520106713):10.96484125808,((46:9.576393282152,((169:2.131107878467,((170:1.602787659658,173:1.602787659658):0.1014171795082,(174:0.1977007634389,171:0.1977007634389):1.506504075728):0.4269030393005):4.388292779896,((172:1.125538345071,175:1.125538345071):0.7090263842979,168:1.834564729369):4.684835928994):3.05699262379):3.99…
	TREE STATE_23940000 = ((178:19.28188432105,((161:5.954919565579,160:5.954919565579):10.07988465038,((((169:3.080978780886,((171:0.3046088803483,174:0.3046088803483):2.724142403581,(170:0.6600976724312,173:0.6600976724312):2.368653611499):0.05222749695597):3.320001689509,((168:1.301535252996,172:1.301535252996):0.9696714907639,175:2.27120674376):4.129773726635):5.116221119359,46:11.51720158975):1.…
	TREE STATE_24000000 = ((178:19.0751968221,((161:3.898800339239,160:3.898800339239):13.61158760889,(((((169:0.3697605570195,170:0.3697605570195):1.546709660229,173:1.916470217249):3.86127421157,((171:1.348692943082,174:1.348692943082):3.782022702719,(168:2.692902741043,(175:1.206672137437,172:1.206672137437):1.486230603605):2.437812904758):0.6470287830181):5.126362608923,46:10.90410703774):3.53896…
	TREE STATE_24060000 = ((178:26.41426571337,((161:6.184558968591,160:6.184558968591):17.86850270107,(((((169:0.3504207275718,170:0.3504207275718):0.4151469232033,173:0.7655676507751):5.79817587506,((171:3.132706505554,174:3.132706505554):3.36977010431,((175:1.154391280467,172:1.154391280467):1.397192532686,168:2.551583813152):3.950892796712):0.06126691597095):5.510601769336,46:12.07434529517):8.69…
	TREE STATE_24120000 = ((178:24.19608688327,((161:4.169400825231,160:4.169400825231):17.14642916809,((46:18.42316538744,(((((((146:0.267078251897,83:0.267078251897):1.450501698782,151:1.717579950679):0.2728467058286,132:1.990426656507):0.9748193811164,(73:0.2324455065155,95:0.2324455065155):2.732800531108):7.874260490927,(((((75:2.625879327211,124:2.625879327211):0.9512586560808,66:3.577137983291)…
	TREE STATE_24180000 = ((178:38.86340991307,((161:4.728300594657,160:4.728300594657):31.69823607112,((((172:4.361793175928,(175:2.397963472331,168:2.397963472331):1.963829703597):5.13538611628,(((169:3.282992997911,173:3.282992997911):0.7644461844504,170:4.047439182362):5.285122625225,(171:0.5355820226124,174:0.5355820226124):8.796979784975):0.1646174846202):4.209904419714,46:13.70708371192):13.00…
	TREE STATE_24240000 = ((178:26.81127868251,((161:4.922481618691,160:4.922481618691):19.09217605373,((((168:2.798688874686,(172:0.6000140530001,175:0.6000140530001):2.198674821686):3.724125230036,(169:3.903212024759,((171:2.823781659516,174:2.823781659516):0.8140510157724,(173:1.991857611043,170:1.991857611043):1.645975064245):0.2653793494705):2.619602079962):3.926006509658,46:10.44882061438):10.9…
	TREE STATE_24300000 = ((178:25.47628611091,((161:4.672232328764,160:4.672232328764):19.29825979462,((46:14.20627064085,((((173:0.9524283964721,169:0.9524283964721):0.6245290420626,170:1.576957438535):1.617858825514,(171:1.248068843123,174:1.248068843123):1.946747420926):2.717317623504,(168:2.277300515357,(172:0.8162041797505,175:0.8162041797505):1.461096335607):3.634833372195):8.294136753294):4.5…
	TREE STATE_24360000 = ((178:23.26858076607,((161:4.627921239991,160:4.627921239991):14.99206590526,((((168:2.640608888211,(175:1.83602118953,172:1.83602118953):0.8045876986812):3.905072773418,((171:2.281871785597,174:2.281871785597):3.668060538755,((173:0.3115170719362,170:0.3115170719362):1.723107336429,169:2.034624408366):3.915307915986):0.5957493372778):9.192017477742,(((((((124:2.955336644027…
	TREE STATE_24420000 = ((178:14.77809722944,((161:4.367746349451,160:4.367746349451):9.386911658616,((((168:2.449402420516,(172:1.406324708069,175:1.406324708069):1.043077712447):1.642698065588,((((174:0.5416179940623,171:0.5416179940623):0.9382190912194,173:1.479837085282):0.01395136581551,169:1.493788451097):0.1248023064299,170:1.618590757527):2.473509728577):2.423669956448,46:6.515770442552):4.…
	TREE STATE_24480000 = ((178:25.18599837659,((161:4.727667360263,160:4.727667360263):17.98550467216,((((173:1.665526631907,(169:0.8783930604083,170:0.8783930604083):0.7871335714983):3.486813378509,(((172:0.5695852805614,175:0.5695852805614):1.010694233959,168:1.58027951452):2.059494421671,(174:1.314764223771,171:1.314764223771):2.32500971242):1.512566074224):8.348124661976,46:13.50046467239):5.626…
	TREE STATE_24540000 = ((178:9.568075634185,((161:4.705259561302,160:4.705259561302):3.189669111854,((((172:0.5429131337767,(175:0.3338669769811,168:0.3338669769811):0.2090461567956):1.148206167282,((174:0.154682145438,171:0.154682145438):0.5776655042736,(169:0.5832376270376,(173:0.4188168276284,170:0.4188168276284):0.1644207994092):0.149110022674):0.9587716513465):2.677019700691,46:4.368139001749…
	TREE STATE_24600000 = ((178:26.44920832393,((161:5.815588421826,160:5.815588421826):18.63539178437,((((((174:1.022068768814,171:1.022068768814):0.427852740174,169:1.449921508988):2.156001922268,(170:0.6885394968471,173:0.6885394968471):2.917383934409):2.051424626068,(172:2.120959408648,(175:1.789553237447,168:1.789553237447):0.3314061712014):3.536388648676):5.628624637663,46:11.28597269499):8.506…
	TREE STATE_24660000 = ((178:40.8574731936,((((((173:1.609119962394,170:1.609119962394):2.104308941496,(169:2.235819491421,(171:0.9258960115416,174:0.9258960115416):1.309923479879):1.477609412469):9.441114904688,(175:2.865683290837,(168:1.141493880673,172:1.141493880673):1.724189410164):10.28886051774):7.303968500413,46:20.45851230899):9.234765065373,(((((((7:5.264908026854,22:5.264908026854):0.89…
	TREE STATE_24720000 = ((178:33.51214687967,((((((((168:0.4768450148033,175:0.4768450148033):0.700388866778,172:1.177233881581):3.787615979083,(171:0.7909401952988,174:0.7909401952988):4.173909665365):0.4865661462157,(169:2.559531179583,173:2.559531179583):2.891884827297):3.080089302719,170:8.531505309598):8.053483709817,46:16.58498901942):7.770270382947,((((((162:3.170722708174,29:3.170722708174)…
	TREE STATE_24780000 = ((178:23.73450602251,((((((169:0.8049974011821,(171:0.4308318169159,174:0.4308318169159):0.3741655842662):0.9368938698717,(173:1.176176806733,170:1.176176806733):0.5657144643209):1.90201229722,(168:1.854523806718,(175:0.632070831996,172:0.632070831996):1.222452974722):1.789379761556):6.656601991987,46:10.30050556026):3.380945101149,((((((162:4.372958721869,29:4.372958721869)…
	TREE STATE_24840000 = ((178:22.57198014071,(((((175:0.8181451028206,(168:0.3865568617055,172:0.3865568617055):0.4315882411151):2.920639957687,(((171:0.1782651545201,169:0.1782651545201):0.01510748993671,174:0.1933726444568):2.797090638114,(173:0.5573984153417,170:0.5573984153417):2.433064867229):0.7483217779376):3.934823857214,46:7.673608917722):7.649310360671,((123:0.6964716258277,122:0.69647162…
	TREE STATE_24900000 = ((178:16.7873019087,((161:5.765344444833,160:5.765344444833):9.242110040953,((46:6.831249898534,((169:2.768609930852,(173:2.566589228708,170:2.566589228708):0.2020207021439):1.706491994504,((168:2.670599493109,(175:1.406015799287,172:1.406015799287):1.264583693822):0.8250410541066,(171:0.513121049527,174:0.513121049527):2.982519497688):0.9794613781408):2.356147973178):5.7837…
	TREE STATE_24960000 = ((178:13.13559104337,((161:6.439156606308,160:6.439156606308):5.409078090266,((46:7.908531811694,((169:2.006047119193,(170:1.920214143377,173:1.920214143377):0.0858329758164):0.5983413614249,((171:0.3907894224664,174:0.3907894224664):1.320645805352,(168:0.9851953386933,(175:0.5865196897399,172:0.5865196897399):0.3986756489534):0.7262398891255):0.8929532527995):5.304143331076…
	TREE STATE_25020000 = ((178:20.85156367767,((161:4.703142301621,160:4.703142301621):14.09683560232,(((((170:1.550371323258,173:1.550371323258):1.19985604958,(171:1.03671371163,(169:0.8290730704595,174:0.8290730704595):0.2076406411704):1.713513661209):3.164982679074,(168:1.795301949751,(175:1.401556251366,172:1.401556251366):0.3937456983845):4.119908102162):7.713432143824,46:13.62864219574):2.4677…
	TREE STATE_25080000 = ((178:26.20684808894,((161:4.921018515483,160:4.921018515483):19.42776619566,(((((170:0.7372927616535,173:0.7372927616535):2.782789799656,((169:0.6559598181517,171:0.6559598181517):1.669204420452,174:2.325164238604):1.194918322705):2.077761032566,(168:1.927735084966,(172:0.8991413121852,175:0.8991413121852):1.028593772781):3.670108508909):9.816552213951,46:15.41439580783):2.…
	TREE STATE_25140000 = ((178:25.68734347795,((161:3.790945011049,160:3.790945011049):20.4139578658,(((171:0.5467848835533,174:0.5467848835533):7.117140071559,(((169:0.1569329501747,170:0.1569329501747):2.626818748401,173:2.783751698575):4.61166960752,((168:0.8533658708323,172:0.8533658708323):1.688826578455,175:2.542192449287):4.853228856808):0.2685036490165):10.69522147891,(46:18.00621624058,((12…
	TREE STATE_25200000 = ((178:20.07681653703,((161:5.976087165048,160:5.976087165048):12.12582295606,(((123:0.560425177853,122:0.560425177853):11.73949193977,(((((73:0.2722901515721,95:0.2722901515721):1.654489538245,(132:1.726922945253,(146:0.46302077582,83:0.46302077582):1.263902169433):0.1998567445645):0.6302521499709,151:2.557031839788):7.146782627989,((((134:2.103444661794,(129:1.125662730883,…
	TREE STATE_25260000 = ((178:27.551024416,((161:5.982478495571,160:5.982478495571):19.00316208437,(((123:0.575686108356,122:0.575686108356):16.84849620708,(((((29:6.989025714527,(28:2.768329050137,30:2.768329050137):4.22069666439):1.642479304806,((((((40:1.961515377806,(32:1.240078463213,38:1.240078463213):0.7214369145926):0.6803161249498,(36:0.2332555513178,39:0.2332555513178):2.408575951438):0.1…
	TREE STATE_25320000 = ((178:26.12087932704,((161:6.032011953355,160:6.032011953355):17.63321628748,(((123:2.43951737726,122:2.43951737726):16.84519447391,(((((31:6.961021208399,2:6.961021208399):2.523790309432,(35:6.673813337425,(163:5.056926605603,(((((39:0.537252791284,36:0.537252791284):1.876750111628,40:2.414002902912):0.3514666301619,37:2.765469533074):0.2480476340787,(38:2.116022257342,34:2…
	TREE STATE_25380000 = ((178:17.2745928806,((161:3.74681049947,160:3.74681049947):10.91447480841,(((123:0.2351773092512,122:0.2351773092512):10.13128672082,(((((162:5.639813646503,(((21:1.830914560653,(((9:1.070771721968,((26:0.4182758864862,13:0.4182758864862):0.1088443005075,(11:0.2297851177932,3:0.2297851177932):0.2973350692004):0.5436515349747):0.2569048833869,20:1.327676605355):0.071642947112…
	TREE STATE_25440000 = ((178:18.96335340828,((161:6.169581864027,160:6.169581864027):9.636557267125,(((123:0.755030386928,122:0.755030386928):11.7696469102,(((((((((((33:0.5851919267857,(39:0.09224431317532,37:0.09224431317532):0.4929476136104):0.2293590077108,(40:0.6706367539275,36:0.6706367539275):0.143914180569):1.344830529403,34:2.159381463899):1.605204115978,((38:1.655439977952,32:1.655439977…
	TREE STATE_25500000 = ((178:17.10876616412,((161:5.096879166866,160:5.096879166866):8.793732627567,(((123:0.3286773349142,122:0.3286773349142):9.659869686643,(((((((155:4.365634362151,(150:2.559700721473,67:2.559700721473):1.805933640678):0.5648872965361,((145:0.3313082806677,(51:0.2637485469522,115:0.2637485469522):0.06755973371548):3.497714062212,(127:3.687209227817,144:3.687209227817):0.141813…
	TREE STATE_25560000 = ((178:20.79002605411,((161:4.701869643011,160:4.701869643011):14.87685418881,((46:10.52358403885,((168:1.571452969812,(175:1.035762435106,172:1.035762435106):0.5356905347063):2.346347499877,(173:1.86532604581,((169:0.4769425261464,170:0.4769425261464):0.4574375554986,(174:0.1896400242642,171:0.1896400242642):0.7447400573808):0.9309459641649):2.052474423879):6.605783569156):4…
	TREE STATE_25620000 = ((178:43.23629725624,((161:5.177741001794,160:5.177741001794):33.93172781341,((46:27.26602983606,((168:3.51623846308,(175:3.375580504476,172:3.375580504476):0.1406579586042):7.348219930704,(169:6.64865146935,(170:4.626166442563,(173:1.602512736558,(174:0.8496967842559,171:0.8496967842559):0.7528159523024):3.023653706005):2.022485026787):4.215806924435):16.40157144228):2.3773…
	TREE STATE_25680000 = ((178:10.28571519718,((161:4.388601056606,160:4.388601056606):4.998134620728,((46:6.321185016912,((169:1.720794086971,((174:0.9553417001229,171:0.9553417001229):0.2560116057238,(170:0.7099265935699,173:0.7099265935699):0.5014267122768):0.5094407811246):1.255406880738,((172:0.4500044215314,175:0.4500044215314):0.4849975662117,168:0.9350019877431):2.041198979966):3.34498404920…
	TREE STATE_25740000 = ((178:28.81984834544,((161:4.67875043927,160:4.67875043927):23.0765190346,((46:18.28011695181,(((((175:1.171512971347,172:1.171512971347):0.855306941605,168:2.026819912952):3.240678639308,170:5.267498552261):0.5037096502383,(173:2.258714667189,169:2.258714667189):3.512493535309):0.9316366844932,(174:1.098662497287,171:1.098662497287):5.604182389706):11.57727206482):4.8815158…
	TREE STATE_25800000 = ((178:17.96060027933,((161:4.831133896063,160:4.831133896063):12.34531083401,((((170:4.141259504786,(173:2.406445761576,(169:0.8651395703608,(171:0.8219350043399,174:0.8219350043399):0.04320456602086):1.541306191215):1.73481374321):1.254330874505,((172:1.064168279262,175:1.064168279262):0.8843438238801,168:1.948512103142):3.447078276148):2.177073917631,46:7.572664296921):7.1…
	TREE STATE_25860000 = ((178:18.14355388065,((161:4.235998356955,160:4.235998356955):12.86063541527,((((170:1.662890935996,((169:0.7346559928853,(174:0.5178197926452,171:0.5178197926452):0.21683620024):0.5427179578126,173:1.277373950698):0.3855169852984):2.74451707016,((168:0.7445290729768,172:0.7445290729768):1.163208801492,175:1.907737874469):2.499670131687):5.693942521616,46:10.10135052777):2.9…
	TREE STATE_25920000 = ((178:18.21117159042,((161:3.77500796193,160:3.77500796193):12.62330753515,(((((171:2.776443777896,174:2.776443777896):2.040216568614,((173:1.650907305897,170:1.650907305897):1.079522860552,169:2.730430166449):2.086230180061):0.06963979902607,((168:1.657289443147,175:1.657289443147):0.2597362795488,172:1.917025722696):2.969274422841):4.731122169362,46:9.617422314898):4.23783…
	TREE STATE_25980000 = ((178:17.86330485837,((161:5.725127584182,160:5.725127584182):9.52374149885,((((((((182:4.050824532823,(179:2.444693496849,(183:1.250009520738,(181:0.4619764009709,180:0.4619764009709):0.7880331197675):1.194683976111):1.606131035974):2.811539478046,(((((((27:0.4319155295673,69:0.4319155295673):2.376165144278,(167:2.589156492105,((80:0.7414704029533,149:0.7414704029533):0.542…
	TREE STATE_26040000 = ((178:18.76625889017,((161:4.635438649928,160:4.635438649928):12.39010542012,((((((((((79:1.376143263935,74:1.376143263935):1.061394894536,(((121:0.4908221481096,8:0.4908221481096):0.4864448550749,(92:0.6593533602659,12:0.6593533602659):0.3179136429186):0.2118276058907,106:1.189094609075):1.248443549396):1.807531407109,(16:1.264672747233,17:1.264672747233):2.980396818347):0.…
	TREE STATE_26100000 = ((178:15.98462478355,((161:5.378225361218,160:5.378225361218):8.671692202448,(((((((((((((136:0.4288094382076,52:0.4288094382076):0.04156061021642,140:0.470370048424):1.05843924338,((98:0.2552994399073,165:0.2552994399073):0.1555782518818,166:0.4108776917892):1.117931600015):1.159582567417,(138:1.070058818536,116:1.070058818536):1.618333040685):0.4388909474812,((27:0.7117767…
	TREE STATE_26160000 = ((178:39.13707886264,((161:5.232317677605,160:5.232317677605):32.52753191629,((((((((((((92:1.949700065351,106:1.949700065351):0.1632591442501,(79:1.756675651459,(12:1.724045001771,(8:1.300954093002,121:1.300954093002):0.4230909087685):0.03263064968812):0.3562835581426):3.199102882578,74:5.31206209218):2.416932371784,(16:2.072037235437,17:2.072037235437):5.656957228526):2.00…
	TREE STATE_26220000 = ((178:26.9467532551,((161:4.886132775123,160:4.886132775123):19.16161666187,(((((((((4:0.3269534062905,19:0.3269534062905):2.285783918025,24:2.612737324316):5.30034222682,((126:3.880221421011,((96:2.072009775154,142:2.072009775154):1.311515501271,86:3.383525276425):0.4966961445862):0.8254719776486,(64:1.679274883293,97:1.679274883293):3.026418515366):3.207386152476):3.400206…
	TREE STATE_26280000 = ((178:25.87801614508,((161:4.499205384212,160:4.499205384212):15.68248320283,(((((((((4:0.3897758050943,19:0.3897758050943):3.547301305629,24:3.937077110723):4.985190599698,((126:3.146263517718,(86:2.440469865369,(142:1.634296822933,96:1.634296822933):0.8061730424367):0.7057936523488):0.42096135265,(64:0.7405328344861,97:0.7405328344861):2.826692035882):5.355042840053):2.022…
	TREE STATE_26340000 = ((178:22.84663130974,((161:5.213562857463,160:5.213562857463):14.67097677353,(((((((151:2.167392824369,((132:1.390526216505,(146:0.7144180439282,83:0.7144180439282):0.6761081725767):0.3302321805071,(73:0.2047527409045,95:0.2047527409045):1.516005656107):0.4466344273569):5.091528844342,((66:2.510368960942,((124:1.446827290239,(107:1.122153660835,(154:1.115871614947,50:1.11587…
	TREE STATE_26400000 = ((178:35.9425571987,((161:5.98972676192,160:5.98972676192):20.3426705927,((((((((75:4.944916884509,((124:2.536653252675,118:2.536653252675):1.973298797417,((107:3.056379983099,(154:2.211142186592,50:2.211142186592):0.8452377965066):0.7204894996404,158:3.776869482739):0.7330825673531):0.4349648344161):3.322444512673,(71:4.614742547803,66:4.614742547803):3.652618849378):2.4489…
	TREE STATE_26460000 = (((((((((((73:0.2511690999097,95:0.2511690999097):3.411081559625,132:3.662250659534):0.008583887680964,(146:0.9393159968208,83:0.9393159968208):2.731518550394):0.4511783034687,151:4.122012850684):10.9398831053,((((158:1.103722829747,(118:0.008059524076249,75:0.008059524076249):1.095663305671):2.091600546045,((50:1.201888769657,124:1.201888769657):0.8432527096963,(154:1.72295…
	TREE STATE_26520000 = ((178:25.73964957672,((161:5.576739108165,160:5.576739108165):15.70431452402,(((((((73:0.06131439409979,95:0.06131439409979):1.834000720254,132:1.895315114353):0.3935543213969,(151:2.028447613866,(146:0.4190686887337,83:0.4190686887337):1.609378925132):0.2604218218842):9.19422768246,((((137:0.03729038337961,153:0.03729038337961):9.843302451309,((((131:1.58759193706,(72:1.305…
	TREE STATE_26580000 = ((178:20.16568703941,((161:3.591590528734,160:3.591590528734):13.00851586941,((((((((176:0.4822886357926,177:0.4822886357926):3.27668655879,((6:0.9490505097218,(23:0.3843790861997,14:0.3843790861997):0.5646714235221):0.8427710232504,15:1.791821532972):1.967153661611):0.5211620813838,(7:2.337228502977,(22:2.05255437938,(5:1.763703953438,10:1.763703953438):0.2888504259427):0.2…
	TREE STATE_26640000 = ((178:17.18817623111,((161:5.726350732719,160:5.726350732719):10.9920377833,(((((((176:0.2477563832528,177:0.2477563832528):3.810760076049,(((((9:0.6545898494674,((21:0.2027366551862,(26:0.1532907685625,20:0.1532907685625):0.04944588662375):0.143401247938,1:0.3461379031242):0.3084519463432):0.6781535988412,(11:0.09300850853014,3:0.09300850853014):1.239734939779):0.9393423059…
	TREE STATE_26700000 = ((178:28.80630020433,((161:5.876237319389,160:5.876237319389):17.85267585234,((((((176:2.672760842104,177:2.672760842104):9.371406873569,((((2:6.001407644211,(28:3.743010577179,30:3.743010577179):2.258397067032):1.470421413102,((163:5.576322460658,((31:3.740184869534,38:3.740184869534):0.796651698989,((33:3.3115351408,((39:2.518810964009,((36:0.0898192181955,37:0.08981921819…
	TREE STATE_26760000 = ((178:16.47237973383,((161:5.053697530258,160:5.053697530258):10.35652838023,(((123:0.454362281635,122:0.454362281635):10.96186392172,((((132:2.302519705865,(146:0.8341642040294,83:0.8341642040294):1.468355501836):0.5101187024903,(151:2.460642827697,(73:0.3871556511684,95:0.3871556511684):2.073487176529):0.3519955806583):4.738066011551,(((((109:0.5887970938582,59:0.588797093…
	TREE STATE_26820000 = ((178:45.42570374018,((161:4.464294129038,160:4.464294129038):35.51053561388,(((123:5.600862933854,122:5.600862933854):23.92750852267,(((((133:4.922486468442,55:4.922486468442):2.512828375015,(59:3.376588491037,(47:0.2283173118413,109:0.2283173118413):3.148271179196):4.058726352421):11.59086556502,(137:2.816800945199,153:2.816800945199):16.20937946328):1.801188498873,(((((73…
	TREE STATE_26880000 = ((178:20.20575671566,((161:5.922027277965,160:5.922027277965):11.93669869607,(((123:1.108200777691,122:1.108200777691):12.94433869451,((((((66:3.687205017363,((((124:1.190504916976,((107:0.6384424615273,50:0.6384424615273):0.3386256981548,154:0.9770681596821):0.2134367572936):0.4950913194628,75:1.685596236439):1.149169646418,(71:2.353729538054,158:2.353729538054):0.481036344…
	TREE STATE_26940000 = ((178:22.17414401848,((161:6.10781428729,160:6.10781428729):13.83314867066,(((123:3.008763483324,122:3.008763483324):12.03097180384,(((((((155:6.644816493034,(150:5.344317769103,67:5.344317769103):1.300498723931):1.559433529568,(119:4.46798720771,((120:0.361265806438,89:0.361265806438):2.920597978982,((94:0.5731589748815,88:0.5731589748815):2.040050969347,76:2.613209944229):…
	TREE STATE_27000000 = ((178:13.66789860419,((161:5.572162137432,160:5.572162137432):6.045937932395,(((123:1.159067109302,122:1.159067109302):7.369495250312,((((81:5.7433942581,((18:0.1529038382794,25:0.1529038382794):4.018194830659,((16:1.17446684125,17:1.17446684125):2.494967931241,(74:1.521658911815,(106:1.370379555794,(12:1.094457040993,((92:0.7168400666572,(79:0.01073662572875,121:0.010736625…
	TREE STATE_27060000 = ((178:16.15700971968,((161:5.113975168024,160:5.113975168024):10.24651899227,(((123:2.669084424772,122:2.669084424772):7.477502768262,(((((((137:0.5524877830438,153:0.5524877830438):5.0206188724,(((59:1.223384293291,109:1.223384293291):0.7822215618651,47:2.005605855156):1.188285618964,(133:1.378675764675,55:1.378675764675):1.815215709445):2.379215181324):0.3399699760935,((13…
	TREE STATE_27120000 = ((178:18.26652942677,((161:5.481702459776,160:5.481702459776):12.03469712617,(((((171:0.6380585472673,169:0.6380585472673):0.04754277510391,174:0.6856013223712):1.043356809654,(170:1.161365472515,173:1.161365472515):0.5675926595107):7.869102629845,((175:1.567189677768,172:1.567189677768):0.4487517330376,168:2.015941410806):7.582119351065):5.791574605721,(46:15.13033313142,((…
	TREE STATE_27180000 = ((((((123:0.8074431498832,122:0.8074431498832):12.77934896988,(((((((18:0.1797388564802,25:0.1797388564802):7.393593010057,((16:3.283079337961,17:3.283079337961):1.885690641163,(((8:1.210069177085,(12:0.8393080610074,121:0.8393080610074):0.3707611160776):0.3110479901437,(92:1.436494938278,106:1.436494938278):0.08462222895099):1.913653416407,(79:0.9515931185861,74:0.951593118…
	TREE STATE_27240000 = ((((((123:0.659613630297,122:0.659613630297):8.557590551953,(((((((80:0.5044543854083,(149:0.2956248228959,167:0.2956248228959):0.2088295625124):3.869942830728,(((((68:1.006580523958,82:1.006580523958):0.9672547202379,111:1.973835244196):0.5428252489032,(84:2.267125287562,((62:0.7033893988176,61:0.7033893988176):1.206191095809,(77:0.7334496812994,(159:0.1734023223245,78:0.17…
	TREE STATE_27300000 = ((178:18.65718913475,((161:3.065620781181,160:3.065620781181):12.30209634932,(((123:1.081340216637,122:1.081340216637):9.911723074678,((((((((54:1.238356579255,108:1.238356579255):0.7496568912251,(((((((53:0.4382101017238,85:0.4382101017238):0.01749512434657,(114:0.2856210256083,70:0.2856210256083):0.170084200462):0.1156326687913,104:0.5713378948616):0.1047357028991,125:0.67…
	TREE STATE_27360000 = ((178:24.13202980574,((161:4.354969826079,160:4.354969826079):17.71133699893,(((123:0.7075965124342,122:0.7075965124342):15.75850230113,((((((129:0.5178443826748,58:0.5178443826748):1.302084612804,(130:0.4208430357742,56:0.4208430357742):1.399085959705):3.980562598735,134:5.800491594214):0.4421512519156,(((((114:0.718461336226,(70:0.1249332645344,128:0.1249332645344):0.59352…
	TREE STATE_27420000 = ((178:17.72622786362,((161:3.212011206322,160:3.212011206322):13.86967203415,(((123:1.451113161433,122:1.451113161433):10.17202089938,(((((137:1.244472188114,153:1.244472188114):3.372052099535,((133:1.481682350552,55:1.481682350552):0.514476233063,((109:0.1228930285443,59:0.1228930285443):0.1114184906093,47:0.2343115191537):1.761847064462):2.620365704034):1.45249090381,((((1…
	TREE STATE_27480000 = ((178:25.13440072933,((161:5.421281209655,160:5.421281209655):18.31768406467,(((123:0.5716492299741,122:0.5716492299741):18.38076976354,((((((((75:1.040807034908,154:1.040807034908):1.063614638262,(50:1.906378907787,(124:1.896319361101,107:1.896319361101):0.01005954668635):0.1980427653827):1.768464293135,(118:2.695276696926,(71:0.4259164529925,158:0.4259164529925):2.26936024…
	TREE STATE_27540000 = ((178:20.0411309082,((161:4.830728104604,160:4.830728104604):13.4013704967,(((123:1.102873871551,122:1.102873871551):11.82713891722,(((((146:0.4737557946949,83:0.4737557946949):2.00629921915,(132:1.617068151515,151:1.617068151515):0.8629868623295):0.9876636741906,(73:0.2197027278498,95:0.2197027278498):3.248015960185):5.542911285634,((((119:3.52921226266,(((94:0.266776864206…
	TREE STATE_27600000 = ((178:21.8374869135,((161:4.372760961668,160:4.372760961668):14.66017584411,(((123:1.533181473466,122:1.533181473466):12.82253963197,(((((73:0.1312847698232,95:0.1312847698232):2.105115596183,(132:2.066127182651,151:2.066127182651):0.1702731833554):0.650240836684,(146:0.5063504214246,83:0.5063504214246):2.380290781266):7.277430521298,(((66:5.331625415795,((((124:0.0120370792…
	TREE STATE_27660000 = ((178:21.29090240281,((161:5.264202647969,160:5.264202647969):13.90183332467,(((123:0.4948481080491,122:0.4948481080491):14.03848962412,((((((137:0.8235045034209,153:0.8235045034209):7.526784429771,(59:2.388720038938,((133:1.115724887143,55:1.115724887143):0.8664090523404,(47:0.4156209789376,109:0.4156209789376):1.566512960545):0.4065860994555):5.961568894254):1.282902519113…
	TREE STATE_27720000 = ((178:18.37743986488,((161:3.871120470499,160:3.871120470499):12.16933271314,(((123:1.637167351907,122:1.637167351907):8.531389936125,(((((((((116:2.558933214303,(102:2.34658556623,(((62:1.309394927635,61:1.309394927635):0.3332535795679,((78:0.004685200163582,159:0.004685200163582):0.1052563433553,77:0.1099415435189):1.532706963684):0.2554313617535,(((68:0.34187718858,82:0.3…
	TREE STATE_27780000 = ((178:25.3260027211,((161:5.019058127875,160:5.019058127875):18.39378504786,(((123:1.245767638798,122:1.245767638798):16.61794109732,(((((((126:3.985956120212,(86:2.572495705473,(142:1.993823312717,96:1.993823312717):0.5786723927563):1.413460414739):1.823348758046,(64:2.277161907693,97:2.277161907693):3.532142970565):4.312647319513,(24:3.747600708925,(4:0.8298501691402,19:0.…
	TREE STATE_27840000 = ((178:19.9521976637,((161:4.353383839544,160:4.353383839544):14.65872645746,(((123:2.337382985818,122:2.337382985818):12.57313582534,((((((((42:1.106968410439,44:1.106968410439):5.461415014433,(43:3.496837892802,45:3.496837892802):3.071545532071):1.630530438755,((((((165:0.9335401743847,(166:0.09854119861849,98:0.09854119861849):0.8349989757663):1.450680133563,((136:0.478079…
	TREE STATE_27900000 = ((178:17.06412716642,((161:3.915912928663,160:3.915912928663):10.93972032921,(((123:0.3348297767428,122:0.3348297767428):12.34334589938,((((((144:1.757719170153,((145:0.0224644313903,51:0.0224644313903):0.9351165028739,115:0.9575809342641):0.8001382358889):2.214422633687,127:3.97214180384):2.016213979901,((155:4.715742693865,(150:3.103200617443,67:3.103200617443):1.612542076…
	TREE STATE_27960000 = ((178:16.29193633107,((161:5.811000947117,160:5.811000947117):8.040867664842,(46:11.91080729991,(((171:1.677614233814,174:1.677614233814):4.689060347563,((168:1.540454074391,(172:0.7625418929513,175:0.7625418929513):0.7779121814392):2.229774723123,(173:2.16306566843,(170:0.2757844105829,169:0.2757844105829):1.887281257848):1.607163129083):2.596445783864):5.293276951833,((123…
	TREE STATE_28020000 = ((178:25.67812110904,((161:4.635684248454,160:4.635684248454):17.80246473119,(((123:0.4842004280019,122:0.4842004280019):17.93028341321,((((151:2.02563316257,(132:1.54626202252,(146:1.111009553468,83:1.111009553468):0.4352524690518):0.4793711400505):0.3842244221203,(73:0.4518983389343,95:0.4518983389343):1.957959245756):12.16990911558,((((129:2.850921229223,((130:0.267010346…
	TREE STATE_28080000 = ((178:10.63304179258,((161:3.390477050175,160:3.390477050175):6.257224079732,(((123:0.2603403480383,122:0.2603403480383):7.001252590155,((((146:0.4497624330693,83:0.4497624330693):0.6892998886288,((73:0.09362466344472,95:0.09362466344472):0.869820050523,(151:0.7278497100354,132:0.7278497100354):0.2355950039323):0.1756176077304):3.662272455326,(((((58:0.1858990719091,((130:0.…
	TREE STATE_28140000 = ((178:21.01285577393,((161:4.749505521868,160:4.749505521868):15.17244649786,(((((175:1.138495134101,172:1.138495134101):0.1772699873761,168:1.315765121477):6.267655487633,((171:1.375272158043,174:1.375272158043):1.582108934043,((170:1.638457154108,173:1.638457154108):1.229230567956,169:2.867687722064):0.08969337002211):4.626039517024):9.395048338714,46:16.97846894782):0.451…
	TREE STATE_28200000 = ((178:21.15596666636,((161:4.139844184964,160:4.139844184964):16.72437848081,((((123:1.214211447897,122:1.214211447897):14.99941670172,(((((((16:2.256245367518,17:2.256245367518):4.692024484141,((79:0.01337063095034,74:0.01337063095034):2.599052399998,(((121:0.277611301454,8:0.277611301454):1.276767511361,(12:0.9050433786469,92:0.9050433786469):0.649335434168):0.759636016496…
	TREE STATE_28260000 = ((178:20.80094700419,((161:3.896943297479,160:3.896943297479):13.41732485916,((((173:1.985597283086,(169:1.977645694653,(170:1.313792832736,(174:0.4827873028092,171:0.4827873028092):0.8310055299273):0.6638528619164):0.00795158843282):3.168184351999,((172:0.6482161971223,175:0.6482161971223):0.9269955992612,168:1.575211796384):3.578569838701):3.028746311723,46:8.182527946807)…
	TREE STATE_28320000 = ((178:21.42193691982,((161:5.019757320191,160:5.019757320191):12.59945952246,((46:8.41590513926,(((169:3.645702076232,(173:1.718254397187,170:1.718254397187):1.927447679046):0.2545044627209,(171:0.2093897910349,174:0.2093897910349):3.690816747918):0.4348363965356,(168:0.9820274164493,(175:0.1757376132969,172:0.1757376132969):0.8062898031524):3.35301551904):4.080862203771):5.…
	TREE STATE_28380000 = ((178:20.07433837639,((161:4.921297393596,160:4.921297393596):11.59684579192,((((123:1.547362726185,122:1.547362726185):10.64749628692,((((162:7.658144689224,(((7:1.612670752552,(10:1.549955147239,5:1.549955147239):0.0627156053132):0.1390467896003,22:1.751717542152):4.145962846561,((13:1.883845339765,(((((20:0.1856740549182,26:0.1856740549182):0.4090170215944,21:0.5946910765…
	TREE STATE_28440000 = ((178:17.92842575481,((161:5.096080006345,160:5.096080006345):11.78748057053,(((170:2.468483035487,((172:0.7270855579587,168:0.7270855579587):0.07792963728101,175:0.8050151952397):1.663467840247):2.663413366629,((171:1.03251464071,(169:0.03387587348456,174:0.03387587348456):0.9986387672251):3.232074384,173:4.26458902471):0.8673073774062):9.524004858747,(46:14.21500444792,((1…
	TREE STATE_28500000 = ((178:15.47806733938,((161:5.390870294299,160:5.390870294299):9.243274026704,(((123:0.174478219794,122:0.174478219794):9.059878307234,((((73:0.7402563245652,95:0.7402563245652):0.6602368973216,((146:0.1557403184128,83:0.1557403184128):0.4753769923305,(151:0.532825283215,132:0.532825283215):0.09829202752834):0.7693759111434):5.501331564375,((((((89:0.5117231920483,120:0.51172…
	TREE STATE_28560000 = ((178:20.02710950668,((161:4.618348925872,160:4.618348925872):12.46902738903,((((((81:9.549461400158,(((16:0.9961109129347,17:0.9961109129347):3.92787738718,(((106:1.347969925432,(92:1.203943826189,(12:0.9559289236363,79:0.9559289236363):0.2480149025529):0.1440260992424):0.3232214193611,(8:0.9289463838159,121:0.9289463838159):0.7422449609768):1.100967873938,74:2.772159218731…
	TREE STATE_28620000 = ((178:24.65950820192,((161:5.961569639354,160:5.961569639354):16.03376728244,(((((((162:9.728944285751,((((6:3.758885386423,15:3.758885386423):1.000404282394,(14:1.909185049417,23:1.909185049417):2.8501046194):2.227129999824,(((((21:1.723212590536,(11:0.2726633277676,3:0.2726633277676):1.450549262768):0.2756383616866,26:1.998850952222):0.3123198937304,(9:1.601828420591,13:1.…
	TREE STATE_28680000 = ((178:24.63865238219,((161:4.754282879511,160:4.754282879511):15.36490296195,(((((((((109:0.2989911675842,47:0.2989911675842):2.503531148528,(59:1.960323580233,(133:1.39627050768,55:1.39627050768):0.5640530725532):0.8421987358795):7.72448869081,(137:0.04148455909394,153:0.04148455909394):10.48552644783):0.8348159479583,((((73:0.07235466116464,95:0.07235466116464):1.462498754…
	TREE STATE_28740000 = ((178:16.92878403272,((161:4.681073754494,160:4.681073754494):10.36603227692,((((((81:8.239653209185,(((16:1.352618573643,17:1.352618573643):3.308988864825,((((79:0.1409086627301,8:0.1409086627301):1.043574165308,106:1.184482828039):0.2755416761857,(92:0.2391267432125,12:0.2391267432125):1.220897761012):0.7491693810421,(74:0.3407104245987,121:0.3407104245987):1.868483460668)…
	TREE STATE_28800000 = ((178:21.75074133697,((161:4.289430641697,160:4.289430641697):16.66305236195,((((((81:9.129635363196,(((16:0.7949338858106,17:0.7949338858106):4.807865152603,(((((12:0.121191919764,79:0.121191919764):0.765042094073,92:0.886234013837):0.2730195467701,8:1.159253560607):1.56464980223,106:2.723903362837):0.1688168905909,(121:1.486110564214,74:1.486110564214):1.406609689214):2.71…
	TREE STATE_28860000 = ((178:25.90280521436,((161:4.964616658212,160:4.964616658212):18.55374366505,((((((((162:6.895056204598,((7:3.010521041444,10:3.010521041444):1.275464458615,(22:3.613719973413,5:3.613719973413):0.6722655266456):2.609070704539):1.508170225306,(176:0.570673952016,177:0.570673952016):7.832552477888):0.4357486593307,(((15:1.244980536158,(23:0.9128924151433,14:0.9128924151433):0.…
	TREE STATE_28920000 = ((178:17.64950614125,((161:5.81439359879,160:5.81439359879):10.6092102539,((((((((((182:3.328711785052,((183:1.269300425774,(181:0.6108613969316,180:0.6108613969316):0.6584390288422):0.8564845820223,179:2.125785007796):1.202926777256):5.099036576328,((43:2.115783913144,45:2.115783913144):3.526551760114,(42:0.7491575565238,44:0.7491575565238):4.893178116734):2.785412688123):0…
	TREE STATE_28980000 = ((178:22.66316681591,((161:5.410371581773,160:5.410371581773):15.34745628482,(((((((66:5.708129483306,(((50:2.419770998218,(107:1.326790362073,(71:0.01528754894731,154:0.01528754894731):1.311502813126):1.092980636145):1.2736796271,(75:1.934517190949,124:1.934517190949):1.758933434369):0.8795690250437,(118:2.226828980419,158:2.226828980419):2.346190669944):1.135109832944):1.0…
	TREE STATE_29040000 = ((178:20.86417897736,((161:6.242808477797,160:6.242808477797):10.95851507982,((((((((144:3.616494126528,((145:1.118486314452,51:1.118486314452):0.7960091150069,115:1.914495429459):1.701998697069):2.048039340802,127:5.66453346733):2.471976182882,(((150:5.281037804399,67:5.281037804399):2.404582275748,155:7.685620080147):0.3975861527908,(119:4.245074864146,((94:0.8915308595562…
	TREE STATE_29100000 = ((178:12.1453748978,((161:3.977132232633,160:3.977132232633):6.604754732323,((((((((((145:0.4537084267175,51:0.4537084267175):0.2426243510489,115:0.6963327777663):0.9666758654183,144:1.663008643185):0.6921474052728,127:2.355156048457):1.015797157373,((119:2.049061276105,((88:0.8761792430808,(94:0.5720897597248,76:0.5720897597248):0.304089483356):1.042721508593,(120:0.8202095…
	TREE STATE_29160000 = ((178:17.04554118141,((161:4.707336162415,160:4.707336162415):10.42875886258,(46:13.36361639908,((((168:0.8877215256576,175:0.8877215256576):0.9406566392997,172:1.828378164957):3.647877930839,(173:1.910215113085,((169:1.512405843233,(171:0.2528176394819,174:0.2528176394819):1.259588203751):0.1407845829449,170:1.653190426178):0.2570246869067):3.566040982711):7.534449255147,((…
	TREE STATE_29220000 = ((178:29.93440464692,((161:4.601437548087,160:4.601437548087):21.92911894731,(((168:3.228777068115,(175:1.70869856801,172:1.70869856801):1.520078500105):8.04875864708,((169:0.06226871193498,170:0.06226871193498):4.704580666935,((174:0.7222816959537,171:0.7222816959537):2.260578860756,173:2.98286055671):1.783988822161):6.510686336325):11.40658137254,(((((((41:9.759867259898,(…
	TREE STATE_29280000 = ((178:28.56126104116,((161:5.891444582063,160:5.891444582063):19.43608245367,(((175:3.189506247301,(172:2.289944235185,168:2.289944235185):0.8995620121159):4.578079424821,(((169:0.3200389869071,174:0.3200389869071):0.2599184740518,171:0.5799574609589):2.601126159681,(170:1.264267137968,173:1.264267137968):1.916816482672):4.586502051482):13.24941780812,((((((((71:7.7226394530…
	TREE STATE_29340000 = ((178:19.57724060617,((161:4.596517031483,160:4.596517031483):9.092554394069,((((((132:1.269325156417,(73:0.2207808896035,95:0.2207808896035):1.048544266813):0.2109980923413,(151:1.46644819864,(146:0.5961007039443,83:0.5961007039443):0.8703474946961):0.0138750501179):6.344318325611,(((119:3.118912106663,(((94:0.2493494862784,76:0.2493494862784):1.802422912702,88:2.0517723989…
	TREE STATE_29400000 = ((178:15.20733099246,((161:5.3775774103,160:5.3775774103):8.00148159821,(((((((((163:2.613691957875,35:2.613691957875):0.5669867934774,((((33:1.415592188437,((37:0.3045522440141,(39:0.02788139338474,36:0.02788139338474):0.2766708506294):0.2901049903669,40:0.594657234381):0.8209349540563):0.5272058892681,(38:1.53947187776,31:1.53947187776):0.4033261999456):0.05306928188519,32…
	TREE STATE_29460000 = ((178:26.72499863102,((161:3.672977623125,160:3.672977623125):21.37316128425,(((((((163:11.10048909826,(2:9.029213861133,(35:7.322948309737,((((34:2.574750849174,40:2.574750849174):0.1550846075311,((37:0.09428425008408,39:0.09428425008408):1.756617178899,38:1.850901428983):0.8789340277218):2.21577247304,((36:3.513720198847,33:3.513720198847):0.2570311841098,(31:3.73202938174…
	TREE STATE_29520000 = ((178:18.46841229691,((161:5.224738445673,160:5.224738445673):8.605259674622,((((((((163:4.631288623303,2:4.631288623303):1.55098481533,((35:4.83858474593,(31:3.775120077443,(((((33:1.467386519861,40:1.467386519861):0.6509720631642,37:2.118358583025):0.3264054971127,(39:2.18337747576,36:2.18337747576):0.2613866043779):0.2593337099101,(32:0.9638745841291,38:0.9638745841291):1…
	TREE STATE_29580000 = ((178:18.05822059213,((161:4.725296283568,160:4.725296283568):12.1344627264,((((172:1.000128097371,175:1.000128097371):2.048014182021,168:3.048142279392):4.19388078632,(((173:1.872368932037,170:1.872368932037):2.077611266363,(171:0.1935643769112,174:0.1935643769112):3.756415821489):0.8060752626157,169:4.756055461016):2.485967604696):7.07016519947,((((((((163:6.192466181751,2…
	TREE STATE_29640000 = ((178:21.88558253985,((161:4.665088015217,160:4.665088015217):13.69772802805,(((((((((((((32:1.645468012321,(40:0.6977050420537,((36:0.5448891633152,37:0.5448891633152):0.03100094204574,39:0.5758901053609):0.1218149366927):0.9477629702676):0.1327598683031,(38:0.9680309612054,33:0.9680309612054):0.810196919419):1.702960313999,31:3.481188194623):0.3501352380338,34:3.8313234326…
	TREE STATE_29700000 = ((178:13.26778246859,((161:3.570618405536,160:3.570618405536):8.367658455657,((((((((7:1.058371400343,(10:0.4588096411021,22:0.4588096411021):0.5995617592408):0.1622528781536,5:1.220624278496):4.374172978233,((((((1:0.6700690821526,20:0.6700690821526):0.006915610066687,13:0.6769846922193):0.1908301509074,21:0.8678148431266):0.409287603961,(11:0.2082187174369,3:0.208218717436…
	TREE STATE_29760000 = ((178:15.66785931735,((161:6.311157141224,160:6.311157141224):7.77053815276,(((((((((59:4.06039129111,(137:2.182265716214,153:2.182265716214):1.878125574896):0.3834726077877,(((133:0.7330518899683,55:0.7330518899683):1.129457403573,109:1.862509293541):0.6997847948722,47:2.562294088413):1.881569810484):3.408794278068,((66:2.31797006542,(((71:0.5314799422548,118:0.531479942254…
	TREE STATE_29820000 = ((178:21.535693001,((161:4.215938674691,160:4.215938674691):16.13507654829,(((((((22:2.460831541447,(5:2.009147427213,(10:1.036154594526,7:1.036154594526):0.9729928326869):0.4516841142341):4.54456806438,((((1:0.7853544678322,(20:0.02729289659917,9:0.02729289659917):0.758061571233):0.1423213491396,(11:0.3217733784132,3:0.3217733784132):0.6059024385586):0.04258276685739,(21:0.…
	TREE STATE_29880000 = ((178:23.4182403207,((161:6.480673417497,160:6.480673417497):14.8071231021,(46:18.64645389239,((((((176:1.483837438584,177:1.483837438584):10.5549963461,((((28:4.339864381164,30:4.339864381164):4.613863456124,((((35:4.390230650126,((31:3.644114293566,39:3.644114293566):0.1945438904322,(34:3.574375667249,((((36:0.9886286239408,37:0.9886286239408):0.1804513657473,40:1.16907998…
	TREE STATE_29940000 = ((178:16.73068770176,((161:6.24666373332,160:6.24666373332):9.059990141558,(((((((176:0.4498778823962,177:0.4498778823962):6.7923276988,(((35:4.03954318854,((34:1.792893086158,(36:0.2370308696428,(39:0.132136310518,33:0.132136310518):0.1048945591248):1.555862216515):1.546335684574,((37:2.19602586259,31:2.19602586259):0.9411938101912,(40:2.285942624461,(38:0.6528758297218,32:…
	TREE STATE_30000000 = ((178:22.55981012167,((161:5.676718516398,160:5.676718516398):14.63780617399,((((172:1.573587797989,175:1.573587797989):2.956461962382,168:4.530049760372):2.309709221434,(((170:0.6983924415527,173:0.6983924415527):2.163624202091,169:2.862016643643):0.429696205233,(171:0.3940039284181,174:0.3940039284181):2.897708920458):3.548046132929):11.10942129131,(46:16.77885968032,(((((…
	TREE STATE_30060000 = ((178:18.21567372205,((161:4.320041248718,160:4.320041248718):10.75995117004,(((((((73:0.3981726499572,95:0.3981726499572):1.655545411045,(132:1.314546320247,151:1.314546320247):0.7391717407552):1.986065320089,(146:0.07320726355041,83:0.07320726355041):3.966576117541):5.148122329587,((((119:3.1791580937,((89:0.2891246757565,120:0.2891246757565):1.145897878178,(94:0.914208045…
	TREE STATE_30120000 = ((178:25.68148246709,((161:6.3448209448,160:6.3448209448):16.3287302948,(((((((81:10.17008283882,((18:2.160420796724,25:2.160420796724):5.789268489635,((16:2.793732565114,17:2.793732565114):4.020785881827,((74:0.1138125647403,79:0.1138125647403):3.927077422505,(12:1.992611839349,(92:1.662666590028,((121:0.05964115562611,8:0.05964115562611):1.464369049947,106:1.524010205573):…
	TREE STATE_30180000 = (((((((((81:6.367277820501,((18:0.3752718994915,25:0.3752718994915):3.663059514239,((16:1.386777764588,17:1.386777764588):2.102462362613,((74:0.735306266615,79:0.735306266615):0.9774170204723,(92:1.398247760859,(106:1.353979355112,((12:0.0937299408963,121:0.0937299408963):1.207482800395,8:1.301212741292):0.05276661382017):0.04426840574675):0.3144755262287):1.776516840114):0.…
	TREE STATE_30240000 = (((((((((((126:4.001702020749,(86:2.78749193644,(96:1.187046934766,142:1.187046934766):1.600445001675):1.214210084308):1.670626169213,(64:2.62842414109,97:2.62842414109):3.043904048872):2.078641221033,(24:2.753325422917,(4:0.5245537648961,19:0.5245537648961):2.228771658021):4.997643988077):1.247390457861,((((((91:2.783006419875,(((136:0.4089309876633,52:0.4089309876633):1.48…
	TREE STATE_30300000 = ((((((((((((126:6.038009441427,(86:4.472246619351,(142:2.125220029772,96:2.125220029772):2.347026589579):1.565762822076):1.538133758006,(64:4.043482201842,97:4.043482201842):3.532660997591):3.094980149079,(24:5.162157278639,(4:0.4735833543368,19:0.4735833543368):4.688573924302):5.508966069873):7.54041626526,((182:8.595304879089,(((181:0.01948028727749,180:0.01948028727749):2…
	TREE STATE_30360000 = (((((((((((41:9.631291030486,(45:7.464532054923,((42:3.433218239842,44:3.433218239842):1.466713885357,43:4.899932125199):2.564599929724):2.166758975562):0.8242774288325,(((84:4.731543376073,(82:2.316081947399,(111:2.21276486625,68:2.21276486625):0.1033170811488):2.415461428674):0.05321141616273,((61:1.164915659334,62:1.164915659334):1.366533686373,(91:2.270213678195,(77:1.17…
	TREE STATE_30420000 = (((((((((((18:0.3994274963944,25:0.3994274963944):7.530653623984,((16:1.000012679493,17:1.000012679493):4.052746905799,((74:0.8225880409212,121:0.8225880409212):1.192372904029,((106:1.664230218824,(92:1.505715261161,(79:1.481544597146,8:1.481544597146):0.02417066401539):0.1585149576627):0.224094132906,12:1.88832435173):0.1266365932204):3.037798640342):2.877321535086):5.72036…
	TREE STATE_30480000 = (((((((((((18:0.9265613130596,25:0.9265613130596):3.380701331408,((16:1.014156778398,17:1.014156778398):2.910511220089,((74:1.030279970392,121:1.030279970392):1.681046586618,(((92:0.4982647857877,(12:0.4665443323365,79:0.4665443323365):0.0317204534512):0.1657686523062,8:0.6640334380939):0.8826570889919,106:1.546690527086):1.164636029924):1.213341441478):0.3825946459797):2.46…
	TREE STATE_30540000 = ((((46:15.0321428536,(((((((((((157:1.077044441374,((85:0.6717704435758,(101:0.3944739554529,(104:0.128769332402,65:0.128769332402):0.2657046230509):0.2772964881229):0.3291165554943,53:1.00088699907):0.07615744230353):0.267589475084,((135:1.009006222706,(90:0.6502677758024,148:0.6502677758024):0.3587384469037):0.2470818583933,((49:0.3661355935728,114:0.3661355935728):0.53131…
	TREE STATE_30600000 = (((((((((((((129:1.632292223768,(58:0.3537201487877,(130:0.0614524863619,56:0.0614524863619):0.2922676624258):1.27857207498):1.860123360374,134:3.492415584142):2.130998084517,((((152:2.227966610711,(((((147:0.3327475811691,105:0.3327475811691):0.811143389179,103:1.143890970348):0.1190698726175,49:1.262960842966):0.02660167275849,((101:0.8023794114591,(65:0.7220659572949,100:…
	TREE STATE_30660000 = (((((((((((73:0.03806880760414,95:0.03806880760414):1.630888948353,((151:0.9454994433107,132:0.9454994433107):0.1619362637605,(146:0.4217447141088,83:0.4217447141088):0.6856909929623):0.5615220488857):8.509123034759,((137:0.8418067554619,153:0.8418067554619):8.608237096218,(((59:0.4024606206673,47:0.4024606206673):0.2630279902529,109:0.6654886109202):2.518999664631,(133:0.87…
	TREE STATE_30720000 = (((((((171:0.839999233939,174:0.839999233939):6.606287680586,((169:0.02116477524375,170:0.02116477524375):3.801989518187,173:3.823154293431):3.623132621095):0.5454323390821,((168:1.892131063237,175:1.892131063237):0.367701007622,172:2.259832070859):5.731887182748):17.13078748673,((((((73:0.1720247226743,95:0.1720247226743):3.318779774045,((151:1.953071716953,(146:0.834074807…
	TREE STATE_30780000 = ((((((((((182:4.79936515332,((183:1.391965354789,(181:0.002585250342479,180:0.002585250342479):1.389380104447):0.4956532943213,179:1.88761864911):2.911746504209):2.70867940071,((116:4.764500845426,(((((69:1.128404838879,27:1.128404838879):1.833156270592,(149:0.3133392826622,80:0.3133392826622):2.648221826808):0.824318752562,91:3.785879862033):0.1554797730584,(((60:0.59262719…
	TREE STATE_30840000 = (((((((172:1.234062521694,175:1.234062521694):3.15447369566,168:4.388536217355):6.086641623676,(((171:1.666181197753,174:1.666181197753):1.993793500484,(169:2.053416474188,170:2.053416474188):1.606558224049):0.02359914758289,173:3.68357384582):6.791603995211):8.534228085602,(46:18.41698445877,(((((146:0.969694087532,83:0.969694087532):2.210187547855,(132:2.675602013594,(151:…
	TREE STATE_30900000 = ((((((((((((15:0.9972371132681,(6:0.9665745228988,(23:0.8101731605319,14:0.8101731605319):0.1564013623669):0.03066259036932):5.605708933206,(1:2.702776049779,(((9:0.219759585911,13:0.219759585911):0.6674534425834,(11:0.5500719180547,3:0.5500719180547):0.3371411104397):0.5286530328847,(21:0.4342624667035,(26:0.0003128367881284,20:0.0003128367881284):0.4339496299154):0.9816035…
	TREE STATE_30960000 = ((((((((((93:5.23924398103,((112:1.445052738096,117:1.445052738096):1.762806739087,156:3.207859477183):2.031384503847):2.881130394918,((((50:1.662888014433,154:1.662888014433):0.5438911586565,(107:2.01207454015,75:2.01207454015):0.1947046329398):0.7010194643993,(118:2.007849405527,(124:1.00744709603,158:1.00744709603):1.000402309497):0.899949231962):1.989781671973,(66:2.2476…
	TREE STATE_31020000 = (((((((((((18:0.07150944404013,25:0.07150944404013):6.77911111528,((16:1.371351676121,17:1.371351676121):4.481713374706,(((106:1.012261572032,(121:0.3663044471959,8:0.3663044471959):0.6459571248365):0.01997595985502,(92:0.6797474644213,12:0.6797474644213):0.3524900674661):1.672960567563,(74:0.3127368056162,79:0.3127368056162):2.392461293834):3.147866951376):0.9975555084939):…
	TREE STATE_31080000 = ((((161:4.792974915993,160:4.792974915993):9.235899245268,(((((170:0.6689453962518,173:0.6689453962518):1.049893876247,(171:0.7118861328071,(174:0.1663020108937,169:0.1663020108937):0.5455841219134):1.006953139692):1.706802132123,(168:1.914524402541,(172:0.4328548196221,175:0.4328548196221):1.481669582919):1.51111700208):5.126898142191,46:8.552539546813):2.643398250883,(((((…
	TREE STATE_31140000 = ((178:16.37475977897,(((((172:1.159419076781,(175:1.133448012965,168:1.133448012965):0.02597106381628):3.445005058171,(173:2.148049419133,((171:0.2304081283682,174:0.2304081283682):1.404741225768,(169:0.8809031762348,170:0.8809031762348):0.7542461779017):0.5129000649961):2.45637471582):8.252653284771,46:12.85707741972):0.1773560543313,(((((((137:0.2125778460281,153:0.2125778…
	TREE STATE_31200000 = ((((((((175:1.708952628041,172:1.708952628041):1.417752245403,168:3.126704873444):3.072325068677,(169:4.091268643117,((173:1.884223698173,170:1.884223698173):0.9405250676626,(171:1.846999603122,174:1.846999603122):0.9777491627138):1.266519877281):2.107761299004):14.03588494357,((((((((((((143:0.2088980594177,87:0.2088980594177):1.520067914817,63:1.728965974234):1.66043229624…
	TREE STATE_31260000 = (((((46:6.468947164177,(((175:0.8271493670392,172:0.8271493670392):1.033573426678,168:1.860722793717):1.42227032655,((171:0.5687999621101,174:0.5687999621101):1.767136581516,((173:1.028776960681,170:1.028776960681):0.6132564716129,169:1.642033432294):0.6939031113323):0.9470565766407):3.18595404391):1.979146801913,((((((162:3.080610228677,(((176:0.3587289609933,177:0.35872896…
	TREE STATE_31320000 = (((((((((169:0.1557587850044,174:0.1557587850044):0.5834407306573,171:0.7391995156617):0.3476535840531,(170:0.3388265248281,173:0.3388265248281):0.7480265748867):1.671967352725,((175:0.3191180431143,172:0.3191180431143):0.9360871559082,168:1.255205199023):1.503615253417):5.165824941325,46:7.924645393765):1.798709288394,((((((((15:1.10389965252,(6:1.011773313962,(23:0.2526272…
	TREE STATE_31380000 = ((((((((172:0.578703923777,(175:0.5265906865026,168:0.5265906865026):0.05211323727443):1.758506230909,(171:0.2170355639112,174:0.2170355639112):2.120174590774):0.5611421992793,(169:1.446135887273,(173:1.138057586251,170:1.138057586251):0.3080783010215):1.452216466692):4.004666021181,46:6.903018375146):8.548430390333,((((151:2.149227428395,(((73:0.1230794195988,95:0.123079419…
	TREE STATE_31440000 = ((((((((175:0.8414067175581,168:0.8414067175581):0.1241396738586,172:0.9655463914168):2.750641036963,(((169:0.3238564955642,171:0.3238564955642):0.9162385014976,174:1.240094997062):0.4944545396186,(173:1.37185074865,170:1.37185074865):0.3626987880305):1.981637891699):4.811402719955,46:8.527590148335):4.663279598964,((((((((125:0.9651987790475,148:0.9651987790475):0.959004834…
	TREE STATE_31500000 = (((((((170:1.434921082762,(175:0.4771358167057,(172:0.3758347351731,168:0.3758347351731):0.1013010815327):0.9577852660559):1.073059791284,((169:1.536041321434,173:1.536041321434):0.6845945518604,(174:0.7385766559592,171:0.7385766559592):1.482059217335):0.2873450007517):4.004490936404,46:6.51247181045):4.38903929422,((((((((((96:0.9587991488634,142:0.9587991488634):0.52150671…
	TREE STATE_31560000 = (((((46:9.92958525188,(((175:1.019370009489,172:1.019370009489):0.9139517504283,168:1.933321759918):3.364713387545,(((174:1.08022710446,171:1.08022710446):0.898701459591,(173:0.5110442309087,170:0.5110442309087):1.467884333142):0.1090931450097,169:2.08802170906):3.210013438402):4.631550104418):4.026404210947,(((((((((45:1.602165978485,43:1.602165978485):1.794166618171,(42:1.…
	TREE STATE_31620000 = (((((46:14.40665692235,((175:2.883725778907,(172:2.718971490517,168:2.718971490517):0.1647542883894):8.393420165067,((171:3.039316917036,174:3.039316917036):4.423434690059,((173:1.73812854345,170:1.73812854345):1.253698391583,169:2.991826935032):4.470924672063):3.814394336878):3.129510978376):6.029698928918,(((((((18:0.3629451587438,25:0.3629451587438):8.369434829432,(((12:2…
	TREE STATE_31680000 = (((((46:7.551569254685,(((170:2.465579970781,(173:2.157121729956,169:2.157121729956):0.3084582408246):0.4072738928368,(171:0.2474800840746,174:0.2474800840746):2.625373779543):1.985115375338,(168:1.548026474136,(172:1.153211668139,175:1.153211668139):0.3948148059971):3.309942764819):2.693600015729):5.98258703876,(((((((((((((77:0.4074285648177,(159:0.2699353639632,78:0.26993…
	TREE STATE_31740000 = (((((46:11.38060161233,((171:1.06279520583,174:1.06279520583):3.714611070623,((172:0.5850092304925,(175:0.2929742377738,168:0.2929742377738):0.2920349927187):3.566225841717,((169:1.300337629251,173:1.300337629251):0.3154788210075,170:1.615816450258):2.535418621952):0.6261712042433):6.603195335875):2.123637250498,((((((29:6.911775472722,162:6.911775472722):0.09653830853603,((…
	TREE STATE_31800000 = (((((46:8.492298945914,((175:3.075439138437,(168:3.041134192624,172:3.041134192624):0.03430494581279):2.068885468194,((171:1.645861900644,174:1.645861900644):1.840763397762,((173:0.6562270702518,170:0.6562270702518):1.267267572867,169:1.923494643119):1.563130655288):1.657699308224):3.347974339284):7.418776711288,((((((((182:4.00747561447,(183:3.780677963952,((181:0.118293208…
	TREE STATE_31860000 = (((((46:11.97703029375,((((172:2.095355946247,175:2.095355946247):0.4146024606078,168:2.509958406855):1.615496922536,(171:0.1482641149168,174:0.1482641149168):3.977191214474):0.5844869873477,((173:2.865186954128,169:2.865186954128):1.221678121532,170:4.086865075661):0.6230772410779):7.267087977011):5.542193251815,((((((((86:3.62163602448,(142:2.385680198437,96:2.385680198437…
	TREE STATE_31920000 = (((((46:5.515260704681,((171:2.197049912148,174:2.197049912148):0.7045251253455,((168:1.429104082812,(172:0.9512737810924,175:0.9512737810924):0.4778303017199):1.326011340746,(173:1.248660170516,(169:0.9851095652958,170:0.9851095652958):0.2635506052201):1.506455253043):0.1464596139353):2.613685667188):7.412677791774,(((((((18:0.259877048732,25:0.259877048732):3.445318391824,…
	TREE STATE_31980000 = ((178:20.84410794081,(((46:7.663660385142,((168:1.54377576587,(175:0.9543684828319,172:0.9543684828319):0.5894072830377):2.687737618475,((171:1.106950800136,174:1.106950800136):1.815500173676,(173:1.160782256759,(169:0.4371989115829,170:0.4371989115829):0.7235833451764):1.761668717052):1.309062410533):3.432147000797):7.608807321583,((((((((((34:2.50346463909,(((40:0.35476499…
	TREE STATE_32040000 = ((178:21.33714581954,(((46:13.1096067671,((168:2.138518694022,(172:2.016228463377,175:2.016228463377):0.1222902306455):6.782055456712,(((174:2.069460472528,171:2.069460472528):0.5615095740395,170:2.630970046567):5.48904859431,(173:3.124885736998,169:3.124885736998):4.995132903879):0.8005555098568):4.189032616364):3.304042040631,(((((146:1.337001907623,83:1.337001907623):2.23…
	TREE STATE_32100000 = ((178:21.82858210878,((((((168:1.553105049899,(175:0.6714288758889,172:0.6714288758889):0.8816761740106):2.639506422209,(171:3.382511098392,174:3.382511098392):0.8101003737162):0.3934535889972,(173:1.672673159247,(170:0.4073670845955,169:0.4073670845955):1.265306074652):2.913391901858):6.849094904753,46:11.43515996586):3.738826612843,((123:0.4454473494034,122:0.4454473494034…
	TREE STATE_32160000 = ((178:18.21089314295,(((46:9.085308059914,(((171:0.8127297133571,174:0.8127297133571):2.064970110832,(170:1.218217793051,(169:0.7842007535822,173:0.7842007535822):0.434017039469):1.659482031138):2.655552603273,(168:1.940419709548,(175:0.9392473355593,172:0.9392473355593):1.001172373988):3.592832717915):3.552055632451):3.298493640004,((123:1.225485783541,122:1.225485783541):8…
	TREE STATE_32220000 = ((178:20.06192977051,(((46:11.32054882163,((((169:0.8294643776654,170:0.8294643776654):3.480668728476,173:4.310133106141):0.1925826224639,(171:1.043380678746,174:1.043380678746):3.459335049859):3.534983093283,((172:1.037900844557,175:1.037900844557):0.110376148907,168:1.148276993464):6.889421828424):3.282849999747):3.65417419284,((123:3.412526449717,122:3.412526449717):9.331…
	TREE STATE_32280000 = ((178:17.70652072586,(((46:12.54694199352,((169:1.497611545495,(173:0.6884456157196,170:0.6884456157196):0.8091659297755):3.789868857265,((171:0.673243581646,174:0.673243581646):2.806799304463,(168:0.9188659714872,(172:0.8984235818633,175:0.8984235818633):0.02044238962384):2.561176914622):1.807437516652):7.259461590763):0.4043623604813,((123:1.498334206522,122:1.498334206522…
	TREE STATE_32340000 = ((178:18.3082280098,(((46:7.189439407687,((168:1.760343552494,(175:0.6697764754405,172:0.6697764754405):1.090567077053):2.176026281431,((173:1.894912888038,170:1.894912888038):0.4392514023594,(174:0.4224724569023,(171:0.2049397396214,169:0.2049397396214):0.2175327172809):1.911691833495):1.602205543527):3.253069573762):5.365452146357,((123:0.5262278427386,122:0.5262278427386)…
	TREE STATE_32400000 = ((178:15.80409736588,(((46:5.62045457675,(((172:1.593479105979,175:1.593479105979):0.354245641999,168:1.947724747978):1.464048233553,((169:1.000513690428,(174:0.7063875238355,171:0.7063875238355):0.2941261665921):0.7398828904807,(170:0.6269893763091,173:0.6269893763091):1.113407204599):1.671376400623):2.208681595219):4.897602606611,((123:0.5211286435506,122:0.5211286435506):…
	TREE STATE_32460000 = ((178:19.2171670526,((((((173:0.5089846435954,170:0.5089846435954):1.128366837673,169:1.637351481268):1.976476615882,((174:0.9033612100275,171:0.9033612100275):1.217009763338,((172:0.768981074977,175:0.768981074977):0.5630937445878,168:1.332074819565):0.7882961538006):1.493457123785):7.593449110845,46:11.207277208):3.532016984963,((123:1.209114775543,122:1.209114775543):10.8…
	TREE STATE_32520000 = ((178:19.1515579429,((((((172:1.302186423083,175:1.302186423083):0.0039624985526,168:1.306148921636):4.666692686778,((174:0.6715164826116,171:0.6715164826116):2.698156168065,(173:1.449947301258,(170:0.5530055878573,169:0.5530055878573):0.8969417134012):1.919725349418):2.603168957737):5.782594047854,46:11.75543565627):1.890105284425,((123:2.065863623529,122:2.065863623529):10…
	TREE STATE_32580000 = ((((161:5.73148452939,160:5.73148452939):18.2360525669,((((((174:0.554580395968,171:0.554580395968):0.8486989822737,173:1.403279378242):1.643514990048,(170:1.078067212097,169:1.078067212097):1.968727156193):5.001394067745,(172:2.732511643091,(168:2.203081386301,175:2.203081386301):0.5294302567901):5.315676792943):4.322777465006,46:12.37096590104):6.87327911252,((123:1.474022…
	TREE STATE_32640000 = ((((161:4.664244526748,160:4.664244526748):8.432749595342,(((123:0.7463820537495,122:0.7463820537495):7.773440566886,((((((((86:1.331325527569,(142:0.507936589982,96:0.507936589982):0.8233889375872):0.6414622196548,126:1.972787747224):0.9316600016097,(64:2.094696873466,97:2.094696873466):0.8097508753681):1.920233718736,((4:0.7394531542227,19:0.7394531542227):2.441988159114,2…
	TREE STATE_32700000 = ((((161:3.928031754488,160:3.928031754488):5.123286847558,(((((173:1.245872858573,170:1.245872858573):0.1966485733339,169:1.442521431907):1.593113636459,((168:0.5033587770501,(175:0.4057943594604,172:0.4057943594604):0.09756441758966):1.378068187219,(171:0.5691080655161,174:0.5691080655161):1.312318898753):1.154208104097):0.5372926654341,46:3.5729277338):4.135874886104,((123…
	TREE STATE_32760000 = ((((161:5.902234902958,160:5.902234902958):13.13238950695,((((123:0.9773234479078,122:0.9773234479078):11.92857597505,((((((71:4.187787392157,((118:0.5195975679586,158:0.5195975679586):1.390450308452,(((50:0.8864713628119,(154:0.6394222263771,75:0.6394222263771):0.2470491364348):0.2728457588734,107:1.159317121685):0.5976822834201,124:1.756999405105):0.1530484713054):2.277739…
	TREE STATE_32820000 = ((((161:5.132640124076,160:5.132640124076):7.706257317329,((46:6.202639427403,(((169:1.318898591492,(170:0.6033155960042,173:0.6033155960042):0.7155829954879):0.6616175384325,(171:0.3550949824226,174:0.3550949824226):1.625421147502):1.139950356401,((172:0.5344829909886,168:0.5344829909886):0.1730146316222,175:0.7074976226108):2.412968863715):3.082172941077):3.677818784959,((…
	TREE STATE_32880000 = ((((161:6.033751840469,160:6.033751840469):12.12109628012,((46:13.11934569656,(((169:2.544754054204,(170:1.288903555739,173:1.288903555739):1.255850498464):2.169437938737,(171:1.692748774873,174:1.692748774873):3.021443218067):1.529064608264,((175:1.988643876116,172:1.988643876116):0.4763834979614,168:2.465027374077):3.778229227128):6.876089095359):0.3368017747974,((123:3.57…
	TREE STATE_32940000 = ((178:18.46659984677,(((46:7.147362474588,(((172:0.6989824961477,168:0.6989824961477):0.3533458083773,175:1.052328304525):2.104106052163,((171:0.2771318936909,174:0.2771318936909):1.539935507965,((173:1.486956983402,170:1.486956983402):0.2923092186691,169:1.779266202071):0.03780119958534):1.339366955032):3.9909281179):3.488029004604,((123:1.147257585156,122:1.147257585156):8…
	TREE STATE_33000000 = ((178:15.83768625063,(((46:8.638984700545,((((169:1.301950015407,(171:0.218889268496,174:0.218889268496):1.083060746911):0.07461426457314,170:1.37656427998):0.06548415199618,173:1.442048431976):2.765122314583,((175:1.433475909741,172:1.433475909741):1.374077279963,168:2.807553189705):1.399617556855):4.431813953986):3.278828805971,((123:0.5800706694916,122:0.5800706694916):9.…
	TREE STATE_33060000 = ((178:23.51216158359,(((46:14.94290395623,(((172:1.551788718572,175:1.551788718572):0.5449298596624,168:2.096718578234):6.080453765979,((170:2.15562518066,(169:0.5233951172362,(171:0.188866024032,174:0.188866024032):0.3345290932043):1.632230063424):0.7994978967932,173:2.955123077453):5.22204926676):6.765731612016):2.061593766424,((123:1.557503023968,122:1.557503023968):13.86…
	TREE STATE_33120000 = ((178:24.9297914825,(((46:8.05851351443,(((172:1.249302860101,175:1.249302860101):0.2622649510183,168:1.511567811119):3.02087380187,((170:0.5512273628699,173:0.5512273628699):1.266489014539,((171:1.053458048055,174:1.053458048055):0.1916451623354,169:1.24510321039):0.5726131670187):2.71472523558):3.52607190144):11.88343436964,((123:4.601911417482,122:4.601911417482):13.54469…
	TREE STATE_33180000 = ((178:19.72221673123,(((46:10.43621526177,(((172:0.5426832480509,175:0.5426832480509):1.110288815516,168:1.652972063567):2.35897196618,(((173:0.3875232027492,170:0.3875232027492):1.120626640427,169:1.508149843176):1.63341866389,(171:0.5307721443487,174:0.5307721443487):2.610796362718):0.8703755226814):6.42427123202):3.732867808894,((123:1.789530512643,122:1.789530512643):10.…
	TREE STATE_33240000 = ((178:17.71529900828,(((46:9.59198558999,(((170:3.054498187995,(173:2.867425678376,169:2.867425678376):0.1870725096184):0.2095415084375,(171:0.4374928959064,174:0.4374928959064):2.826546800526):2.747957541718,(168:0.9904598307106,(175:0.919777078004,172:0.919777078004):0.0706827527066):5.02153740744):3.57998835184):3.775855223047,((123:3.731252223713,122:3.731252223713):8.24…
	TREE STATE_33300000 = ((178:22.33888491732,(((((((175:1.149027591085,172:1.149027591085):0.2299976188433,168:1.379025209928):1.381907229828,(174:0.8930955930843,171:0.8930955930843):1.867836846672):3.782802650607,((169:0.1562736921421,170:0.1562736921421):1.685434931576,173:1.841708623718):4.702026466645):6.604844800132,46:13.14857989049):3.689923627673,((((((((96:4.150523280901,(126:3.3564831092…
	TREE STATE_33360000 = ((178:21.1507164308,(((46:13.47836133271,(((175:1.661588486028,168:1.661588486028):0.3738273265343,172:2.035415812563):4.483665012747,(((170:0.8167035647898,169:0.8167035647898):3.689074532829,173:4.505778097619):1.849496533993,(174:0.6178471530711,171:0.6178471530711):5.737427478541):0.163806193697):6.959280507396):1.853706370642,((((((((86:2.870989898437,(142:1.15759367724…
	TREE STATE_33420000 = ((178:18.55904490543,(((46:10.53998327371,((((172:0.9700280158352,175:0.9700280158352):0.7705334305616,168:1.740561446397):2.31266925362,((169:2.033370331537,173:2.033370331537):0.3047640216573,170:2.338134353194):1.715096346823):1.09528957893,(171:0.2927098672275,174:0.2927098672275):4.85581041172):5.391462994766):3.743235768788,((((((((86:2.450714990116,(142:1.342752513848…
	TREE STATE_33480000 = ((178:23.1692452749,(((46:15.78836150189,((169:2.127342626331,(170:1.731648936734,173:1.731648936734):0.3956936895964):4.944105205453,((171:0.5465125279894,174:0.5465125279894):6.218098779869,(175:1.149505709487,(168:0.6899781482225,172:0.6899781482225):0.4595275612645):5.615105598371):0.3068365239257):8.716913670101):0.6665529632241,((((((2:7.983830643978,(28:3.975648293642…
	TREE STATE_33540000 = ((178:14.70148200211,(((46:8.111133089734,((175:1.517088133234,(172:1.219188233743,168:1.219188233743):0.2978998994902):2.418106792317,(169:1.615160330938,(173:0.8441558969974,((174:0.4416694234165,171:0.4416694234165):0.2435932548812,170:0.6852626782977):0.1588932186996):0.7710044339407):2.320034594613):4.175938164183):2.860512875635,((((((((101:1.10166914035,(((105:0.27494…
	TREE STATE_33600000 = ((178:18.10554185258,((((((((((127:3.746237471885,(((51:0.001807449325072,145:0.001807449325072):0.6666702978352,115:0.6684777471603):1.88342588383,144:2.551903630991):1.194333840894):2.801192015786,(((76:1.228648591772,(94:0.5517494344511,88:0.5517494344511):0.6768991573209):0.96337947999,((120:0.8340836957569,89:0.8340836957569):1.001315337902,119:1.835399033659):0.3566290…
	TREE STATE_33660000 = ((178:12.54100839276,((161:5.994353451634,160:5.994353451634):4.349041732045,((((173:0.999064951882,(171:0.4074037821081,(174:0.1800781755951,169:0.1800781755951):0.227325606513):0.5916611697739):0.4959595083272,170:1.495024460209):4.162493788452,(172:1.404780851084,(175:0.6696290132138,168:0.6696290132138):0.7351518378699):4.252737397578):3.329748303009,(((((((163:4.0146301…
	TREE STATE_33720000 = ((178:30.21751210938,((161:5.042177917883,160:5.042177917883):24.23886096222,((((((162:14.05567738211,(163:10.82955668747,((30:3.748124692948,(29:2.415682469227,28:2.415682469227):1.332442223721):7.016608988625,(2:9.952593906704,((31:5.908024000389,35:5.908024000389):1.254376552887,(34:3.403922968886,(38:3.131397066582,(((33:0.5700660131878,(39:0.5250228291781,36:0.525022829…
	TREE STATE_33780000 = ((178:35.60150894049,((161:4.831443149108,160:4.831443149108):25.11014815452,((((((((66:4.83673527198,(71:4.166861594864,((107:2.222304561428,(50:1.545051553062,154:1.545051553062):0.6772530083662):0.3662986207555,(158:0.6376380486887,118:0.6376380486887):1.950965133495):1.57825841268):0.6698736771158):0.8355009436186,(75:5.127677484176,124:5.127677484176):0.5445587314226):3…
	TREE STATE_33840000 = ((178:20.80042037067,((161:4.710312310921,160:4.710312310921):13.9678465935,((((172:2.002204029857,175:2.002204029857):0.8069845108139,168:2.80918854067):2.734642072621,((170:1.322583757216,(173:1.016771981966,169:1.016771981966):0.3058117752495):2.20922089689,(171:0.4649560730079,174:0.4649560730079):3.066848581098):2.012025959186):11.0326507122,(((((((((10:1.726210190782,(…
	TREE STATE_33900000 = ((178:12.83312584933,((161:4.300701468102,160:4.300701468102):7.2523668355,(((((((132:1.025122778871,(73:0.1167430503231,95:0.1167430503231):0.9083797285478):0.3337015381347,151:1.358824317005):0.7595422135936,(146:0.4407047456057,83:0.4407047456057):1.677661784993):3.813283907143,((((66:2.843413739119,((118:1.120161756017,(75:0.312616622582,158:0.312616622582):0.80754513343…
	TREE STATE_33960000 = ((178:21.50903323661,((161:5.602500584053,160:5.602500584053):12.95575997368,(((((((150:1.712420847905,67:1.712420847905):3.240015085383,155:4.952435933289):2.130379222949,(((144:2.418455021244,(115:1.293006083105,(51:1.253126238349,145:1.253126238349):0.03987984475561):1.125448938139):1.215278650517,127:3.633733671761):3.393544235132,(((88:1.238806347106,(94:0.8726010791964…
	TREE STATE_34020000 = ((178:25.67821729852,((161:4.176993230557,160:4.176993230557):19.71313068806,((((((((151:1.835216921776,(132:1.629185673936,((146:0.140080339908,83:0.140080339908):1.357138656615,(73:0.2381416351971,95:0.2381416351971):1.259077361326):0.1319666774127):0.2060312478403):9.339476923266,((((75:3.898817564825,124:3.898817564825):1.261021475661,(((154:1.17086375163,107:1.170863751…
	TREE STATE_34080000 = ((178:24.50253745268,((161:5.44374730663,160:5.44374730663):16.53824533345,((((((((126:4.612313295709,(86:3.398764004085,(142:0.6487561058142,96:0.6487561058142):2.750007898271):1.213549291624):0.6252016177505,(64:1.947936281462,97:1.947936281462):3.289578631997):3.945474206059,((4:0.5272121682642,19:0.5272121682642):5.145842402623,24:5.673054570887):3.509934548632):2.231469…
	TREE STATE_34140000 = ((178:22.24914054896,((161:3.723722535178,160:3.723722535178):16.33470409865,(((((((176:0.8533433996637,177:0.8533433996637):8.91529095715,162:9.768634356814):1.733385987451,((((((1:1.234851388216,((9:0.3225724388812,13:0.3225724388812):0.7272558474606,20:1.049828286342):0.1850231018741):0.03785376944937,(11:0.1031332841461,3:0.1031332841461):1.169571873519):0.204484548673,(…
	TREE STATE_34200000 = ((((161:5.541156537199,160:5.541156537199):12.12215874221,(((((((((150:3.264518042861,67:3.264518042861):2.249368422293,155:5.513886465154):0.889484019934,((144:3.928616315794,(115:1.335348158624,(51:0.3840981942942,145:0.3840981942942):0.9512499643296):2.593268157171):0.3300106206279,127:4.258626936422):2.144743548665):1.030886512346,(((120:0.9025692361427,89:0.902569236142…
	TREE STATE_34260000 = ((((161:4.682470588306,160:4.682470588306):21.99741018261,(((((172:3.583977626147,175:3.583977626147):1.564317815906,168:5.148295442053):5.526813882215,(169:5.54043816945,((171:1.842800147696,174:1.842800147696):1.52224944493,(170:1.144944036876,173:1.144944036876):2.220105555751):2.175388576823):5.134671154818):3.092814096956,46:13.76792342122):6.503568336957,((((((((30:4.1…
	TREE STATE_34320000 = ((((161:4.957683537863,160:4.957683537863):19.72123816402,((46:12.52830621109,(((170:1.954621394959,(169:1.304849504703,173:1.304849504703):0.6497718902563):1.9629708092,((175:0.6918149643028,168:0.6918149643028):0.4521084557043,172:1.143923420007):2.773668784152):0.3804862068831,(171:1.08198120105,174:1.08198120105):3.216097209992):8.230227800044):7.886384427665,(((((((151:…
	TREE STATE_34380000 = ((((161:5.145375395675,160:5.145375395675):12.12467814527,((46:14.50582671863,((171:0.9315701258711,174:0.9315701258711):4.239106510254,(((172:1.172521653991,168:1.172521653991):0.2090162055201,175:1.381537859511):3.126006933756,(173:2.809423396078,(169:1.939102845408,170:1.939102845408):0.8703205506706):1.698121397189):0.6631318428584):9.335150082508):0.2165115285988,((((((…
	TREE STATE_34440000 = ((((161:5.323093225,160:5.323093225):14.18086156707,((46:10.11961143572,(((170:2.640138448522,(173:1.962452707573,169:1.962452707573):0.6776857409491):2.100218581643,(171:0.507359364837,174:0.507359364837):4.232997665328):0.190215155641,(172:1.530682061816,(175:1.416546467698,168:1.416546467698):0.1141355941178):3.39989012399):5.189039249919):6.423167664375,(((((((58:0.46717…
	TREE STATE_34500000 = ((((161:4.510023754599,160:4.510023754599):9.618685927714,(((((174:0.2123378513909,171:0.2123378513909):1.818805870798,((169:0.4002490314819,173:0.4002490314819):1.381637268819,170:1.781886300301):0.2492574218879):2.089252757121,((172:1.437029791907,168:1.437029791907):0.08481198845518,175:1.521841780363):2.598554698947):2.946802318963,46:7.067198798273):5.0102380841,(((((((…
	TREE STATE_34560000 = ((((161:4.539632250236,160:4.539632250236):13.967922396,((46:11.55382611195,((((172:1.185141581331,168:1.185141581331):0.091869132119,175:1.27701071345):2.900039202202,(173:2.151971922939,(170:1.208216521531,169:1.208216521531):0.9437554014084):2.025077992713):0.583005792338,(174:1.476403628279,171:1.476403628279):3.283652079711):6.793770403962):4.775342953035,((((((((((((68…
	TREE STATE_34620000 = ((((161:5.89343645593,160:5.89343645593):13.3434120991,((46:7.875620334774,(((175:1.382804784068,172:1.382804784068):0.5364427789094,168:1.919247562978):3.701650370743,((170:1.036983427046,173:1.036983427046):0.6390300956601,((171:0.2240644454313,174:0.2240644454313):1.206605924677,169:1.430670370108):0.2453431525982):3.944884411015):2.254722401053):8.627742296776,(((((137:0…
	TREE STATE_34680000 = ((((161:4.38453030846,160:4.38453030846):11.22332386638,((((((((73:0.01207636764705,95:0.01207636764705):2.604243365482,(132:1.296701746666,(151:1.202024418021,(146:0.130703329565,83:0.130703329565):1.071321088456):0.09467732864439):1.319617986463):3.97077307699,((93:2.879316308341,((112:0.7554220351031,117:0.7554220351031):1.465082343282,156:2.220504378385):0.6588119299554)…
	TREE STATE_34740000 = ((((161:5.817151309318,160:5.817151309318):13.52455860376,((((173:2.399691375553,(170:2.364524009241,169:2.364524009241):0.03516736631217):4.72873493337,((171:0.4439326850724,174:0.4439326850724):5.111501193213,(172:0.8985666211699,(168:0.679807022482,175:0.679807022482):0.2187595986879):4.656867257115):1.572992430638):3.456670178808,46:10.58509648773):6.825626768916,(((((((…
	TREE STATE_34800000 = ((((161:5.095832799921,160:5.095832799921):13.81568633228,((((((172:1.375529358033,175:1.375529358033):0.325574870628,168:1.701104228661):1.125199957451,(174:1.502692706603,171:1.502692706603):1.323611479508):2.72865695443,((170:0.8670262581539,169:0.8670262581539):0.2217804554068,173:1.088806713561):4.466154426981):7.588339868823,46:13.14330100937):3.924177838239,((((((93:5…
	TREE STATE_34860000 = ((((161:4.019700734798,160:4.019700734798):12.20744329568,(((((174:2.117848464103,171:2.117848464103):1.602531887449,((172:0.5728672320255,175:0.5728672320255):2.106085041165,168:2.678952273191):1.041428078362):0.05673873896789,(170:3.108439581936,(173:0.620092877815,169:0.620092877815):2.488346704121):0.6686795085838):8.974021369953,46:12.75114046047):2.048689231223,(((((((…
	TREE STATE_34920000 = ((((161:4.965395894023,160:4.965395894023):14.56445125979,((((((171:0.9261337575156,174:0.9261337575156):0.38293094497,169:1.309064702486):1.686447162963,(170:0.324821862621,173:0.324821862621):2.670690002828):2.262607641281,(168:1.454114319395,(172:0.6254270025295,175:0.6254270025295):0.8286873168655):3.804005187335):3.597756264077,46:8.855875770806):8.039308503534,((((((((…
	TREE STATE_34980000 = ((((161:5.558980621435,160:5.558980621435):18.52822534805,((46:14.2990842779,((((170:1.030706060184,173:1.030706060184):2.266034280166,169:3.296740340351):2.179810748207,(171:3.279381032927,174:3.279381032927):2.197170055631):2.330433023083,(168:3.151210296135,(172:0.5556683861346,175:0.5556683861346):2.59554191):4.655773815506):6.49210016626):7.086681165469,(((((((7:1.16611…
	TREE STATE_35040000 = ((178:25.19668963541,(((46:12.24379358977,(((172:1.365720361354,175:1.365720361354):1.250934860651,168:2.616655222004):4.298372122292,((171:4.903652611404,174:4.903652611404):1.175660015433,((170:0.394868939799,169:0.394868939799):0.86177124781,173:1.256640187609):4.822672439227):0.8357147174598):5.328766245475):9.289115204467,(((((((((21:0.440504103892,1:0.440504103892):1.2…
	TREE STATE_35100000 = ((178:31.73197286028,(((46:14.36935714507,(((173:2.061245768221,170:2.061245768221):1.173104589116,((174:0.4926425109857,171:0.4926425109857):2.412113215188,169:2.904755726173):0.3295946311637):5.127089103219,((172:1.343688160032,175:1.343688160032):1.271835779793,168:2.615523939825):5.745915520731):6.007917684513):5.250501035008,((((((93:7.916786310776,(156:3.643381987056,(…
	TREE STATE_35160000 = ((178:20.01754536179,(((46:8.292558012842,(((174:0.7101877968684,171:0.7101877968684):1.389394255401,((170:1.026274163921,169:1.026274163921):0.9679811372991,173:1.99425530122):0.1053267510494):3.099402002107,(175:1.028903414804,(168:0.5834965433362,172:0.5834965433362):0.4454068714678):4.170080639572):3.093573958466):6.715111441422,(((((((58:0.4151491458756,129:0.4151491458…
	TREE STATE_35220000 = ((178:21.29157382023,((((((173:0.3080072743881,170:0.3080072743881):1.225848423551,(169:0.3309309667425,(174:0.2411832412786,171:0.2411832412786):0.08974772546387):1.202924731197):10.10908504328,(168:5.210212038513,(175:0.6349770343651,172:0.6349770343651):4.575235004148):6.432728702703):3.710914641131,46:15.35385538235):1.888891901988,(((((73:0.597058062865,95:0.59705806286…
	TREE STATE_35280000 = ((178:18.48171959871,((((((173:0.922683514394,(171:0.343369273655,174:0.343369273655):0.579314240739):1.061569808365,(170:1.561373046075,169:1.561373046075):0.4228802766838):3.684332607999,(168:0.4517717704756,(172:0.4384648659971,175:0.4384648659971):0.0133069044785):5.216814160283):6.698461672397,46:12.36704760315):0.889628555761,((((((73:0.6937027689335,95:0.6937027689335…
	TREE STATE_35340000 = ((178:20.01751525303,((((((172:1.38814913611,175:1.38814913611):0.5916716897761,168:1.979820825886):2.197566302651,((171:0.4417395146805,174:0.4417395146805):2.676529539984,(169:1.490169936416,(173:0.8085139082859,170:0.8085139082859):0.6816560281298):1.628099118249):1.059118073873):2.985929115561,46:7.163316244099):6.140812796608,(((((((133:1.72814796936,55:1.72814796936):0…
	TREE STATE_35400000 = ((((46:18.66097852931,(((171:0.6441617912298,174:0.6441617912298):3.741726860512,((170:1.077828894745,173:1.077828894745):2.765930399454,169:3.843759294199):0.5421293575425):5.907518658972,((172:1.901957310959,175:1.901957310959):4.931033451032,168:6.832990761991):3.460416548723):8.367571218601):4.958553831658,((((((((137:1.459718248524,153:1.459718248524):5.398664239173,(47…
	TREE STATE_35460000 = ((178:20.06984545502,((((((169:1.382587645932,(173:1.026230321179,170:1.026230321179):0.3563573247528):1.588159526149,(171:0.3531309059782,174:0.3531309059782):2.617616266103):0.1816934947868,(168:1.226116362727,(172:0.7664689852309,175:0.7664689852309):0.4596473774962):1.926324304141):8.082980029897,46:11.23542069676):3.968558647199,((((((((41:4.432376982465,(43:3.432724535…
	TREE STATE_35520000 = ((178:18.28582369359,(((((((171:0.2254478306511,174:0.2254478306511):0.7467890095704,173:0.9722368402214):1.298835584048,(169:1.747046705754,170:1.747046705754):0.5240257185153):1.811273628355,(175:1.07126750953,(172:0.9682616897344,168:0.9682616897344):0.1030058197953):3.011078543094):2.129452173599,46:6.211798226223):6.887409601952,((((((2:5.166229101626,((163:4.4957934510…
	TREE STATE_35580000 = ((178:21.39587417591,((((((174:0.2884575094148,171:0.2884575094148):2.416186760579,((169:0.7697600723841,170:0.7697600723841):1.854389631838,173:2.624149704222):0.08049456577228):1.500394792039,(168:3.208651241252,(172:0.8816380825341,175:0.8816380825341):2.327013158717):0.9963878207812):7.208194488757,46:11.41323355079):5.366158533555,((((((((35:4.786728644397,((28:2.429206…
	TREE STATE_35640000 = ((178:23.94866658512,((((((174:0.4263010842468,(169:0.2049843506874,171:0.2049843506874):0.2213167335595):1.59194228893,(170:1.013692448414,173:1.013692448414):1.004550924762):5.562234804255,((175:0.5663065716433,172:0.5663065716433):3.241116980678,168:3.807423552321):3.77305462511):6.93854402034,46:14.51902219777):1.583812477925,((((((93:6.291839232958,(156:4.213057527416,(…
	TREE STATE_35700000 = ((178:31.38652490286,((((((170:2.755135438461,(174:1.17644127663,171:1.17644127663):1.57869416183):1.238372209107,(173:1.221234258962,169:1.221234258962):2.772273388605):3.123920534648,(168:1.662143674992,(172:1.53719614161,175:1.53719614161):0.1249475333822):5.455284507223):10.40305455435,46:17.52048273656):4.578902999474,(((((((156:5.139121298789,(112:0.6277479103266,117:0…
	TREE STATE_35760000 = ((178:21.07925535559,(((((((174:1.151308781026,171:1.151308781026):2.599766923068,169:3.751075704094):0.07712235780548,(170:1.924297665979,173:1.924297665979):1.90390039592):2.052131057702,((168:0.5428473360575,172:0.5428473360575):0.5185273930617,175:1.061374729119):4.818954390482):8.524231311076,(((((((146:0.7697200775847,83:0.7697200775847):2.456288236264,(151:2.598632552…
	TREE STATE_35820000 = ((178:24.73755422229,(((46:15.09531188905,(((168:1.499956544784,172:1.499956544784):0.261024570329,175:1.760981115113):5.029186962849,((169:0.1479178790619,170:0.1479178790619):2.568563108635,((171:0.2531580027727,174:0.2531580027727):2.217381718381,173:2.470539721154):0.2459412665426):4.073687090264):8.305143811087):3.660988920035,((((((162:1.784749708317,29:1.784749708317)…
	TREE STATE_35880000 = ((178:16.08374404584,(((46:8.535708321506,((175:0.9180865046644,(172:0.6328730243068,168:0.6328730243068):0.2852134803576):1.702453642632,((170:1.570885580778,(173:0.7689167456509,169:0.7689167456509):0.8019688351272):0.2598305459795,(171:0.365974669121,174:0.365974669121):1.464741457637):0.7898240205392):5.915168174209):2.866422142315,(((((((146:0.3695389054006,83:0.3695389…
	TREE STATE_35940000 = ((178:17.71558265093,(((46:8.90531721726,((169:2.355818330883,(173:0.5738780046574,170:0.5738780046574):1.781940326226):3.145964123797,(((172:0.897722485679,175:0.897722485679):0.6654152033138,168:1.563137688993):1.230310102222,(171:0.1961719989713,174:0.1961719989713):2.597275792243):2.708334663466):3.403534762579):3.209721370763,(((((41:5.870042221615,((((((181:0.145174005…
	TREE STATE_36000000 = ((178:45.37183552447,(((46:21.66569486823,((((175:4.034872992707,172:4.034872992707):3.37038722201,168:7.405260214718):4.268432393472,(171:0.9903981951913,174:0.9903981951913):10.683294413):1.435039127086,(169:6.665749449212,(173:0.6962208489361,170:0.6962208489361):5.969528600276):6.442982286064):8.556963132955):12.70397519553,(((((((155:11.62970926653,(150:7.801919990307,6…
	TREE STATE_36060000 = ((178:19.59539606012,((161:4.226446898588,160:4.226446898588):12.34883416566,((46:9.493846607042,(((175:1.000172578856,172:1.000172578856):0.9444312443613,168:1.944603823217):3.086046338661,((171:2.322028829021,(169:1.754055131418,174:1.754055131418):0.567973697603):1.291645047229,(173:0.915764520336,170:0.915764520336):2.697909355913):1.416976285629):4.463196445164):4.81445…
	TREE STATE_36120000 = ((178:25.5743828316,((161:4.903939025235,160:4.903939025235):18.79391512984,((46:19.4458317642,((172:1.840180625507,(168:1.609639440634,175:1.609639440634):0.2305411848732):3.781575091572,(((169:1.333034975272,170:1.333034975272):0.5450081663362,(174:0.3910663885371,171:0.3910663885371):1.486976753071):0.9127935492316,173:2.79083669084):2.83091902624):13.82407604712):0.87068…
	TREE STATE_36180000 = ((178:17.11753409496,((161:6.240457039014,160:6.240457039014):9.051987501007,(((((((176:1.560665444084,177:1.560665444084):6.515678582009,(((((35:3.429801245161,(31:2.351611043502,((((33:0.7049507975624,37:0.7049507975624):0.27606215783,40:0.9810129553924):0.04062327086809,(38:0.5257218514552,(39:0.01974121069177,36:0.01974121069177):0.5059806407635):0.4959143748052):1.29890…
	TREE STATE_36240000 = ((178:20.98041887886,((161:4.393836956798,160:4.393836956798):13.7319203011,(((((174:0.1807446862509,171:0.1807446862509):4.907403868357,(168:2.705954802899,(175:0.3821535280621,172:0.3821535280621):2.323801274837):2.382193751709):0.2429611665504,(170:1.836030308374,(169:0.9970470554653,173:0.9970470554653):0.8389832529089):3.495079412784):9.05946019242,((((((((22:1.54083347…
	TREE STATE_36300000 = ((178:18.32601752253,((161:6.270199951986,160:6.270199951986):11.43016382383,(((((174:0.6265833930112,171:0.6265833930112):3.149700610161,((173:1.952271109971,169:1.952271109971):1.812747534892,170:3.765018644863):0.01126535830994):2.425071412093,((172:2.315702765487,175:2.315702765487):0.9076501113812,168:3.223352876868):2.978002538397):1.285575164402,46:7.486930579667):6.7…
	TREE STATE_36360000 = ((178:14.73468492792,((161:5.131063337324,160:5.131063337324):8.275940554113,(((((173:1.423996920327,(170:0.8213716241452,169:0.8213716241452):0.6026252961813):0.7494893625302,(174:1.17948402058,171:1.17948402058):0.994002262277):3.028525789126,(168:1.709796044501,(172:0.7320769404638,175:0.7320769404638):0.9777191040375):3.492216027481):1.690352845928,46:6.892364917911):4.2…
	TREE STATE_36420000 = ((178:23.39819668264,((161:5.528195451962,160:5.528195451962):14.88386803452,((((175:1.605091118078,(172:1.519502360174,168:1.519502360174):0.08558875790447):4.977111717454,(((169:0.7361618214275,174:0.7361618214275):0.4634215219022,171:1.19958334333):2.542752561492,(170:0.8115072205771,173:0.8115072205771):2.930828684244):2.839866930711):9.794588481898,46:16.37679131743):1.…
	TREE STATE_36480000 = ((178:21.03683412162,((161:4.360623993302,160:4.360623993302):15.25854430096,(((((175:1.006206272772,172:1.006206272772):0.06020873991778,168:1.06641501269):4.988522653948,((169:1.802152271326,(171:0.8832815237682,174:0.8832815237682):0.9188707475579):1.025292745706,(170:1.873022032259,173:1.873022032259):0.954422984773):3.227492649607):2.436841496591,46:8.49177916323):7.598…
	TREE STATE_36540000 = ((178:23.9318321175,((161:3.320652578701,160:3.320652578701):15.92756350609,(((((172:0.9351117140665,175:0.9351117140665):1.265558634566,168:2.200670348632):4.831028916871,((169:1.516418722085,170:1.516418722085):2.351505154587,((174:0.7977052435901,171:0.7977052435901):0.8305429900444,173:1.628248233635):2.239675643037):3.163775388831):6.599595913361,46:13.63129517886):3.63…
	TREE STATE_36600000 = ((178:26.16798235194,((161:5.627589007638,160:5.627589007638):18.64993601133,((((((171:0.1960136703163,174:0.1960136703163):0.7401026416024,173:0.9361163119186):1.682664768247,169:2.618781080166):4.027940835608,(170:4.757097431734,((172:0.8437970995043,168:0.8437970995043):2.310241734046,175:3.15403883355):1.603058598184):1.88962448404):6.589093213417,46:13.23581512919):6.37…
	TREE STATE_36660000 = ((178:20.52596227092,((161:4.841147302812,160:4.841147302812):14.90597964871,(((((175:1.620622936896,172:1.620622936896):0.3085551215902,168:1.929178058487):2.239504307276,((174:2.068301265636,(169:0.1284519812524,171:0.1284519812524):1.939849284384):1.579735517704,(173:2.262100332547,170:2.262100332547):1.385936450794):0.5206455824222):2.493339015578,46:6.662021381341):8.80…
	TREE STATE_36720000 = ((178:23.85385886968,((161:3.950465020153,160:3.950465020153):18.32676253331,((46:15.90904939221,((((171:0.304040075366,174:0.304040075366):1.667497513018,170:1.971537588385):2.907448116633,(173:1.142306014601,169:1.142306014601):3.736679690416):5.389807191149,(175:1.181723389312,(172:0.847663174765,168:0.847663174765):0.3340602145475):9.087069506855):5.640256496045):3.49408…
	TREE STATE_36780000 = ((178:21.50933496457,((161:4.576172300441,160:4.576172300441):14.05289621713,((46:8.206462225727,(((172:0.7410009534039,175:0.7410009534039):0.2070425690133,168:0.9480435224172):2.572190965868,((173:2.661877136951,(171:0.6911547870056,174:0.6911547870056):1.970722349946):0.3829093418115,(170:2.589905188109,169:2.589905188109):0.4548812906534):0.4754480095222):4.686227737442)…
	TREE STATE_36840000 = ((178:18.50873673938,((161:5.815873073355,160:5.815873073355):10.9659216788,((46:8.844495728306,(((173:0.9775425425429,170:0.9775425425429):1.732628186514,(169:0.8832525834346,(171:0.3871013100986,174:0.3871013100986):0.496151273336):1.826918145622):2.264925363483,(168:2.289517539195,(175:1.761882638169,172:1.761882638169):0.5276349010254):2.685578553345):3.869399635766):5.6…
	TREE STATE_36900000 = ((178:16.28241097957,((161:4.253259925981,160:4.253259925981):10.66777363302,((46:7.600474680869,(((((169:0.01777537640932,171:0.01777537640932):0.03762765158942,174:0.05540302799874):1.982468676194,173:2.037871704193):1.345466531337,170:3.38333823553):0.4885450842061,(168:1.000939114073,(172:0.6341102286402,175:0.6341102286402):0.3668288854324):2.870944205664):3.72859136113…
	TREE STATE_36960000 = ((178:21.8546879385,((161:4.201089604566,160:4.201089604566):16.61260462828,((((((169:0.9491793533399,173:0.9491793533399):0.4644497604365,170:1.413629113776):1.123049349379,(174:0.7089351757738,171:0.7089351757738):1.827743287382):3.592177092389,(168:3.189432477682,(172:1.883502992627,175:1.883502992627):1.305929485056):2.939423077862):8.529530871572,((123:0.5564489162433,1…
	TREE STATE_37020000 = ((178:23.59436054611,((161:4.697132284052,160:4.697132284052):15.60356274702,((46:14.24226493603,((((170:2.984322954486,169:2.984322954486):0.4668736257243,173:3.45119658021):0.1694648181553,(171:0.8238526645614,174:0.8238526645614):2.796808733804):4.949932785497,(168:3.574937309145,(172:2.60781071544,175:2.60781071544):0.9671265937044):4.995656874718):5.671670752172):4.0028…
	TREE STATE_37080000 = ((178:15.88305831611,((161:5.166922373686,160:5.166922373686):9.723049686965,((46:7.767780339603,((170:3.835109623634,((171:1.15211709383,174:1.15211709383):2.410218095033,(169:2.275509920769,173:2.275509920769):1.286825268094):0.2727744347708):0.1063156628153,((172:1.281480262507,175:1.281480262507):0.1237221970764,168:1.405202459583):2.536222826866):3.826355053154):5.13636…
	TREE STATE_37140000 = ((178:21.58611849547,((161:6.613864651298,160:6.613864651298):12.42394796246,(((((173:2.242355159577,((171:0.329249992155,169:0.329249992155):0.2468352758347,174:0.5760852679897):1.666269891587):3.828221236489,((175:1.608185262673,168:1.608185262673):0.941652271269,172:2.549837533942):3.520738862124):0.1279947693078,170:6.198571165374):10.564580006,((123:1.007535394412,122:1…
	TREE STATE_37200000 = ((178:20.53004667412,((161:4.865198381628,160:4.865198381628):14.83709916038,((((((171:0.3789512601913,174:0.3789512601913):0.3065673806695,169:0.6855186408608):1.332414559542,(170:1.304889665838,173:1.304889665838):0.713043534565):4.178724541329,(168:1.670987277052,(175:0.9175054473945,172:0.9175054473945):0.7534818296579):4.525670464679):2.695033937393,46:8.891691679125):8…
	TREE STATE_37260000 = ((178:19.94240435308,((161:5.194783220092,160:5.194783220092):12.98092570155,(((((175:1.119296160012,172:1.119296160012):0.6938675425246,168:1.813163702536):3.935240179207,((171:0.248967585206,174:0.248967585206):3.155158491661,((170:0.4004558052705,173:0.4004558052705):1.56080419502,169:1.961260000291):1.442866076576):2.344277804876):5.639449157753,46:11.3878530395):4.53352…
	TREE STATE_37320000 = ((178:18.7623545197,((161:4.855037222717,160:4.855037222717):11.55816055911,((((168:2.127749694694,(172:0.9392374619217,175:0.9392374619217):1.188512232773):1.505717859239,((170:0.3506564741035,173:0.3506564741035):1.692854381771,((174:0.6804641190032,171:0.6804641190032):0.80828402444,169:1.488748143443):0.554762712431):1.589956698059):6.577049868107,46:10.21051742204):3.95…
	TREE STATE_37380000 = ((178:24.06631654093,((161:8.487768042061,160:8.487768042061):12.81052276462,(((((175:1.53296805161,172:1.53296805161):0.6964253135636,168:2.229393365174):3.161749402854,(((170:2.623243541673,173:2.623243541673):0.696193714849,(174:1.113216918798,171:1.113216918798):2.206220337724):0.04845326725481,169:3.367890523777):2.02325224425):5.472284473767,46:10.86342724179):6.090409…
	TREE STATE_37440000 = ((178:15.61202193768,((161:3.666153588334,160:3.666153588334):10.53589874159,(((((172:0.7276282501492,175:0.7276282501492):0.04769902706633,168:0.7753272772156):2.179922105559,(((169:1.168184836517,173:1.168184836517):0.0687373133246,170:1.236922149842):0.9597370528585,(174:0.3630066504015,171:0.3630066504015):1.833652552299):0.7585901800745):3.696713380699,46:6.651962763473…
	TREE STATE_37500000 = ((((161:6.653971242371,160:6.653971242371):7.103931904209,((((168:0.7423352433882,(172:0.583786661489,175:0.583786661489):0.1585485818991):3.27230383763,((174:0.9624050210099,(169:0.1542929418881,171:0.1542929418881):0.8081120791218):1.753894571785,(173:0.07049731882093,170:0.07049731882093):2.645802273974):1.298339488223):6.473481728065,46:10.48812080908):1.317466792828,(((…
	TREE STATE_37560000 = ((((161:5.266357790266,160:5.266357790266):12.16361856571,((((((((162:0.1830036649301,29:0.1830036649301):6.658931433943,(((35:4.312590292533,(((33:1.770866847071,(37:1.482819011991,36:1.482819011991):0.2880478350805):2.241022570651,((39:0.7154108912224,34:0.7154108912224):3.203145152175,31:3.918556043398):0.09333337432456):0.155430366984,(40:2.710701365533,(38:1.79993891323…
	TREE STATE_37620000 = ((((161:5.409101753596,160:5.409101753596):15.35269407895,((46:10.34990620509,((((169:1.064495455539,171:1.064495455539):0.3333809078287,174:1.397876363368):1.716083002673,(170:1.214253507973,173:1.214253507973):1.899705858068):4.377400144796,(168:3.024074371134,(175:1.324026683163,172:1.324026683163):1.70004768797):4.467285139702):2.858546694255):7.874725509234,((((((((134:…
	TREE STATE_37680000 = ((178:25.87173441773,(((46:16.65080162336,((((172:1.147326863103,175:1.147326863103):0.558548776644,168:1.705875639747):4.254575261254,(171:1.13743867813,174:1.13743867813):4.823012222871):1.75714867617,((169:1.086333702411,170:1.086333702411):2.444924438242,173:3.531258140653):4.186341436517):8.933202046193):1.954022953706,((((((((134:2.353259719987,(129:0.8625992549712,(58…
	TREE STATE_37740000 = ((178:23.0238950213,((((((((((71:3.401104186937,66:3.401104186937):1.008040930853,(((118:1.927937743694,124:1.927937743694):0.2639080785163,(75:1.129238835836,158:1.129238835836):1.062606986375):0.5840042302442,(107:1.579552814763,(50:0.4992018890154,154:0.4992018890154):1.080350925748):1.196297237691):1.633295065335):0.5075421293249,(93:3.540601235592,((112:0.4886931592077,…
	TREE STATE_37800000 = ((178:25.4643610362,(((((((132:3.442338719619,(((73:0.2521267547936,95:0.2521267547936):1.897347170748,151:2.149473925542):0.4569263213624,(146:0.3674335425695,83:0.3674335425695):2.238966704334):0.8359384727149):6.443794694258,((((137:0.9122816557407,153:0.9122816557407):5.491124763846,((59:2.789753517213,(109:1.7425011344,(133:1.240033452917,55:1.240033452917):0.5024676814…
	TREE STATE_37860000 = ((178:30.31408507733,((((((151:2.070217481417,((132:1.952696200719,(146:0.6776328914905,83:0.6776328914905):1.275063309228):0.009282210662919,(73:0.4052188893209,95:0.4052188893209):1.556759522061):0.1082390700355):12.01756238106,((((137:2.142084355998,153:2.142084355998):5.008567549445,(((59:0.02858174545391,109:0.02858174545391):3.941376632822,(133:2.511385873969,55:2.5113…
	TREE STATE_37920000 = ((178:19.97959842636,((((((((59:0.7900750051823,47:0.7900750051823):6.236107856888,((137:0.02834682570297,153:0.02834682570297):5.372059137568,((133:1.185584868905,55:1.185584868905):1.287478728509,109:2.473063597414):2.927342365857):1.625776898799):0.7500162792737,(((155:5.77188318484,(119:2.688532365522,((120:1.002344984983,89:1.002344984983):1.318155510456,((94:0.71800333…
	TREE STATE_37980000 = ((178:21.45121056984,((((175:1.939135320843,(172:1.624932566415,168:1.624932566415):0.3142027544274):3.15268406743,(((170:1.66546786425,173:1.66546786425):0.3590659743585,169:2.024533838608):2.414787375197,(174:0.2600272236958,171:0.2600272236958):4.17929399011):0.6524981744667):12.10342897237,((((((151:3.200335462621,((146:1.928928777514,83:1.928928777514):0.5407720797122,1…
	TREE STATE_38040000 = ((((161:5.53075819347,160:5.53075819347):18.0086618993,(46:19.93133329787,(((((((((73:0.2931525661973,95:0.2931525661973):1.309165426801,132:1.602317992998):0.7959184020061,151:2.398236395005):0.2630633049656,(146:2.073947168106,83:2.073947168106):0.5873525318644):7.234983219929,((66:4.975932941236,(((71:1.45988221284,118:1.45988221284):2.59481686178,(50:2.760249524526,((124…
	TREE STATE_38100000 = ((((161:5.004527491507,160:5.004527491507):13.28035513301,(((((173:1.125249199447,170:1.125249199447):1.166780504166,((171:0.08222215732964,174:0.08222215732964):0.6421372788992,169:0.7243594362288):1.567670267385):4.683783119479,((172:1.071305177347,175:1.071305177347):1.023260477162,168:2.094565654509):4.881247168583):3.967390186088,46:10.94320300918):3.808615606988,((((((…
	TREE STATE_38160000 = ((((161:4.122525101576,160:4.122525101576):11.30537145746,(((((173:0.1431358108389,170:0.1431358108389):0.9241448657439,((169:0.0691853649753,174:0.0691853649753):0.1950307731134,171:0.2642161380887):0.8030645384942):1.821017393666,((175:0.9198972498053,172:0.9198972498053):0.1626814012633,168:1.082578651069):1.805719419181):3.701639524314,46:6.589937594564):6.432687758239,(…
	TREE STATE_38220000 = ((((161:4.565853749201,160:4.565853749201):11.78142504969,((((169:1.551339943109,((171:0.5722263047566,174:0.5722263047566):0.5399388861345,(173:1.041727222942,170:1.041727222942):0.07043796794944):0.4391747522175):4.425982486876,((172:0.893026408434,175:0.893026408434):0.2789858216346,168:1.172012230069):4.805310199916):4.387466980468,46:10.36478941045):4.075752790402,(((((…
	TREE STATE_38280000 = ((((161:5.262272557719,160:5.262272557719):6.403915680309,((((((((((23:0.1543485604349,14:0.1543485604349):1.165135116943,6:1.319483677377):0.08550141065246,15:1.40498508803):2.341446685397,(((9:0.1250215126798,20:0.1250215126798):0.7051572976919,(21:0.7330647800317,((26:0.03380991428267,13:0.03380991428267):0.477517912528,1:0.5113278268106):0.221736953221):0.09711403033996)…
	TREE STATE_38340000 = ((((161:5.454119559787,160:5.454119559787):16.93027176057,(((((((137:0.1730601127255,153:0.1730601127255):6.251696566907,((133:2.479882402569,55:2.479882402569):1.210548338635,((47:0.4824124298606,59:0.4824124298606):1.136218625724,109:1.618631055585):2.07179968562):2.734325938428):2.869901398693,(((54:2.804077027687,108:2.804077027687):3.535009571932,((((129:0.4476833334837…
	TREE STATE_38400000 = ((((161:5.969947029469,160:5.969947029469):19.52061503061,(((((((((((75:0.8289836059427,124:0.8289836059427):1.631107658161,(118:0.4613187634658,158:0.4613187634658):1.998772500638):2.336257714763,((107:2.624186647217,154:2.624186647217):0.5976170191943,50:3.221803666411):1.574545312456):0.6195212658974,71:5.415870244764):0.228923073756,66:5.64479331852):0.7397939865922,(93:…
	TREE STATE_38460000 = ((((161:5.231790107166,160:5.231790107166):12.24359638712,(((((((146:0.8625499541488,83:0.8625499541488):1.350058906205,151:2.212608860354):0.03147947264545,(132:1.92162890001,(73:0.8142055087569,95:0.8142055087569):1.107423391253):0.3224594329898):6.901897416517,(((((112:0.9549861643293,117:0.9549861643293):3.177591952917,156:4.132578117246):1.869729593606,(93:5.13891107735…
	TREE STATE_38520000 = ((((161:4.501683609783,160:4.501683609783):18.5526452018,((((((((155:5.562569696572,(150:2.004924222064,67:2.004924222064):3.557645474508):2.799382249473,(119:5.143465072242,(((94:0.5773443375207,88:0.5773443375207):0.3267592166013,76:0.904103554122):2.033825686199,(120:1.069542028026,89:1.069542028026):1.868387212295):2.205535831921):3.218486873803):0.573096632631,(((115:0.…
	TREE STATE_38580000 = ((((161:5.837882117483,160:5.837882117483):10.64761577978,((((((((155:4.504864316077,(150:2.045409395505,67:2.045409395505):2.459454920572):1.325522825614,((119:3.12095335284,(((88:0.4442442368036,94:0.4442442368036):0.8996630799211,76:1.343907316725):0.4138957883721,(120:0.4066601082771,89:0.4066601082771):1.35114299682):1.363150247743):2.519149136905,((((145:0.457272815916…
	TREE STATE_38640000 = ((((161:4.591999093071,160:4.591999093071):16.93732214768,((((((((146:0.433261361419,83:0.433261361419):1.287378209055,(151:1.289454333113,132:1.289454333113):0.4311852373607):0.4408806951749,(73:0.692035179013,95:0.692035179013):1.469485086636):7.089035246557,47:9.250555512206):0.5250582364968,(((((((75:1.852956694733,(118:1.597389757323,158:1.597389757323):0.2555669374099)…
	TREE STATE_38700000 = ((((161:4.827664853438,160:4.827664853438):12.6752350691,(((((((((112:0.6144158236631,117:0.6144158236631):1.983287616682,156:2.597703440345):1.417450618658,93:4.015154059002):1.081230792236,((((154:0.6486597259721,(124:0.6287039469276,50:0.6287039469276):0.01995577904455):0.5380562962109,(107:0.6934745158007,75:0.6934745158007):0.4932415063823):1.715297455794,((158:1.468434…
	TREE STATE_38760000 = ((((161:6.140961631936,160:6.140961631936):9.692291575442,((((((((156:3.580727830433,93:3.580727830433):2.892861984307,(112:1.295011444154,117:1.295011444154):5.178578370586):1.667964192364,(((118:3.093277758956,(158:1.98857083758,(154:1.425878427827,((50:0.4715151765868,75:0.4715151765868):0.6730478516759,107:1.144563028263):0.2813153995641):0.5626924097528):1.104706921377)…
	TREE STATE_38820000 = (((((((123:0.8760340644352,122:0.8760340644352):6.575219614484,(((((((5:0.7789172914256,10:0.7789172914256):0.3871253600095,7:1.166042651435):0.01327152669332,22:1.179314178128):2.000587723909,(((21:0.6137536483539,(1:0.4201766337633,((13:0.2057354743654,26:0.2057354743654):0.2034365070232,20:0.4091719813886):0.01100465237473):0.1935770145906):0.3161190012015,(9:0.5743523074…
	TREE STATE_38880000 = (((178:16.58468901709,(161:4.764562500829,160:4.764562500829):11.82012651627):3.364070484466,(((123:0.5278515004732,122:0.5278515004732):14.52456014891,((((((133:1.339654378752,55:1.339654378752):1.253790089395,59:2.593444468146):0.9329056315695,(47:2.387426042289,109:2.387426042289):1.138924057427):3.77558188996,(137:0.6648321385212,153:0.6648321385212):6.637099851154):2.23…
	TREE STATE_38940000 = ((((((((169:1.247000179291,173:1.247000179291):1.290826337479,170:2.537826516769):0.8048028773011,(174:0.419172186615,171:0.419172186615):2.923457207456):2.370961595597,((172:1.275522812628,168:1.275522812628):0.03840741504731,175:1.313930227676):4.399660761992):8.400175871584,(((((162:5.942717886042,(((((15:1.816128174993,(14:0.7109763827597,23:0.7109763827597):1.1051517922…
	TREE STATE_39000000 = ((((((123:0.4134097890336,122:0.4134097890336):13.2009262153,((((((((133:1.001404577317,55:1.001404577317):0.7778862529007,(47:0.79974319184,(109:0.160220025618,59:0.160220025618):0.639523166222):0.9795476383775):5.819425563696,(137:0.3442556674079,153:0.3442556674079):7.254460726506):0.9394257632215,(((108:1.835694121003,(((72:0.5429573924693,(48:0.3622595568489,125:0.36225…
	TREE STATE_39060000 = ((((((123:2.500521543733,122:2.500521543733):15.60208651518,((((((133:0.6948717126114,55:0.6948717126114):2.461250043233,((47:0.08360633785878,59:0.08360633785878):0.4370392195824,109:0.5206455574412):2.635476198403):6.464189663197,(137:0.583017792087,153:0.583017792087):9.037293626954):2.297288686769,((((120:1.972841634091,89:1.972841634091):1.921510421606,((76:0.1949113749…
	TREE STATE_39120000 = ((((46:13.23949840157,((((171:0.2572253307976,174:0.2572253307976):3.218372117089,((168:0.3424817034044,172:0.3424817034044):0.4637195017864,175:0.8062012051908):2.669396242696):1.376741035915,(173:2.251339258265,(170:0.4393657316599,169:0.4393657316599):1.811973526605):2.600999225537):8.111069441127,((123:2.108055042986,122:2.108055042986):9.802052122014,(((((((133:1.047800…
	TREE STATE_39180000 = ((178:20.58519230211,((161:4.59476414754,160:4.59476414754):12.01640867993,(((123:0.975460163657,122:0.975460163657):11.90098171787,(((((144:2.407240507297,((115:0.2426040320739,51:0.2426040320739):1.087358761821,145:1.329962793894):1.077277713402):2.616952646587,127:5.024193153883):3.70028251216,((((120:0.6079620107336,89:0.6079620107336):1.541597235059,((88:0.5302990308157…
	TREE STATE_39240000 = ((178:20.89880213092,((161:4.929076111928,160:4.929076111928):10.83133382564,(((123:0.9488972872276,122:0.9488972872276):11.28363344851,((((((151:2.862808331627,(((73:0.1341775454984,95:0.1341775454984):1.257405955821,(146:0.02035708814816,83:0.02035708814816):1.371226413171):0.7150365934431,132:2.106620094762):0.7561882368647):2.806842243241,(((137:0.4728521198415,153:0.472…
	TREE STATE_39300000 = ((178:22.82602497867,((161:6.384462017152,160:6.384462017152):14.52261639255,((((174:0.9101915478083,171:0.9101915478083):2.374707832037,(169:2.264279110824,(170:2.086847370149,173:2.086847370149):0.1774317406751):1.020620269021):7.313763103737,((172:0.5902855934605,175:0.5902855934605):1.563019588057,168:2.153305181517):8.445357302065):7.966781587865,(((123:0.5956975199076,…
	TREE STATE_39360000 = ((178:22.13379177028,((161:4.159295142185,160:4.159295142185):14.30152098149,(((123:0.9241831499406,122:0.9241831499406):13.60814134582,((((132:2.268494921114,((146:0.2914940120714,83:0.2914940120714):1.726021718622,151:2.017515730694):0.2509791904204):0.5064701022705,(73:1.181928161232,95:1.181928161232):1.593036862152):5.946475244336,(((((134:1.853998758616,(129:0.55196399…
	TREE STATE_39420000 = ((178:18.76084471816,((161:5.075877888709,160:5.075877888709):13.1257335189,((((170:0.3901934759209,173:0.3901934759209):0.3637779949205,(169:0.4574491649306,(174:0.1552439180638,171:0.1552439180638):0.3022052468668):0.2965223059108):2.717064518773,((168:0.4033285383474,172:0.4033285383474):0.004360652237832,175:0.4076891905853):3.063346799029):12.27127242132,(((123:0.383408…
	TREE STATE_39480000 = ((178:13.37545679409,((161:5.768428252959,160:5.768428252959):6.28269253696,(((123:0.5341255408143,122:0.5341255408143):7.572317552604,((((((126:3.154262905754,(86:2.012831601307,(142:1.044682110816,96:1.044682110816):0.9681494904911):1.141431304447):0.2498982154338,(64:2.293300819428,97:2.293300819428):1.11086030176):1.27922547423,(24:2.225017902761,(4:0.193961012844,19:0.1…
	TREE STATE_39540000 = ((178:25.27445385547,((161:6.521612776923,160:6.521612776923):10.6382073048,(((123:1.794107089372,122:1.794107089372):10.23774562859,((((((2:6.661304691592,(28:2.542196927834,30:2.542196927834):4.119107763759):0.530230164512,(35:4.613067223036,((((40:2.168287829213,((38:1.207291078917,32:1.207291078917):0.8343121346727,(37:1.91875349392,(34:1.391898570857,36:1.391898570857):…
	TREE STATE_39600000 = ((178:16.45436264553,((161:5.557924017551,160:5.557924017551):7.014532783132,(((123:0.189669785113,122:0.189669785113):9.659547162265,(((((((73:0.08281741066573,95:0.08281741066573):1.809313801043,151:1.892131211709):0.1351974420536,(146:0.4908689710866,83:0.4908689710866):1.536459682676):0.01379560603474,132:2.041124259797):3.582317715025,((((112:0.7437957146049,117:0.74379…
	TREE STATE_39660000 = ((178:20.76873408104,((161:6.342092735872,160:6.342092735872):13.74105849158,(((123:2.569459254032,122:2.569459254032):11.29060135285,(((((73:0.1354017285339,95:0.1354017285339):1.606078191268,(132:1.662367178283,(146:0.1394101435278,83:0.1394101435278):1.522957034755):0.07911274151936):0.4300058342255,151:2.171485754028):9.866884962213,((((((56:0.2389587684908,130:0.2389587…
	TREE STATE_39720000 = ((178:29.4922519419,((161:4.727690169255,160:4.727690169255):21.85263934444,(((123:3.784914095461,122:3.784914095461):14.50278079986,((((((56:0.2684449640166,130:0.2684449640166):1.061412061002,(58:1.30606510169,129:1.30606510169):0.02379192332854):2.937450726457,134:4.267307751476):0.6482454961493,((108:1.136246713799,54:1.136246713799):1.470417575121,(((72:2.034187703852,(…
	TREE STATE_39780000 = ((178:11.27021008322,((161:4.724870298788,160:4.724870298788):6.174202654911,(((123:0.2864282117903,122:0.2864282117903):6.749923931273,((((137:0.1865862662403,153:0.1865862662403):3.358772896617,(59:2.13592455311,((133:0.951127141509,55:0.951127141509):0.9339337776862,(47:0.3740306193906,109:0.3740306193906):1.511030299805):0.2508636339148):1.409434609748):2.166444248052,((…
	TREE STATE_39840000 = ((178:32.14113886122,((161:6.126644397843,160:6.126644397843):21.82598178562,(((123:1.280441309656,122:1.280441309656):15.95467626788,(((((162:0.4910604903607,29:0.4910604903607):10.85576860948,((163:7.2598372196,((37:5.140102759452,(((((38:0.7826073108334,36:0.7826073108334):0.7271198149668,(39:0.3389021727112,40:0.3389021727112):1.170824953089):2.333260290697,34:3.84298741…
	TREE STATE_39900000 = ((178:18.9913648098,((161:5.972181645108,160:5.972181645108):11.34460984256,(((123:0.8268003994236,122:0.8268003994236):10.50123177472,((((((73:0.3030442527971,95:0.3030442527971):1.367226990524,(132:1.42713949788,(146:0.3022921696274,83:0.3022921696274):1.124847328253):0.2431317454409):2.331250642234,151:4.001521885555):2.855147599292,((93:3.327081580061,((112:0.22391373660…
	TREE STATE_39960000 = ((178:19.40520622396,((161:4.112997950679,160:4.112997950679):13.6170351986,((46:11.7710369299,(((172:0.5598559214596,175:0.5598559214596):1.042296840756,168:1.602152762215):5.416359893712,((171:0.8101566579595,174:0.8101566579595):2.107567423468,((170:1.090197811984,173:1.090197811984):0.0572422714032,169:1.147440083387):1.770283998041):4.100788574499):4.752524273975):3.103…
	TREE STATE_40020000 = ((((161:6.430952586472,160:6.430952586472):11.56039267174,178:17.99134525821):5.730133840105,((((175:1.114928942025,(172:0.7673136744877,168:0.7673136744877):0.3476152675378):3.949168975777,((171:0.4581464733272,174:0.4581464733272):1.479838265642,((173:0.9567439366795,170:0.9567439366795):0.8568772776994,169:1.813621214379):0.1243635245902):3.126113178833):14.42178355094,46…
	TREE STATE_40080000 = ((((161:4.218975527777,160:4.218975527777):13.99798492305,((46:8.723053897502,(((171:0.4050023673809,174:0.4050023673809):0.6707666790211,(170:0.8172820696213,(169:0.4823546731338,173:0.4823546731338):0.3349273964875):0.2584869767807):1.874733878449,(168:1.259408176873,(175:0.5027800109693,172:0.5027800109693):0.7566281659039):1.691094747978):5.772550972651):4.239967065641,(…
	TREE STATE_40140000 = ((((161:6.629916570247,160:6.629916570247):14.32787376737,((46:15.17968123431,((170:3.987137447798,((171:0.3613295314693,174:0.3613295314693):2.783794331686,(173:0.8933415717241,169:0.8933415717241):2.251782291432):0.8420135846421):4.993023395441,((175:1.402387675998,172:1.402387675998):0.9410534267384,168:2.343441102736):6.636719740502):6.199520391067):3.257470219867,((((((…
	TREE STATE_40200000 = (((((46:7.719731431664,(((174:1.406449287659,(169:1.286204011594,171:1.286204011594):0.1202452760652):0.84116460136,(173:1.150274352136,170:1.150274352136):1.097339536883):0.8488173006061,((172:0.5689852336172,175:0.5689852336172):0.4762517609056,168:1.045236994523):2.051194195103):4.623300242038):6.889098835231,((((((((23:0.2354613888359,14:0.2354613888359):1.273242090691,(…
	TREE STATE_40260000 = (((((46:17.116783907,(((169:2.673370782281,173:2.673370782281):1.97540255681,(174:2.618962961107,171:2.618962961107):2.029810377984):1.318275156615,(((172:0.9457614948067,175:0.9457614948067):1.023667600919,168:1.969429095725):3.237639028295,170:5.207068124021):0.7599803716849):11.14973541129):2.096601416249,(((((((58:1.226130697309,129:1.226130697309):0.9527582082797,(56:0.…
	TREE STATE_40320000 = (((((((((169:1.700485705315,170:1.700485705315):0.1770213503629,173:1.877507055678):3.673223314237,(172:3.069282819406,(175:1.736874301454,168:1.736874301454):1.332408517953):2.481447550509):1.351458182221,(174:0.4699346868612,171:0.4699346868612):6.432253865275):3.670752799941,46:10.57294135208):5.980179735369,(((((((156:2.223217751733,(112:0.8716476057857,117:0.87164760578…
	TREE STATE_40380000 = (((((((((169:2.326293206921,171:2.326293206921):0.3476454326911,174:2.673938639612):1.398589863246,(173:0.2552868791391,170:0.2552868791391):3.817241623719):1.334977319091,(172:1.438392480916,(175:1.296371638638,168:1.296371638638):0.1420208422781):3.969113341034):2.148689520112,46:7.556195342061):8.745369239652,((((((132:1.916993936831,(73:0.9255366003729,95:0.9255366003729…
	TREE STATE_40440000 = (((((((168:1.763210017153,(175:1.674566082815,172:1.674566082815):0.08864393433799):2.548628139042,(((170:0.8080834938476,173:0.8080834938476):1.457265223852,169:2.265348717699):0.7148511362464,(171:0.4226283110052,174:0.4226283110052):2.55757154294):1.331638302249):9.09171151908,(((((((108:0.4975881068541,54:0.4975881068541):2.730887752946,(((((105:0.543017511895,(147:0.248…
	TREE STATE_40500000 = (((((46:13.42930386592,(((170:1.569783360493,(173:1.340901991803,(171:0.7904572504561,174:0.7904572504561):0.5504447413469):0.2288813686897):1.641100211908,169:3.2108835724):3.549081054203,((172:0.4374392621938,175:0.4374392621938):1.665505395276,168:2.10294465747):4.657019969134):6.669339239321):6.364860902616,((((((((54:6.085704072952,(((148:4.450761566717,128:4.4507615667…
	TREE STATE_40560000 = (((((46:15.2612377827,((170:5.191447288595,(((171:0.776591638406,174:0.776591638406):3.025372675436,169:3.801964313842):1.116804743864,173:4.918769057706):0.2726782308889):3.435009268783,((172:0.9796146634737,175:0.9796146634737):2.264763766907,168:3.24437843038):5.382078126998):6.634781225319):8.518178717749,(((((((137:3.033075515043,153:3.033075515043):4.66836603576,((133:…
	TREE STATE_40620000 = (((((46:8.410534857601,(((174:1.070425861183,171:1.070425861183):2.9532520471,(170:1.722388433493,(169:1.593055524392,173:1.593055524392):0.129332909101):2.30128947479):1.175864582333,((175:1.800912968852,168:1.800912968852):0.6795662779649,172:2.480479246817):2.719063243799):3.210992366985):7.542866647822,(((((162:6.792001648212,29:6.792001648212):2.971044283207,(((28:3.491…
	TREE STATE_40680000 = ((((((((168:0.8735996516271,(175:0.6466162908322,172:0.6466162908322):0.2269833607949):6.462740578974,(171:0.8157345929346,174:0.8157345929346):6.520605637667):0.3708245700251,((170:0.2872663730431,169:0.2872663730431):1.266062780124,173:1.553329153167):6.153835647459):13.4316019239,(((((((((50:1.305541872439,(107:1.067207861434,154:1.067207861434):0.2383340110049):0.3605319…
	TREE STATE_40740000 = (((((((((170:1.117134974854,173:1.117134974854):1.016829789246,(171:0.4441014052577,174:0.4441014052577):1.689863358842):0.1938210215889,169:2.327785785688):1.278374174501,((175:0.816248479061,172:0.816248479061):1.590911525615,168:2.407160004676):1.198999955514):5.027938906497,46:8.634098866687):2.106781753784,((((((151:1.228974708374,(73:0.08262978094608,95:0.0826297809460…
	TREE STATE_40800000 = ((((((((172:0.6978688336373,175:0.6978688336373):0.3814985202088,168:1.079367353846):2.885223047079,((173:0.8358169837708,(171:0.547424948898,174:0.547424948898):0.2883920348728):1.185532788773,(169:0.05104551008455,170:0.05104551008455):1.970304262459):1.943240628381):7.247171227976,46:11.2117616289):5.730704673667,(((((((146:0.312890245096,83:0.312890245096):1.147201765782…
	TREE STATE_40860000 = (((((((168:1.848526432867,(172:1.664852636659,175:1.664852636659):0.1836737962078):1.887904504522,(((174:0.4137777134025,171:0.4137777134025):1.569360969073,(173:0.7783759671724,169:0.7783759671724):1.204762715303):0.8832252794775,170:2.866363961953):0.8700669754354):9.687148504122,46:13.42357944151):2.60355976845,(((((((7:1.403253928165,10:1.403253928165):0.2964993460478,(5…
	TREE STATE_40920000 = ((178:26.33927858276,((161:3.590908681519,160:3.590908681519):21.02618670833,(((((169:1.945982625994,(170:1.113665395376,173:1.113665395376):0.8323172306184):5.008794948463,((168:2.829831608057,172:2.829831608057):0.7123463304563,175:3.542177938513):3.412599635945):0.3317913081362,(174:1.317082035382,171:1.317082035382):5.969486847212):10.96625123729,46:18.25282011988):3.425…
	TREE STATE_40980000 = ((178:34.04670308666,((161:4.786016805216,160:4.786016805216):27.39977646859,(((((171:1.510066424374,(169:0.7364464774289,174:0.7364464774289):0.7736199469446):4.949426433999,(170:3.026791111235,173:3.026791111235):3.432701747137):4.437180783964,((175:1.657843016287,172:1.657843016287):2.995014527614,168:4.652857543901):6.243816098435):14.02371815204,46:24.92039179438):3.298…
	TREE STATE_41040000 = ((178:25.57973967614,((161:4.567089743703,160:4.567089743703):20.01619489243,((((168:4.836099450389,(175:1.916950504928,172:1.916950504928):2.919148945461):2.182080100274,((174:2.332347343123,171:2.332347343123):2.14865564296,((173:2.921773816223,170:2.921773816223):0.06862604314616,169:2.990399859369):1.490603126714):2.53717656458):3.740584607393,46:10.75876415806):9.571469…
	TREE STATE_41100000 = ((178:17.23539187702,((161:4.508818630784,160:4.508818630784):11.16046062936,(((((((((((86:1.63327999845,(96:1.105165554593,142:1.105165554593):0.528114443857):1.359205712928,126:2.992485711378):0.6342920670651,(64:2.247943849088,97:2.247943849088):1.378833929355):1.975597721619,((4:0.07520215144494,19:0.07520215144494):2.397595432052,24:2.472797583497):3.129577916564):1.555…
	TREE STATE_41160000 = ((178:31.17911623061,((161:4.470491287953,160:4.470491287953):22.99458432213,(((((((((((145:0.3124695990689,(115:0.2640588387814,51:0.2640588387814):0.04841076028746):2.578736348867,144:2.891205947936):4.844069763445,127:7.735275711381):2.522411471899,((((88:2.529208871468,(94:1.439595124255,76:1.439595124255):1.089613747214):0.694994760716,(120:0.6698294394105,89:0.66982943…
	TREE STATE_41220000 = ((178:22.36725890254,((161:4.332695474103,160:4.332695474103):15.79378319378,((46:8.217872040439,((((171:0.8874721429728,174:0.8874721429728):2.205827299379,169:3.093299442352):0.2324576255671,(173:1.485419660888,170:1.485419660888):1.840337407031):2.96875692322,((172:2.671149267951,175:2.671149267951):1.486693945349,168:4.1578432133):2.13667077784):1.9233580493):9.918363579…
	TREE STATE_41280000 = ((178:28.1178343232,((161:4.337563627737,160:4.337563627737):22.15830452041,((46:10.45531717081,(((174:1.64620390127,171:1.64620390127):4.463935648526,(169:1.655161568689,(173:1.367523151403,170:1.367523151403):0.2876384172867):4.454977981106):1.627644917891,((172:1.714175369917,175:1.714175369917):1.47285900623,168:3.187034376148):4.550750091538):2.717532703127):13.03623811…
	TREE STATE_41340000 = ((178:22.8306950325,((161:3.998351583995,160:3.998351583995):15.44097442058,((46:12.6431566663,((((172:1.427269505097,175:1.427269505097):0.2484693556625,168:1.67573886076):3.474385473509,(174:0.8199516854503,171:0.8199516854503):4.330172648819):2.107836350089,(169:4.688440131601,(173:1.441430232268,170:1.441430232268):3.247009899333):2.569520552758):5.385195981937):3.345951…
	TREE STATE_41400000 = ((178:28.05764129607,((161:5.655253484289,160:5.655253484289):16.68609120057,((46:15.42657266073,(((174:1.247876207348,171:1.247876207348):2.482069548217,(168:1.260163379082,(172:1.146001487632,175:1.146001487632):0.1141618914497):2.469782376483):0.3880302332528,((173:1.232424353912,170:1.232424353912):0.1661073854673,169:1.39853173938):2.719444249438):11.30859667191):5.1010…
	TREE STATE_41460000 = ((178:24.12207873687,((161:4.976653254191,160:4.976653254191):15.64173952914,((46:7.401268026764,(((170:0.5077419573701,173:0.5077419573701):3.872439743716,(171:0.6141126008992,(174:0.2078557508188,169:0.2078557508188):0.4062568500804):3.766069100187):0.5875919792711,(168:2.849298612972,(175:1.339736132638,172:1.339736132638):1.509562480334):2.118475067385):2.433494346406):8…
	TREE STATE_41520000 = ((((161:6.023199035211,160:6.023199035211):12.60133647974,((46:10.19401674769,(((174:0.5098146509438,171:0.5098146509438):1.460548489942,((170:0.0765388908197,169:0.0765388908197):1.511859555422,173:1.588398446242):0.3819646946437):5.096128153082,(168:1.496991365759,(175:1.418948773423,172:1.418948773423):0.0780425923367):5.569499928208):3.127525453719):6.93041513742,(((((((…
	TREE STATE_41580000 = ((((161:4.185199453893,160:4.185199453893):9.892184654665,((46:5.07072082012,(((173:2.097261821697,(169:0.467681794694,(171:0.1571380304109,174:0.1571380304109):0.3105437642831):1.629580027003):0.08023830127933,170:2.177500122976):1.193239775896,((168:0.8118524617611,172:0.8118524617611):0.8591114533711,175:1.670963915132):1.69977598374):1.699980921248):5.756094333209,((((((…
	TREE STATE_41640000 = ((((161:4.126327637539,160:4.126327637539):14.94053717721,((46:11.40168817634,(((173:1.651072326911,169:1.651072326911):0.8167576086333,(170:2.445829583835,(171:0.677467119232,174:0.677467119232):1.768362464603):0.02200035170939):3.162057801978,((175:0.7646572758832,172:0.7646572758832):1.818678217133,168:2.583335493016):3.046552244506):5.771800438821):3.88144833893,((((((18…
	TREE STATE_41700000 = ((((161:5.978450676533,160:5.978450676533):9.821388093006,((46:9.654653006751,((170:2.829516636414,(173:1.362062584619,(169:0.6437907298696,(171:0.4445199048344,174:0.4445199048344):0.1992708250352):0.7182718547491):1.467454051796):1.112584034455,((168:1.346876367813,175:1.346876367813):0.1394996869343,172:1.486376054747):2.455724616122):5.712552335882):3.818136292809,((((((…
	TREE STATE_41760000 = ((((161:6.111374755905,160:6.111374755905):14.40433061231,(((((173:0.4319947966507,170:0.4319947966507):2.332961653939,(169:2.113887320178,(171:0.4341676079678,174:0.4341676079678):1.679719712211):0.6510691304109):5.117613733539,((172:2.054514387594,175:2.054514387594):1.306798830318,168:3.361313217911):4.521256966217):6.7923600615,46:14.67493024563):2.608937891662,(((((((16…
	TREE STATE_41820000 = ((((161:4.416066069323,160:4.416066069323):8.238176206283,((((123:0.7994074965756,122:0.7994074965756):8.578518838186,(((((((108:1.027742753132,54:1.027742753132):0.8391026517614,((((((((114:0.2890349015787,65:0.2890349015787):0.02048530376719,157:0.3095202053459):0.3266392749396,101:0.6361594802855):0.01235337969353,(((105:0.03200278538592,147:0.03200278538592):0.3508072156…
	TREE STATE_41880000 = ((((161:3.511293747492,160:3.511293747492):18.46481160321,(((((171:0.9830757002978,(174:0.7369991637508,169:0.7369991637508):0.2460765365471):2.281164204529,(170:0.7189844440818,173:0.7189844440818):2.545255460745):3.254817726128,(168:1.757254912894,(175:1.208052046389,172:1.208052046389):0.5492028665053):4.761802718061):6.332855733233,46:12.85191336419):5.94893270842,((123:…
	TREE STATE_41940000 = ((((((((175:1.521632202533,168:1.521632202533):0.01041615989015,172:1.532048362423):0.941386160008,(170:1.962549477387,((173:1.224888555428,169:1.224888555428):0.3876665841336,(174:0.1845687006455,171:0.1845687006455):1.427986438916):0.3499943378249):0.5108850450447):6.363986804841,46:8.837421327272):3.36002002739,((123:0.3791561441159,122:0.3791561441159):9.04901955267,((((…
	TREE STATE_42000000 = ((((161:4.302370437414,160:4.302370437414):12.34307362421,((((170:3.259699878424,((174:1.343316705372,171:1.343316705372):1.785741088457,(173:2.241444286714,169:2.241444286714):0.8876135071148):0.1306420845949):0.4845263008037,(175:1.170498349006,(168:0.7262275308793,172:0.7262275308793):0.4442708181268):2.573727830222):6.425113900851,46:10.16934008008):3.510602529953,((123:…
	TREE STATE_42060000 = ((((161:4.272561260598,160:4.272561260598):17.07323051623,(((123:0.6975367151783,122:0.6975367151783):14.22157995235,((((((((112:0.3344253384957,117:0.3344253384957):3.319278024644,156:3.65370336314):2.972889483161,93:6.6265928463):0.3770005703608,((71:3.119909179314,66:3.119909179314):2.663146478348,((154:3.117369383778,(107:1.954233316555,50:1.954233316555):1.163136067223)…
	TREE STATE_42120000 = ((((161:4.397992111356,160:4.397992111356):12.83734609068,(((168:1.189859646514,(175:1.038334716784,172:1.038334716784):0.1515249297293):5.173120408216,((173:1.162674462121,(174:0.6096988043315,171:0.6096988043315):0.5529756577891):1.218618310465,(169:0.2143596816361,170:0.2143596816361):2.16693309095):3.981687282144):6.032055962918,(((123:0.8229480852284,122:0.8229480852284…
	TREE STATE_42180000 = ((((161:5.355537114185,160:5.355537114185):10.97335110287,(((123:0.5031961200817,122:0.5031961200817):10.64141256247,(((162:8.108039495237,((((22:2.182269686817,((7:1.045754845436,10:1.045754845436):0.1293202907202,5:1.175075136156):1.007194550661):2.701986828998,(((15:1.375974732679,6:1.375974732679):0.8622567273535,(23:1.318235963696,14:1.318235963696):0.9199954963372):1.5…
	TREE STATE_42240000 = ((((161:5.506618486742,160:5.506618486742):12.54486535582,(((123:1.656591603951,122:1.656591603951):10.83524268837,((((81:8.053394587067,((18:0.7319043075462,25:0.7319043075462):5.076867575954,((74:2.391488845994,((79:0.1250578662259,8:0.1250578662259):1.821035165666,(106:1.392816290343,(92:0.9688184984512,(12:0.6660440615607,121:0.6660440615607):0.3027744368905):0.423997791…
	TREE STATE_42300000 = ((((161:4.867902110164,160:4.867902110164):15.3559569112,((46:15.95736394917,((168:3.379105413551,(172:2.237167396015,175:2.237167396015):1.141938017536):2.101609073606,((173:0.3215433984086,170:0.3215433984086):1.835064661205,((174:1.117642298002,171:1.117642298002):0.4925934446341,169:1.610235742636):0.5463723169775):3.324106427545):10.47664946201):1.034419225428,((123:0.6…
	TREE STATE_42360000 = ((((161:6.531829562712,160:6.531829562712):21.93599086596,(((123:3.975326963269,122:3.975326963269):18.10045164043,(((((((126:4.194396526068,(86:2.161646730979,(142:0.6911570793675,96:0.6911570793675):1.470489651612):2.032749795088):2.166511926047,(64:1.652013801027,97:1.652013801027):4.708894651087):1.883283239858,((4:0.9294400399491,19:0.9294400399491):3.355361635288,24:4.…
	TREE STATE_42420000 = ((((161:3.500927576859,160:3.500927576859):7.491823544411,(((123:0.3739444012334,122:0.3739444012334):7.434455198366,((((((119:2.549730219791,((76:0.6373071240644,(88:0.05842957002351,94:0.05842957002351):0.5788775540409):0.979667963848,(120:0.2876426876346,89:0.2876426876346):1.329332400278):0.9327551318781):1.217019525416,((150:1.77500728334,67:1.77500728334):0.90959180180…
	TREE STATE_42480000 = ((((161:4.117940074848,160:4.117940074848):14.87801142667,(((123:0.9425092701012,122:0.9425092701012):13.16176409266,(((((73:0.7600429525186,95:0.7600429525186):1.524417612918,(146:0.4651389546562,83:0.4651389546562):1.819321610781):0.521501160376,(132:1.977696552026,151:1.977696552026):0.828265173787):5.871764807127,(((137:0.8282411297565,153:0.8282411297565):2.988074307747…
	TREE STATE_42540000 = ((((161:4.175759477628,160:4.175759477628):13.75235230799,(((123:4.336062059842,122:4.336062059842):9.450151452368,((((((((51:0.0373416191647,145:0.0373416191647):0.708959328712,115:0.7463009478767):2.283799466949,144:3.030100414826):1.171952729038,127:4.202053143864):3.163356148282,((((120:0.4822227076294,89:0.4822227076294):2.336651265734,((94:0.04246249456362,88:0.0424624…
	TREE STATE_42600000 = ((((161:4.783898582835,160:4.783898582835):10.87344322036,(((123:1.806256247761,122:1.806256247761):8.926830642168,(((((132:0.9395707679327,151:0.9395707679327):0.7752577150303,(73:0.09818319076185,95:0.09818319076185):1.616645292201):0.06118321788415,(146:0.1231159038574,83:0.1231159038574):1.65289579699):7.997825316877,((((((120:0.322422161967,89:0.322422161967):1.93796608…
	TREE STATE_42660000 = ((((161:5.796782173671,160:5.796782173671):8.959575609855,(((123:1.120288590838,122:1.120288590838):7.940038681102,((((((((((34:2.107512669946,(32:0.952677007849,38:0.952677007849):1.154835662097):0.1108967856506,40:2.218409455596):0.3597837186665,(((37:1.381018727531,39:1.381018727531):0.1942044299643,(31:0.449578962737,36:0.449578962737):1.125644194758):0.9169710287156,33:…
	TREE STATE_42720000 = ((((((123:0.6691266093138,122:0.6691266093138):12.43135382209,(((((81:7.423056302328,((18:0.4993626130471,25:0.4993626130471):4.621095941162,((((((106:0.6311694437484,12:0.6311694437484):0.07629875011686,92:0.7074681938653):0.02374016009863,8:0.7312083539639):0.3637144875041,(79:0.4317881816783,121:0.4317881816783):0.6631346597897):0.09622715500209,74:1.19114999647):1.857119…
	TREE STATE_42780000 = ((((((123:0.2342148836867,122:0.2342148836867):9.369293040272,((((((182:3.00509523224,(179:1.15344045584,((181:0.2086877912096,180:0.2086877912096):0.9115925751992,183:1.120280366409):0.03316008943087):1.8516547764):1.52624937006,((((42:0.9350645845763,44:0.9350645845763):1.704193380419,(45:1.5689484298,43:1.5689484298):1.070309535195):1.284328757702,41:3.923586722698):0.407…
	TREE STATE_42840000 = ((((((168:0.6937547225089,(175:0.5622162136151,172:0.5622162136151):0.1315385088938):3.339480330126,((174:1.520297292039,171:1.520297292039):2.20306985007,(169:3.270244607879,(173:1.602775391019,170:1.602775391019):1.66746921686):0.4531225342303):0.3098679105251):5.788237995421,(46:9.511476455447,((123:0.2861830291819,122:0.2861830291819):8.584688603698,(((((((35:4.426780044…
	TREE STATE_42900000 = ((((((123:0.6768746578719,122:0.6768746578719):15.089631016,((((((163:6.215885842422,2:6.215885842422):1.312261172042,((((32:2.555131168565,38:2.555131168565):2.341750227428,((40:3.070652273042,(33:1.083991439198,(34:0.707322713151,((37:0.04753134133213,39:0.04753134133213):0.1963763957008,36:0.2439077370329):0.4634149761181):0.3766687260467):1.986660833845):0.1177489221744,…
	TREE STATE_42960000 = ((((((123:1.08787125495,122:1.08787125495):15.23251159873,(((((((18:2.151978801232,25:2.151978801232):3.672789437656,(((92:1.044403760309,((8:0.4390147438106,12:0.4390147438106):0.4646673836016,106:0.9036821274122):0.1407216328966):1.059310250516,(121:0.7315786478031,(79:0.2865960240379,74:0.2865960240379):0.4449826237652):1.372135363022):1.917579508254,(16:1.149644973372,17…
	TREE STATE_43020000 = ((((((123:1.825214720139,122:1.825214720139):12.37421076493,(((((28:4.191249983281,(29:2.298138217999,30:2.298138217999):1.893111765281):4.162275965671,(163:8.089352296979,(2:6.704086945403,((((38:2.568449372428,32:2.568449372428):1.231652198097,40:3.800101570525):0.2634281888912,(((37:1.486097280939,(33:1.359745814766,36:1.359745814766):0.1263514661727):1.777322026713,39:3.…
	TREE STATE_43080000 = ((((161:4.055183709739,160:4.055183709739):8.43246253298,(46:10.54014878597,(((((169:0.1434061914118,171:0.1434061914118):0.08336000513602,174:0.2267661965478):1.105097809466,(173:1.073135688053,170:1.073135688053):0.2587283179605):2.795912976668,(172:1.906881919286,(168:0.7662437257303,175:0.7662437257303):1.140638193556):2.220895063396):5.949376216451,((123:0.6814691497361…
	TREE STATE_43140000 = ((((161:5.011319432714,160:5.011319432714):19.05817959334,(((123:1.705404813612,122:1.705404813612):14.35358436032,((((((30:3.608479543119,(29:1.468906899462,28:1.468906899462):2.139572643657):4.576011574469,163:8.184491117588):1.200747748512,(2:8.534449169047,(35:6.835211977115,(32:5.259542156955,((((((40:0.7967371769109,38:0.7967371769109):0.07432926888005,39:0.87106644579…
	TREE STATE_43200000 = ((((161:3.625669034683,160:3.625669034683):16.64913655091,(((123:3.277254223478,122:3.277254223478):12.52009944283,(((((((4:0.489910142169,19:0.489910142169):3.14341349529,24:3.633323637459):4.609214320321,(((86:2.64551819738,142:2.64551819738):0.9966563070477,(96:0.8107104929538,126:0.8107104929538):2.831464011474):3.008940395861,(64:3.131733359307,97:3.131733359307):3.5193…
	TREE STATE_43260000 = ((178:19.47636309544,((((123:0.8402264666732,122:0.8402264666732):14.4756058094,(((((((45:2.659080128486,43:2.659080128486):0.3263976431462,(42:0.1576811825323,44:0.1576811825323):2.8277965891):2.304497833382,41:5.289975605014):3.016969801952,((182:5.111622941712,(((181:0.0969125713191,180:0.0969125713191):1.239239878116,179:1.336152449435):1.138247982957,183:2.474400432392)…
	TREE STATE_43320000 = ((178:18.08032319223,((161:5.506956775804,160:5.506956775804):10.07062282179,(((123:0.4442448532095,122:0.4442448532095):11.54753872894,((((((18:1.608244447843,25:1.608244447843):5.434891976491,((((8:1.193325345919,92:1.193325345919):0.1791983429587,(106:0.7059609236811,12:0.7059609236811):0.6665627651969):0.8662435555398,(121:0.6763574248473,(74:0.03918134398762,79:0.039181…
	TREE STATE_43380000 = ((178:26.46191100263,((161:4.467094336311,160:4.467094336311):19.89400700052,(((123:1.407015887054,122:1.407015887054):14.37980834266,((((((93:7.160678959413,156:7.160678959413):1.318049532575,(((66:3.113901099925,(((107:0.699796241523,124:0.699796241523):0.9982204235317,(154:1.551100644592,(50:1.034012026831,158:1.034012026831):0.517088617761):0.1469160204628):0.26762097330…
	TREE STATE_43440000 = ((178:22.31601264395,((161:5.02323085243,160:5.02323085243):14.46179182421,(46:15.73072988748,((((172:2.207250659777,175:2.207250659777):0.2910842643155,168:2.498334924093):4.417434558607,(170:3.588922847449,(((174:0.6667828078461,171:0.6667828078461):0.9521292582148,173:1.618912066061):0.2084857357563,169:1.827397801817):1.761525045632):3.326846635251):8.650978024685,(((((1…
	TREE STATE_43500000 = ((((161:4.323418165789,160:4.323418165789):18.86942345452,(46:18.57461280825,((((((151:2.517867428002,((73:1.650124246266,95:1.650124246266):0.6498178752298,132:2.299942121495):0.2179253065064):0.4522660045951,(146:2.222271953858,83:2.222271953858):0.7478614787394):9.142236992262,((((93:4.563936139418,((112:0.4984883100064,117:0.4984883100064):3.261088393356,156:3.7595767033…
	TREE STATE_43560000 = (((((((((((176:1.346715860928,177:1.346715860928):5.659329036097,((((21:1.185216359224,(((20:0.3265990314557,9:0.3265990314557):0.1198367472489,1:0.4464357787046):0.4666090518031,26:0.9130448305078):0.2721715287165):0.07911882797406,13:1.264335187198):0.2873116186162,(11:1.062748599946,3:1.062748599946):0.4888982058683):3.659897139131,(((10:1.111940207605,5:1.111940207605):0…
	TREE STATE_43620000 = (((((((((((((((51:0.2484943977699,145:0.2484943977699):0.4230328498769,115:0.6715272476468):1.202077452098,144:1.873604699744):0.5465580925536,127:2.420162792298):1.926069784846,((155:3.486742969071,(150:2.087577229472,67:2.087577229472):1.3991657396):0.4747969303684,(119:2.85524693492,((88:0.6406390530151,(94:0.3213836960273,76:0.3213836960273):0.3192553569877):1.4381780446…
	TREE STATE_43680000 = ((((((((((((((148:1.029155533638,(72:1.003037934399,110:1.003037934399):0.02611759923847):0.2789185937408,((48:0.6109317711826,(128:0.1749499943426,53:0.1749499943426):0.43598177684):0.04654885296219,131:0.6574806241448):0.6505935032336):0.02936817943783,(70:0.6472930331532,((85:0.4411397219048,152:0.4411397219048):0.09830362360086,125:0.5394433455057):0.1078496876475):0.690…
	TREE STATE_43740000 = ((((((((((93:6.196933440729,((112:0.6031904520901,117:0.6031904520901):3.634872661315,156:4.238063113406):1.958870327323):0.3308027456944,(66:4.964192661878,((75:2.116810302893,(118:0.6527549141452,(158:0.0939995378776,124:0.0939995378776):0.5587553762676):1.464055388748):0.8385345202116,((154:1.665815150704,50:1.665815150704):0.5619775818559,(107:0.2266450950132,71:0.226645…
	TREE STATE_43800000 = (((((((((((((112:0.1733750573729,117:0.1733750573729):3.24953758356,156:3.422912640933):1.280301088326,93:4.703213729258):0.4954235964894,(((66:1.032746726593,71:1.032746726593):0.7096806454285,(75:0.1854790989047,124:0.1854790989047):1.556948273116):1.723350947957,((158:0.9844163840994,118:0.9844163840994):0.0598411830517,(50:0.9532137376362,(107:0.6338850062509,154:0.63388…
	TREE STATE_43860000 = ((((((((((((112:1.408408699613,117:1.408408699613):3.434400291748,156:4.842808991362):2.065338407448,(93:6.660688519041,((((75:0.8497507805724,((154:0.4564333820184,50:0.4564333820184):0.2740872266275,107:0.7305206086459):0.1192301719265):1.123995461492,124:1.973746242065):1.109061296534,((71:0.01317100058234,158:0.01317100058234):0.7469254798211,118:0.7600964804034):2.32271…
	TREE STATE_43920000 = ((((46:15.00394075381,(((168:2.179775525271,(172:1.007228493479,175:1.007228493479):1.172547031792):3.33761742319,(((173:0.9491015061568,169:0.9491015061568):0.06237842419361,170:1.01147993035):2.119364476325,(171:0.585160840939,174:0.585160840939):2.545683565737):2.386548541785):9.447998476347,((((((((156:2.43496297565,(112:0.6115237708845,117:0.6115237708845):1.82343920476…
	TREE STATE_43980000 = ((178:28.05820561916,((161:5.72226239673,160:5.72226239673):20.00867779876,((((((((155:8.0971437695,(150:6.360688027119,67:6.360688027119):1.736455742381):2.311734940676,(119:4.518679674647,((89:0.3955447991795,120:0.3955447991795):1.334212867917,(94:1.039385015781,(88:0.9556559372239,76:0.9556559372239):0.08372907855718):0.690372651315):2.788922007551):5.890199035529):1.512…
	TREE STATE_44040000 = ((178:22.29158294267,((161:4.093651687535,160:4.093651687535):16.37586836954,((((((146:0.7841988496108,83:0.7841988496108):2.510952265219,((151:1.666368061164,132:1.666368061164):0.4945231999607,(73:0.1513663138781,95:0.1513663138781):2.009524947247):1.134259853704):7.067215702505,((((127:6.016488510663,((115:0.9652789891025,(145:0.8696258569883,51:0.8696258569883):0.0956531…
	TREE STATE_44100000 = ((178:18.79207730434,((161:4.436423899413,160:4.436423899413):13.41173019864,(((((((156:4.84137580035,(93:4.410412598526,(112:1.01046697082,117:1.01046697082):3.399945627706):0.4309632018237):0.2489344237454,(66:3.867798512472,((124:1.029521684411,75:1.029521684411):2.574472461521,((71:1.496618264615,((154:1.065089024628,50:1.065089024628):0.3151719060647,107:1.380260930693)…
	TREE STATE_44160000 = ((178:14.82482697195,((161:6.455303568229,160:6.455303568229):6.359229996984,((((((((134:1.945057173715,(((130:0.2672769435692,56:0.2672769435692):0.06693368311582,58:0.3342106266851):0.3500252426816,129:0.6842358693667):1.260821304349):0.7450657672674,((54:0.8102363927205,108:0.8102363927205):0.7713049598617,(((131:1.036989858875,(72:0.5164854581592,48:0.5164854581592):0.52…
	TREE STATE_44220000 = ((178:23.25965621959,((161:5.954229472636,160:5.954229472636):13.48430780354,(((((((93:5.070273131318,(((112:0.5730506228961,117:0.5730506228961):3.908973349166,(((71:0.8755779612952,158:0.8755779612952):1.504305272165,(((107:0.9429866533511,154:0.9429866533511):0.1245956169454,50:1.067582270297):0.3257771536032,118:1.3933594239):0.9865238095608):1.679193431591,(66:3.6976681…
	TREE STATE_44280000 = ((178:19.04763716917,((161:4.212145045969,160:4.212145045969):11.14641215082,((((((81:6.188420103089,((18:0.2936926520745,25:0.2936926520745):4.631384632265,((16:2.430124331481,17:2.430124331481):1.638282792163,(((8:0.6879958143165,((12:0.3897987932474,(79:0.02088585324736,121:0.02088585324736):0.36891294):0.1432431119781,106:0.5330419052255):0.154953909091):0.7094257670392,…
	TREE STATE_44340000 = ((178:17.76934236522,((161:3.004151303663,160:3.004151303663):14.36038118219,(((((((((41:5.365367451617,(182:4.456446812336,(183:3.520690415252,((181:0.4519286995065,180:0.4519286995065):1.40935214881,179:1.861280848317):1.659409566935):0.9357563970843):0.9089206392802):0.1569639630154,(43:3.127539085657,(45:3.055487367956,(42:0.3764196854915,44:0.3764196854915):2.6790676824…
	TREE STATE_44400000 = ((178:15.91011632968,((161:3.682993434904,160:3.682993434904):11.63809762515,((((((((176:1.080731015815,177:1.080731015815):5.554416789391,((7:2.021035221023,(22:1.764525117209,(10:1.202027483519,5:1.202027483519):0.5624976336902):0.2565101038136):2.747445090172,(((6:0.3043167600559,15:0.3043167600559):1.538623946457,(23:0.4729002429951,14:0.4729002429951):1.370040463518):2.…
	TREE STATE_44460000 = ((178:28.59883209762,((161:4.967942802588,160:4.967942802588):21.87901742287,((46:23.72639571387,(((172:1.799948597395,175:1.799948597395):0.375027899084,168:2.174976496479):5.669546972926,((173:2.472490109217,(169:0.5519845508386,170:0.5519845508386):1.920505558378):1.623913456876,(174:2.488653858758,171:2.488653858758):1.607749707335):3.748119903313):15.88187224446):0.1504…
	TREE STATE_44520000 = ((178:23.13526266199,((161:5.986090863041,160:5.986090863041):14.87612961686,((((168:2.067139576882,(175:0.8739737722471,172:0.8739737722471):1.193165804635):2.600599761931,(((174:1.843549781544,171:1.843549781544):0.7134197670206,(170:2.525900702508,169:2.525900702508):0.031068846057):0.3139290697555,173:2.87089861832):1.796840720493):8.714315872944,46:13.38205521176):4.254…
	TREE STATE_44580000 = ((178:20.94624683985,((161:5.656275312804,160:5.656275312804):10.42671492997,((46:13.01485771736,(((173:1.677478212435,(174:0.2196724166061,171:0.2196724166061):1.457805795829):3.358462853728,(170:0.9287925000209,169:0.9287925000209):4.107148566142):2.873786803451,((172:0.5711616216068,175:0.5711616216068):3.256977539711,168:3.828139161318):4.081588708296):5.105129847748):0.…
	TREE STATE_44640000 = ((178:32.0889886077,((161:5.23448541779,160:5.23448541779):23.80312314312,((((((171:1.898272553142,174:1.898272553142):1.68119317369,(170:1.954366354345,173:1.954366354345):1.625099372488):0.1714389544233,169:3.750904681255):2.908009446815,(168:4.772964849239,(175:2.935704296745,172:2.935704296745):1.837260552495):1.885949278831):15.88114328892,46:22.54005741699):1.309264768…
	TREE STATE_44700000 = ((178:26.91400960963,((161:5.161996952929,160:5.161996952929):18.14369504683,(((((174:1.769691593489,171:1.769691593489):3.337117388904,((169:3.318594979856,170:3.318594979856):0.3370202748309,173:3.655615254687):1.451193727706):3.597866688924,((168:2.771689405213,172:2.771689405213):2.269906765758,175:5.041596170971):3.663079500346):2.335022196686,46:11.039697868):9.5094893…
	TREE STATE_44760000 = ((178:31.56313013126,((161:4.750005633351,160:4.750005633351):22.79489360867,((46:9.84284782396,(((171:1.668981762033,(169:0.8557947954357,174:0.8557947954357):0.8131869665973):2.285212982533,(170:1.007076928248,173:1.007076928248):2.947117816318):1.650606212476,((175:1.532196667453,172:1.532196667453):1.537678392723,168:3.069875060175):2.534925896866):4.238046866918):13.599…
	TREE STATE_44820000 = ((178:31.60577769309,((161:4.972030520912,160:4.972030520912):20.6942372588,((46:9.251847171041,((173:2.478062653793,((171:0.9896058522598,174:0.9896058522598):0.7962197073859,(169:0.4317114629451,170:0.4317114629451):1.354114096701):0.6922370941476):1.77368821926,((168:1.407974788259,172:1.407974788259):0.07997627433494,175:1.487951062594):2.763799810458):5.000096297988):13…
	TREE STATE_44880000 = ((178:20.32285049993,((161:4.45444074304,160:4.45444074304):13.59412435162,((46:5.838757713988,((170:3.364939795173,(169:1.042503221396,173:1.042503221396):2.322436573777):0.645199267424,(((168:1.000138117084,175:1.000138117084):1.574766298229,172:2.574904415313):1.160272390111,(171:1.213481067841,174:1.213481067841):2.521695737583):0.2749622571728):1.828618651391):9.4943358…
	TREE STATE_44940000 = ((178:28.74572354778,((161:5.586821775565,160:5.586821775565):18.23715154262,((46:13.96439952532,((171:2.204971414338,174:2.204971414338):6.374144450825,(((169:1.448578845524,170:1.448578845524):0.6651150584268,173:2.113693903951):4.664464322532,((175:1.553463280717,168:1.553463280717):0.09305093947164,172:1.646514220189):5.131644006294):1.80095763868):5.385283660157):4.7428…
	TREE STATE_45000000 = ((178:19.50382045572,((161:4.146585463371,160:4.146585463371):11.93933317693,(((123:0.81070223579,122:0.81070223579):9.395083147095,((((73:0.1149365367019,95:0.1149365367019):2.104521588952,((132:1.6366762794,(146:0.3229909655403,83:0.3229909655403):1.313685313859):0.0142684916627,151:1.650944771062):0.5685133545917):6.243729001399,((((134:4.050217641443,((130:0.060418009129…
	TREE STATE_45060000 = ((178:13.85470587264,((((123:0.1998774225738,122:0.1998774225738):7.963747090996,(((151:2.799880743367,((73:0.1979167211066,95:0.1979167211066):2.468580435475,((146:0.4971051565575,83:0.4971051565575):0.5056028352115,132:1.002707991769):1.663789164813):0.1333835867848):3.136961774971,((((155:3.392503595857,(150:2.125711264707,67:2.125711264707):1.26679233115):0.6614888791553…
	TREE STATE_45120000 = ((178:17.26851660386,((((123:0.9939228056031,122:0.9939228056031):10.92063208808,(((((((30:3.530161125439,28:3.530161125439):1.577495356807,2:5.107656482246):0.4593253849729,((((34:2.702295137936,(32:2.681152524474,(40:2.109258148452,(((37:0.7507057447176,36:0.7507057447176):0.1835604043094,39:0.934266149027):0.6122026327094,33:1.546468781736):0.562789366716):0.5718943760217…
	TREE STATE_45180000 = ((178:11.84659265205,((((123:0.6411774105856,122:0.6411774105856):5.81257196982,((((((((16:0.3119635190979,17:0.3119635190979):2.58434876776,((74:0.6942059320857,79:0.6942059320857):0.4185253400925,(((92:0.5667367892143,8:0.5667367892143):0.05979228112562,106:0.6265290703399):0.3321507295801,(121:0.0435645230054,12:0.0435645230054):0.9151152769146):0.1540514722583):1.7835810…
	TREE STATE_45240000 = ((178:17.30778952228,((((123:0.2686740669037,122:0.2686740669037):9.207849615149,(((((29:5.042551008022,((28:3.055410329007,30:3.055410329007):1.583302647361,(((31:2.489189008531,((38:1.964016519116,32:1.964016519116):0.4967952543419,((37:1.6820965347,40:1.6820965347):0.7115025623026,(34:2.344674122993,(33:1.764097939685,(36:0.111833103559,39:0.111833103559):1.652264836126):…
[truncated: 5,247 more rows]
