# Supplementary material for: Phylogeny, character evolution and spatiotemporal diversification of the species-rich and world-wide distributed tribe Rubieae (Rubiaceae)
Source: PLoS One. 2018 Dec 5;13(12):e0207615. doi: 10.1371/journal.pone.0207615 (PMC6281350; doi:10.1371/journal.pone.0207615)
Supplement: S3 Appendix — (TXT) [file pone.0207615.s005.txt]

#NEXUS
Begin taxa;
	Dimensions ntax=183;
	Taxlabels
		Asperula_accrescens_91
		Asperula_prostrata_88
		Asperula_aristata_509M
		Asperula_arvensis_137M
		Asperula_breviflora_41
		Asperula_capitata_51
		Asperula_chlorantha_69M
		Asperula_conferta_24
		Asperula_cynanchica_81M
		Asperula_cypria_133M
		Asperula_deficiens_124M
		Asperula_gunnii_22
		Asperula_gussonei_82M
		Asperula_hirsuta_R273M
		Asperula_hirta_51M
		Asperula_laevigata_83
		Asperula_libanotica_42
		Asperula_maximoviczii_136
		Asperula_orientalis_78M
		Asperula_paui_subsp_paui_R275M
		Asperula_paui_subsp_dianensis_90
		Asperula_purpurea_77M
		Asperula_rupestris_504M
		Asperula_taurina_84
		Asperula_tinctoria_01M
		Asperula_crassifolia_95
		Galium_bermudense_287M
		Callipeltis_aperta_165M
		Callipeltis_cucullaria_61
		Callipeltis_microstegia_17
		Crucianella_aegyptica_131M
		Crucianella_angustifolia_29M
		Crucianella_gilanica_285M
		Crucianella_imbricata_15
		Crucianella_latifolia_16
		Crucianella_macrostachya_5
		Crucianella_maritima_502M
		Crucianella_patula_283M
		Crucianella_rupestris_501M
		Crucianella_suaveolens_284M
		Cruciata_articulata_50
		Cruciata_laevipes_34M
		Cruciata_pedemontana_125M
		Cruciata_taurica_282M
		Cruciata_verna_22M
		Didymaea_alsinoides_71M
		Galium_acutum_150
		Galium_aetnicum_21M
		Galium_album_107
		Galium_anisophyllon_85
		Galium_aparine_15M
		Galium_araucanum_76
		Galium_arenarium_93M
		Galium_asparagifolium_97M
		Galium_asperifolium_113
		Galium_asperifolium_36
		Galium_baillonii_52M
		Galium_blinii_115
		Galium_blinii_37
		Galium_boreale_R286M
		Galium_bungei_34
		Galium_bungei_yunnanense_148
		Galium_californicum_111M
		Galium_canum_8
		Galium_capense_71
		Galium_capitatum_11
		Galium_ceratopodum_19
		Galium_ciliare_29
		Galium_circaezans_20
		Galium_corrudifolium_31M
		Galium_corsicum_09M
		Galium_dahuricum_118
		Galium_dahuricum_33
		Galium_debile_130
		Galium_divaricatum_04M
		Galium_echinocarpum_152
		Galium_elegans_105
		Galium_elegans_38
		Galium_elongatum_06M
		Galium_eriocarpum_74
		Galium_exile_120
		Galium_gaudichaudii_28
		Galium_glabriusculum_144
		Galium_glandulosum_121
		Galium_glaucum_507M
		Galium_graecum_6
		Galium_grande_112M
		Galium_hoffmeisteri_125
		Galium_hoffmeisteri_129
		Galium_humifusum_60
		Galium_humile_55
		Galium_innocuum_131
		Galium_intricatum_55M
		Galium_japonicum_159
		Galium_japonicum_160
		Galium_judaicum_57
		Galium_jungermannioides_43
		Galium_kamtschaticum_101M
		Galium_kinuta_106M
		Galium_laevigatum_101
		Galium_libanoticum_47
		Galium_linearifolium_133
		Galium_lovcense_109
		Galium_lucidum_08M
		Galium_lucidum_2
		Galium_magellanicum_78
		Galium_magellense_134
		Galium_maritimum_94M
		Galium_megacyttarion_137
		Galium_mexicanum_subsp_asperrimum_68
		Galium_migrans_120M
		Galium_minutulum_129M
		Galium_mirum_122M
		Galium_mollugo_12M
		Galium_monachinii_9
		Galium_multiflorum_65
		Galium_murale_13
		Galium_noricum_77
		Galium_odoratum_80M
		Galium_odoratum_86
		Galium_palustre_14M
		Galium_paradoxum_139
		Galium_paradoxum_140
		Galium_parisiense_10M
		Galium_perralderi_81
		Galium_petrae_59
		Galium_pisiferum_45
		Galium_poiretianum_82
		Galium_prattii_142
		Galium_prattii_blinii_141
		Galium_pseudoasprellum_119
		Galium_pseudoasprellum_35
		Galium_pseudoasprellum_39
		Galium_rebae_143
		Galium_rhodopeum_106
		Galium_richardianum_93
		Galium_rivale_52
		Galium_rotundifolium_17M
		Galium_rubioides_75M
		Galium_scabrum_07M
		Galium_septentrionale_45M
		Galium_setaceum_subsp_decaisnei_3
		Galium_sparsiflorum_67
		Galium_spurium_110M
		Galium_spurium_31
		Galium_sungpanense_145
		Galium_sylvaticum_83M
		Galium_thymifolium_92M
		Galium_trichocarpum_73
		Galium_tricornutum_10
		Galium_triflorum_21
		Galium_tunetanum_508M
		Galium_uliginosum_99
		Galium_valentinum_89
		Galium_verrucosum_4
		Galium_verticillatum_505M
		Galium_verum_1
		Galium_x_centroniae_94
		Galium_yunnanense_147
		Kelloggia_chinensis_149
		Kelloggia_galioides_AY570768_GB32
		Mericarpaea_ciliata_166M
		Phuopsis_stylosa_35M
		Putoria_calabrica_53M
		Galium_bigeminum_62
		Galium_hirtum_56
		Galium_hypocarpium_113M
		Rubia_cordifolia_109M
		Rubia_danaensis_72
		Rubia_laurae_134M
		Rubia_peregrina_33M
		Rubia_pseudogalium_163
		Rubia_tenuifolia_40
		Rubia_tinctorum_11M
		Rubia_yunnanensis_138
		Sherardia_arvensis_02M
		Sherardia_arvensis_05M
		Theligonum_cynocrambe_67M
		Valantia_aprica_R281M
		Valantia_calva_R280M
		Valantia_deltoidea_503M
		Valantia_hispida_132M
		Valantia_muralis_32M
		;
End;
Begin trees;
	Translate
		1 Asperula_accrescens_91,
		2 Asperula_prostrata_88,
		3 Asperula_aristata_509M,
		4 Asperula_arvensis_137M,
		5 Asperula_breviflora_41,
		6 Asperula_capitata_51,
		7 Asperula_chlorantha_69M,
		8 Asperula_conferta_24,
		9 Asperula_cynanchica_81M,
		10 Asperula_cypria_133M,
		11 Asperula_deficiens_124M,
		12 Asperula_gunnii_22,
		13 Asperula_gussonei_82M,
		14 Asperula_hirsuta_R273M,
		15 Asperula_hirta_51M,
		16 Asperula_laevigata_83,
		17 Asperula_libanotica_42,
		18 Asperula_maximoviczii_136,
		19 Asperula_orientalis_78M,
		20 Asperula_paui_subsp_paui_R275M,
		21 Asperula_paui_subsp_dianensis_90,
		22 Asperula_purpurea_77M,
		23 Asperula_rupestris_504M,
		24 Asperula_taurina_84,
		25 Asperula_tinctoria_01M,
		26 Asperula_crassifolia_95,
		27 Galium_bermudense_287M,
		28 Callipeltis_aperta_165M,
		29 Callipeltis_cucullaria_61,
		30 Callipeltis_microstegia_17,
		31 Crucianella_aegyptica_131M,
		32 Crucianella_angustifolia_29M,
		33 Crucianella_gilanica_285M,
		34 Crucianella_imbricata_15,
		35 Crucianella_latifolia_16,
		36 Crucianella_macrostachya_5,
		37 Crucianella_maritima_502M,
		38 Crucianella_patula_283M,
		39 Crucianella_rupestris_501M,
		40 Crucianella_suaveolens_284M,
		41 Cruciata_articulata_50,
		42 Cruciata_laevipes_34M,
		43 Cruciata_pedemontana_125M,
		44 Cruciata_taurica_282M,
		45 Cruciata_verna_22M,
		46 Didymaea_alsinoides_71M,
		47 Galium_acutum_150,
		48 Galium_aetnicum_21M,
		49 Galium_album_107,
		50 Galium_anisophyllon_85,
		51 Galium_aparine_15M,
		52 Galium_araucanum_76,
		53 Galium_arenarium_93M,
		54 Galium_asparagifolium_97M,
		55 Galium_asperifolium_113,
		56 Galium_asperifolium_36,
		57 Galium_baillonii_52M,
		58 Galium_blinii_115,
		59 Galium_blinii_37,
		60 Galium_boreale_R286M,
		61 Galium_bungei_34,
		62 Galium_bungei_yunnanense_148,
		63 Galium_californicum_111M,
		64 Galium_canum_8,
		65 Galium_capense_71,
		66 Galium_capitatum_11,
		67 Galium_ceratopodum_19,
		68 Galium_ciliare_29,
		69 Galium_circaezans_20,
		70 Galium_corrudifolium_31M,
		71 Galium_corsicum_09M,
		72 Galium_dahuricum_118,
		73 Galium_dahuricum_33,
		74 Galium_debile_130,
		75 Galium_divaricatum_04M,
		76 Galium_echinocarpum_152,
		77 Galium_elegans_105,
		78 Galium_elegans_38,
		79 Galium_elongatum_06M,
		80 Galium_eriocarpum_74,
		81 Galium_exile_120,
		82 Galium_gaudichaudii_28,
		83 Galium_glabriusculum_144,
		84 Galium_glandulosum_121,
		85 Galium_glaucum_507M,
		86 Galium_graecum_6,
		87 Galium_grande_112M,
		88 Galium_hoffmeisteri_125,
		89 Galium_hoffmeisteri_129,
		90 Galium_humifusum_60,
		91 Galium_humile_55,
		92 Galium_innocuum_131,
		93 Galium_intricatum_55M,
		94 Galium_japonicum_159,
		95 Galium_japonicum_160,
		96 Galium_judaicum_57,
		97 Galium_jungermannioides_43,
		98 Galium_kamtschaticum_101M,
		99 Galium_kinuta_106M,
		100 Galium_laevigatum_101,
		101 Galium_libanoticum_47,
		102 Galium_linearifolium_133,
		103 Galium_lovcense_109,
		104 Galium_lucidum_08M,
		105 Galium_lucidum_2,
		106 Galium_magellanicum_78,
		107 Galium_magellense_134,
		108 Galium_maritimum_94M,
		109 Galium_megacyttarion_137,
		110 Galium_mexicanum_subsp_asperrimum_68,
		111 Galium_migrans_120M,
		112 Galium_minutulum_129M,
		113 Galium_mirum_122M,
		114 Galium_mollugo_12M,
		115 Galium_monachinii_9,
		116 Galium_multiflorum_65,
		117 Galium_murale_13,
		118 Galium_noricum_77,
		119 Galium_odoratum_80M,
		120 Galium_odoratum_86,
		121 Galium_palustre_14M,
		122 Galium_paradoxum_139,
		123 Galium_paradoxum_140,
		124 Galium_parisiense_10M,
		125 Galium_perralderi_81,
		126 Galium_petrae_59,
		127 Galium_pisiferum_45,
		128 Galium_poiretianum_82,
		129 Galium_prattii_142,
		130 Galium_prattii_blinii_141,
		131 Galium_pseudoasprellum_119,
		132 Galium_pseudoasprellum_35,
		133 Galium_pseudoasprellum_39,
		134 Galium_rebae_143,
		135 Galium_rhodopeum_106,
		136 Galium_richardianum_93,
		137 Galium_rivale_52,
		138 Galium_rotundifolium_17M,
		139 Galium_rubioides_75M,
		140 Galium_scabrum_07M,
		141 Galium_septentrionale_45M,
		142 Galium_setaceum_subsp_decaisnei_3,
		143 Galium_sparsiflorum_67,
		144 Galium_spurium_110M,
		145 Galium_spurium_31,
		146 Galium_sungpanense_145,
		147 Galium_sylvaticum_83M,
		148 Galium_thymifolium_92M,
		149 Galium_trichocarpum_73,
		150 Galium_tricornutum_10,
		151 Galium_triflorum_21,
		152 Galium_tunetanum_508M,
		153 Galium_uliginosum_99,
		154 Galium_valentinum_89,
		155 Galium_verrucosum_4,
		156 Galium_verticillatum_505M,
		157 Galium_verum_1,
		158 Galium_x_centroniae_94,
		159 Galium_yunnanense_147,
		160 Kelloggia_chinensis_149,
		161 Kelloggia_galioides_AY570768_GB32,
		162 Mericarpaea_ciliata_166M,
		163 Phuopsis_stylosa_35M,
		164 Putoria_calabrica_53M,
		165 Galium_bigeminum_62,
		166 Galium_hirtum_56,
		167 Galium_hypocarpium_113M,
		168 Rubia_cordifolia_109M,
		169 Rubia_danaensis_72,
		170 Rubia_laurae_134M,
		171 Rubia_peregrina_33M,
		172 Rubia_pseudogalium_163,
		173 Rubia_tenuifolia_40,
		174 Rubia_tinctorum_11M,
		175 Rubia_yunnanensis_138,
		176 Sherardia_arvensis_02M,
		177 Sherardia_arvensis_05M,
		178 Theligonum_cynocrambe_67M,
		179 Valantia_aprica_R281M,
		180 Valantia_calva_R280M,
		181 Valantia_deltoidea_503M,
		182 Valantia_hispida_132M,
		183 Valantia_muralis_32M
		;
tree TREE1 = [&R] ((((((((((((((167[&rate_range={9.700848107889459E-5,0.015216616719543408},height_95%_HPD={5.968558980384842E-13,5.901057420487632E-12},length_range={2.256333002312E-4,12.8576718614},height_median=3.602451670303708E-12,length_95%_HPD={0.001447403661319,3.999208305763},height=3.460155520132149E-12,rate=0.0016613787654953982,height_range={0.0,1.0899725566559937E-11},rate_median=0.0…
End;
